# Supplementary material for: Exploring class III cellobiose dehydrogenase: sequence analysis and optimized recombinant expression
Source: Microb Cell Fact. 2024 May 23;23:146. doi: 10.1186/s12934-024-02420-2 (PMC11112829; doi:10.1186/s12934-024-02420-2)
Supplement: Supplementary file 3 — Additional file 3. FASTA file of all sequences extracted from the CDH class III cluster. [file 12934_2024_2420_MOESM3_ESM.fasta]

>EWZ99661.1 hypothetical protein FOWG_00081 [Fusarium oxysporum f. sp. lycopersici MN25]
MRFTLSSMAGLLGLASAQGLRSSAYTDPKTGIDFQRFVDDGYSLGIAVPETLGKDLIAQMVFPREKEGWG
GISFRGGMVGGLLFVAWPNGDDIVTSFRMANSYANPDVYTNTTVKATPIPDGTFINSTHVSYTFLCEGCV
VEKTTSLTGESPVVGYAWSSIDVDTPSDPESALSYHGAGFGQFGLDIKKAASAKFATWADMAKETTPAPG
TGTPGVPGNSTTLPPTTSNVTYDVIVVGGGPAGIIAAERLAESGASVLLIERGPANTVALGNAAQALPWN
NTLTPYDIPALGSSMTSMSGTKFCSDTASTAGCLLGGSSSINGLNFIHPPERDFQRWPKGWSWSDLSKAA
DRLYERNPGTTSPSDDGKYYDDRTYTILSGYLSAKGWKEVDSIEEPNEKHLVYSRPSWSIKNNMRAGPAR
TYMPFAKNLPNFTLKLETKVIQPIRSGSKITGVLTQGANGSKQIINVKAGGKVILAAGAMSTPRLLWNAG
IGKSDALAIVKQGASKTGVTLPAASDFIDLPVGHHLQDHAQVMLQFKTKSNFTAYKFNNIATEPVKSDLE
LYYQGSGPITQAAQRMHLWTSAKGADGRVRYLQGTASAMADGIITVRTFLTHGTSTVGELGITAGGNTVL
NTKPWLIDQEDRKAMADFVQYWLDLTSGSNSTLSYITPGATVDDILATKMISGDHWMGSAKMGVDDGRKA
NGSAVVDLNTKVYGTDNLFVVDASMHPDLPTGNTQAIIMVAAEHAAEKIAALKVGGSNSTVPEPISSAPT
PVPTPGSKCKRGLRHRRAARVPMDFRRRSLY

>EXL58346.1 hypothetical protein FOCG_01889 [Fusarium oxysporum f. sp. radicis-lycopersici 26381]
MRFTLSSMAGLLGLASAQGLRSSAYTDPKTGIDFQRFVDDGYSLGIAVPETLGKDLIAQMVFPREKEGWG
GISFRGGMVGGLLFVAWPNGDDIVTSFRMANSYANPDVYTNTTVKATPIPDGTFINSTHVSYTFLCEGCV
VEKTTSLTGESPVVGYAWSSIDVDTPSDPESALSYHGAGFGQFGLDIKKAASAKFATWADMAKETTPAPG
TGTPGVPGNSTTLPPTTSNVTYDVIVVGGGPAGIIAAERLAESGASVLLIERGPANTVALGNAAQALPWN
NTLTPYDIPALGSSMTSMSGTKFCSDTASTAGCLLGGSSSINGLNFIHPPERDFQRWPKGWSWSDLSKAA
DRLYERNPGTTSPSDDGKYYDDRTYTILSGYLSAKGWKEVDSIEEPNEKHLVYSRPSWSIKNNMRAGPAR
TYMPFAKNLPNFTLKLETKVIQPIRSGSKITGVLTQGANGSKQIINVKAGGKVILAAGAMSTPRLLWNAG
IGKSDALAIVKQGASKTGVTLPAASDFIDLPVGHHLQDHAQVMLQFKTKSNFTAYKFNNIATEPVKSDLE
LYYQGSGPITQAAQRMHLWTSAKGADGRVRYLQGTASAMADGIITVRTFLTHGTSTVGELGITAGGNTVL
NTKPWLIDQEDRKAMADFVQYWLDLTSGSNSTLSYITPGATVDDILATKMISGDHWMGSAKMGVDDGRKA
NGSAVVDLNTKVYGTDNLFVVDASMHPDLPTGNTQAIIMVAAEHAAEKIAALKVGGSNSTVPEPISSAPT
PVPTPGSKCKRGLHRRRAARVPMDFRRRSLY

>EYB27140.1 hypothetical protein FG05_04872 [Fusarium graminearum]
MRFNISSAAALLGLVASSTAQRTTAYTDPKTGIDFQRLVEKDFSMGIAVPETLGKDLIAQLVVPVAKEGW
GGISFRGGMVGGLLFVAWPNGDDIVTSFRLASSYANPDTYTNTTVKATPIPEGTFVNSTHFSYTFLCEGC
VEEKVTSLTGESPVVGYAYSTIAVDAPAEPESALSYHGAGFGQGGLDIKAAASAKFAEWAAMAKESAPTP
PGGGSGGNGTIPVPGNSTITPPTTSNITYDVIVVGGGPAGIIAAERLAETGVSVLLIERGPANTVALGNT
QQALPWNNTLTPYDIPAMGSSLGSMSGTKFCSDTASTAGCLLGGSSSINGLNFIHPPERDFQRWPKGWGW
ADMSAAAERLYERNPGTTLPSDDGKYYNDMTFKVLEKYLSAKGWKEVDSIKQPNEKHEVYSRCSWSIKDN
MRAGPARTYMPFAKALPNFTLKLETKVIQPIRSGSMITGVLTQAADGSKQIIKVKAGGKVVLAGGAMSTP
RLLWNAGIGKSDALAIVKEGAARTGVTLPPASEFIDLPVGHHLQDHAQVMLQFKTKSNFTAYKFNDIATK
PVASDLELYMQGSGPITQAAQRMHLWTSAEGADGRVRYLQGTASAMADGIITVRTFLTHGTSTVGELGIA
AGGNTLLKTKPWLIDQEDRKAMGDFIQYWLDLVSGSNSTLSYITPGATVDDILATKMISGDHWMGSAKMG
VDDGRKANGSSVVDLNTKVYGTDNLFVVDASLHPDLPTGNTQSIIMIAAEHAAEKIAAIKVVGGGSNSTI
PEPVSPTPTPVATPSKGTKCKRAIRSAARRSIDFRRRSVY

>EYB32856.1 hypothetical protein FG05_03742 [Fusarium graminearum]
MRFSTIFSSAALMFQAVSAASEEYKDADTGITFQQFVDKSSKFSFGIAMPEKPSTDFIGQIIAPISEGYA
SVGMGSTMSKKLLIVAWPNDGKVVTSVRQASGYTNPDVLDDDTVKIKPIEKGVKVGADSFTFTFLCEGCI
KTDGTTFKAADANAVMAFAFSTTALDDPTDASGALNYHGAGFGGFSVDAGSSKSADYETWAAMASDGAAA
PGSGSGGSAPPAGNFTTVVSNMTYDYIVVGGGPAGIIVAERLLESKKSVLLVEGGKASYYSTGGKAVMDW
NETTTQYDVPSMAYHLTTSKVDTSEYCTDTASMAGCLLGGSTAVNAMMFVRPQSVDFDDKWPAGWKSTDV
EAAASRLWERTPGTLSPTKDGKLVDQAAYNVLSQFFSGNGFSQVDAIAQPNKKKAVFTHPPMMITNGQRS
GPVRDYLPIAQANSNFKLMLESKVMRVVREGKEITGVEIQSGPATRQIIKVKTGGAVVLAAGALSTPRLL
VNSGIGPAKQIETVASGSQRLTMPPKDQWIDLPVGKNLKDHPIFTVKVKTKSPMAALPDTAFTEPSQENV
DLYAQGNGLLAQSGQRFIFWDSVMGSDGVERYVQGTCAPAGDDALKLKVYLTHGSTSSGALEVTSSGATK
LIGEPYLNDAADKAAVKTFMQKLIDMASKPNSTIIIPSNATAESLMSSYVSGSHFVGSAIMGTENDGSSV
VGTDTKVWGTDNLYVVDASIHPDLPTGNTQAIVMVAAEHAASKILNGGSGSSSPVVPPTVGSGSGSDSGS
SPVETPVATPVKKPGSKCRRSLRQRQRRRLQRSS

>KIL84924.1 hypothetical protein FAVG1_11794 [Fusarium avenaceum]
MRFSISSAAALLGLAGSAAAQGIRSSAYTDPKTGIDFQQFYDDGFTLGIAVPETLGKDLIAQMVFPHDEK
KGWGGISFRGGMVGGLLFVAWPNGDDIVTSFRIASSYANPDVYTNTTVKATPIPKGTWINSTHASYTFLC
EGCVAEKVTSLTAESPVVGYAWSTIAVDAPADPEAALNYHGAGFGQFGLNIKEAASAKYADWAAMAEESA
PVPAPAPGTGGNGTVPIPGNSTVTPPTTSNVTYDVIVVGGGPAGIIAAERLAETGVSVLLIERGPANTVA
LGNTAQGLPWNNTLTPYDIPALGSSLGSMAATKFCSDTASTAGCLLGGSSSINGLNFIHPPERDFSRWPK
GWGWADVSKAADRLYERNPGTTLPSDDGKYYNDRTFKVLSGYLSAKGWKEVDSIKEPNEKHLVYSRPSWS
IKNNMRAGPARTYMPFAQDLPNFTLKLETKVIQPIRSGSKITGVLTQAADGSKQIIKVKAGGKVVLAAGA
MSTPRLLWNAGIGKADALAIVKEGAAKTGVTLPPASDFIDLPVGHHLQDHAQVMLQFKSNSNFTAYKFND
IATKPVETDLDLYYQGSGPITQAAQRMHLWTSAKGADGRDRYLQGTASAMADGIITVRSFLTHGTTTVGE
LSIAPGGNTILKTKPWLIDQEDRKAMGDFVQYWLDLVGGSNSSLSYITPGATVDDILATKMISGDHWMGS
AKMGVDDGRKSNGSSVVDLDTKVYGTDNLFVVDASIHPDLPTGNTQAIIMVAAEHAAEKIAAIKVGGSNT
TVPEPISSTPTPVPTPSTGSKCKRSLHRRGGRVPRDFRRRSLY

>KIL87676.1 cellobiose dehydrogenase [Fusarium avenaceum]
MRFSTLFSSAALMYQAASAASVEYKDAETGITFQQFTDTSSKFTFGIALPKNPSTDFIGQIIAPISEGYA
SVAMGSTMTKKLLVVAWPNDGKVLTSVRQASGYTNPSVLDDATVTIKPIEKGVSVGADSFTFTFLCEGCI
KTDGTTFKAADANAVLGFAISSTALDTPSDATSALNYHGAGFGGFSLDTAAAQSADFETWARMASAGTVG
TTPGGSTGSPAGNFTTVVSNMTYDYIVVGAGASGLIVAERLLESKKSVLLLEQGKASMYASGGRSTMDWN
STITQYDVPSMAYHLTTAKDTSEYCTDTASMAGCILGGGTVVNAQMFVRPQPADFDDKWPTGWKWQDVQS
SADKLYERTPGTLNPTKDMKRVDQGAWDVLSKWFSGLGFTEVNAIEEPSKKKAVFTHPPLMVTNGLRAGP
VRDYLPLAQANPNFKLQLNTKVMRVVRDGKSVTGIEVQSGPSTRQIINLKTNGAVILAAGALATPRLLVN
SGIGPSEQIEAVASGSQRLTMPSKDQWLNLPVGENLKDHPIFTVKVKTKQSLPALSDSAFTEPSQTDIDL
FAQGSGLLAQSGQRFIFWDSVTGSDGVERYVQGTCAPAGDDALKIKVYLTHGATSSGALTVTSSGATKLV
GEPYLKTTGDKEAVKTFMQKLIDYAAKPNSTIIIPSNATAQSLMAEYVSGSHFVGSAIMGTENDGSSVVD
TDAKVWGTENLFVVDGSIHPDLPTGNTQAIIMVAAEHAAVKILGGGSGAVSPVVPSNGTVPTSPTDTTPV
TTPVTTPVGPKKPSKCRRSLRHRRSRRHI

>KNG47868.1 carbohydrate-binding module family 1 protein [Stemphylium lycopersici]
MARSFLLSTALFALRAAAQTSSAYTDEKTGIKFQGLHHPSGYKLGIALPENPTTDFIAQIQAPVTNGEGW
AGFSMGQSMTGNLLVVAWPNEDKIISSFREATGYTNPAVKTGDFTMSPIPDGTFVNETAFSYTFLCSNCI
SDDPASGMVIYESPSVNVMGWAYSDKALTDPTTASAALNYHDAGFGAFGLPMSSATSADFDTWAALAVAS
TPSAGNSTTPGGNLTAPAAPVGNTTATVANTTYDYIVAGGGAAGIIAAERFAESGASVLLIERGGPSYAS
TGNTEVMTWNDTVSMYDVPGYGYYLSDVGSPAYCSDTADMAGCLLGGGTAVNAMMYVRPQERDFDDKWPA
GWKWADVSAAADRLYERNPGQTYGSEDGIRYDDGAYNVLSKFFAGQGWTETDFVKNPNAKVNVYGHPTWN
IANGLRSGVVRTYLPLAQDLDNFELMMNTNVIRAVRDGSAVSGVEVETADGKRVIYNVNAGGSVVLSAGS
MSTPRILFNSGIGPAEQLQTVASGNSGVKLPDEADWIDLPVGAEIKDHPIFTVKFKTSSSLAGTDKESII
TPNQTTIDLFAKGSGILAQSGQRLNWWSSVNTTDGSEIFFQGTCNAPADDTVQMKVYITHGLKSVGSLGI
TADGATTFGTNPHMTSDVDTEAITMMMDRLIAMAQGANSTLSLIAPAGVTNVTGADLIKTFKTGSHYVGT
AKMGTKGDAGVVVDTDTKVYGTDNLFVVDASIHPDLPTGNTQAIVMVAAEAAAERILALGDSSAKPSTPA
VPEEVSSAAPVATSAASAVSSAAPIGTGSPAAPIESAAPVESASPASSAAPIASSPAESSTPSAPAESIP
AASPAPGATSAGPYQRCGGIGFDGPTTCGSGWKCVVQNNYYSQCLQDTASKRGRSAPVARRHSTAARRSM
AGHKPVSPVVVTEHVQAQRLGRASYLDAYAV

>XP_020125307.1 gmc oxidoreductase [Diplodia corticola]
MRTTVAAVAALAGAARAATTTSAYTDSTTGITFQRWEDSTTGFTFGMALPEDPEATTDIIGQMVAPGAGW
AGVSMTSSMMASTLIAAWPNGDDIVASARKTNAYSNPSVMDGVTLTTIPEGTFVNSTHYSYTFLCSGCIT
GDSGAFDVTGTTAVVGWAFSKTAPTTPSSADSALNYHAAGFGAFGMPIADAESADFATWSKLATGSSGSS
GSGSASNSTTTPAATTPSSTPLATPSTVSETYDYIVVGGGAAGLVAAGRLAESKGSVLLIERGGASSASS
GGKDMLDWNNTVTPYDVPAYGYAVSSTGDVSYCTDTASQAGCILGGSSSINAEMFVKPQEADFEAWPQGW
SWSDVEASAESFYERNPGTSLPSKDGRRYNQGVYEILSKLFKTNGWSEVDAIEEPNKKEKVFSHPPFNIK
DSLRAGPLLTYLPEAQALDNFKLQLNSKVVRVMRSGSSITGVEIENADGAAQIINLTKNGKVVLAAGALS
TPRILFNSGIGPADQLEIVNSSDNGITLDSADYIELPVGKGLKDHTILTMTVKVAGGNMTVFDPTNPSDN
DIALYKQGSGPLAEGMQRLNFWTTVDGTDGKTRYVQGTTSVSSSTEIKVKVYLTHGLTSTGRLGIDESGA
TTLMTQPWLNTDADKAAITSFLDEFFGYIQKSGTMSVTSSTGGNVTAADLIAGLTTGSHFVGTAKMGTDS
GLEADGTSVVDTDCKVYGTDNLYVVDASIHPDLPTGNTQAIVYVAAEHAAKKISGQTTTITTGSTGSTGS
SSGSSQSSAAAEVSSASSAVVDQSASASTSTAVVVASSSAASITTPAPAPASPSSGSAEGSDSGKSTVTT
TVTVKNTKLTTVYVTVAAGSEAESTPAANAANAANAVGAESVYTSTSVIAPAPASTLSTLVVAAAAETSG
AGAGSGAAAPSPLPSIVASGIASNWTNIIPSAALTQVIAQPTGGAAAVGADEALPEGTRIKDVLEWFTFV
FESVVKGALRR

>OWY42830.1 FAD/NAD(P)-binding-like protein [Alternaria alternata]
MARTFLLSTALLALGVSAQTSSKFTDEKTGITFSGLHHSSGYRLGYALPEKATTDFIVQVQAPITNDGGW
AGFSLGQSMTGNLLVVAWPHEGEVIASFREATGYTNPAVKTGDFTMSPIPDGTFVNDTAFSYTFLCSNCI
SEDPKTGLVIYEDPSVNIMGWAYSNKALADSTDAGAALNYHDAGFGAFGLPMSNATSPDFEKWAAMAVAS
TPSGGNSTTPGGNSTAPAAPVAGNTTATVANSTYDYIVAGGGAAGIIAAQRLAESGASVLLVERGGPSYA
FTGKTEVMPWNDTVSMYDVPGYGYYLSDVGSPAYCADTADMSGCLLGGSTAINAMMYVKPQERDFDDKWP
AGWKWADVAEAADRLYERNPGQTYGSEDGIRYDNGAYDVLSQFFAGQGWTETDFVKNPNAKVDVYGHPTW
NIANGLRSGVVRTYLPLAQKLNNFELMMNTNVVRAVREGSAVSGIEVETADGKRVIYNVKSGGSVILAAG
SMSTPRILFNSGIGPADQLQTVASGSSGVTLPDEADWIDLPVGAEIKDHPIFTVKFNTSTPLSGTDEKAL
TSPNQTTIDLFAKGSGELAQSGQRLNWWSSVNTTDGSEIFFQGTCNSPADNTIQMKVYITHGLQSVGSLG
ITADGATTFITDPHMTSDVDTEAITMMMDRLIAMTQGGNSTLSLIAPAGVSNVTGADLIKSFKTGSHYVG
TAKMGTKGDAGVVVDTNTKVYGTDNLFVIDASIHPDLPTGNTQAIVMVAAEAAAARILALGDSPASGTAP
TASTTPEATPEAAGSSVPAATPVVPAASSAAPIGTGSPAAPSAAPVESAAPIESAAPAESASPVASSPAG
SSTPSAPAESAPATTPSPAEPAQPSTAGAYERCGGIGFTGPTTCASGWKCVVQNDYYSQCLQSTDSNRGR
SEPVSRRHDTLTRRAMVGHKPVSPVVVHEHIHSRKLGRASFLDSYQS

>PBP16232.1 hypothetical protein BUE80_DR013051 [Diplocarpon rosae]
MAHRGILARLALGLGLWSTTAYGQSASSPTEPSPLGSPSRRRPRPTSSAGSAXXXLKPIPAGTTFDGTTY
TYTFLCEGCIQTDGSTFAADATTANLGWALADKSPTPPADAGATLGYHSTGFGLFGVDLAGAKSASFATW
AALAQASAATPPATPVGSAPGGATNGTTSRTTNSTGPATTANATYDYIVVGGGPAGLVTSQRLVEAGHAV
LLLERGPASTASTGGQKFVPWNSSLTFYDVPGVFTSLTQGTEGEAYCTDTAAVAGCVLGGGGSVNGMAFI
HPPPWDFDDAWPAGWKWADMAPAAERLYARNPGTTLPSRDGIWHDNQSAVVLSAWLESNGWNFADAMQDP
SDKAKSFGPPQMNIAGGLRSGPIHTYLPSAQASPNFKLQLETKVIRVLRNGSTITGVETETASGREIINL
NPGGAVLLSSGMNIAGGLRSGPIHTYLPLAQASPNFKLQLETKVIRVLRNGSTITGVETETASGREIINL
NPGGAVLLSSGVMSTPRLLINSGIGPAAQINTVKASATGVTVPESDWISLPVGSGVKDHSRIVLTFNVTA
GLQTYSSAQLLNPAQTDIDLFNQGSGVLTQSFQRLDTWTRINTTDGHSIMFQAQCNAFANDTVQYMLFIT
HGLTSTGELAVNSDGNTYFTKDPWTNTDTDKEAWTLAINELLEMSRKPGSPLTFSGGANATAESIMAGGF
LSVVHMVGSTKIGTDDGRQNGSAVVDLDTKVYGTDNLFVVDASMHADVPTGNSQAIIMIAAERAVERILA
LRGTGGYATGTTAGTPTSEVPSAGTPSSGVTTSGVPTYQTDREQDDDDVCE

>PBP21408.1 GMC oxidoreductase [Diplocarpon rosae]
MRFSLSLWAFAAGAAAQQSSALTDPNTGITFQGKTDTTGFYFGLAAPTTVGSDFIGQMVVPITAGYGGIT
LTGTMTGSLLVVAWPNEGKVMASFRETSGYTSPAVYNNSTLSLSPIANGTFVNSTHTSYTFLCGGCIMGN
ALSFQASTANIVIGWSFSKTAPTNPSSADSATFVYHEAGFGAFGLALTSATSADYPTWASYANATAPSSG
AGNSTTTPSSGNATCSATSTVSNYTYDYIVAGAGPAGIIVAQRLAETGKSVLLLERGQASTYQTGGRSTV
SWNKTVTQYDVPSMSYYLSTASDTSEYCTDTANMAGCLLGGGTMVNALMFVRPQAADFNDKWPTGWKWDQ
VSASAAKLYERNPGTTMASEDEKRYDMGAATVLQQYFQSLGYKHVDAIEDPDSKTAVYSYPPWDIQDGLR
AGPVRSYLPLANALPNFHLTLNTKVVRVLRSGKTATGVEVEGPTGARQIINLNAGGNVVLASGSMSSPRI
LYNSGIGPTDQIRIVQGGSACVTLPEEADWIRLPVGQNLKDHPIFTLSFNTTSLNTTMVAEDFTDPSQAN
IDMFAKGIGPLVQSGQRINFWTSLNTTSGTKFFQGTCSSTKAGSVRIKLYLTHGATSRGVLGINAQGATV
FTSDPWMNTEDDQTTAAKMIDILLDAARKGRILTPANSNDTGTSMVATKDYVQGSHFVGTTIMGEKNDGT
AVVDTNTKVFGTDNIFVVDGSIHPDLPTGNTQAIVMVVAEHAAAKIIALGASSNGTTIATPSTSAPAYPV
ATPVSVIPGDEDYDC

>PBP22038.1 cellobiose dehydrogenase [Diplocarpon rosae]
MPSQRSKRAPRGLLGHLAVGLGLFSTTAHGQSTAYADAATGITFQQVTEGTFTFGIALPETASTDFIGRI
STTGAAGWAGISLKGPMTGSLMVVAWPNAEQVVASLRLASGYSNPGVFTGSASLKPIPAGTTFDGTTYTY
TFLCEGCLQTDGSTFAADAATANLGWAHADKTPTPPAEAGATLGYHSTGFGLFGVDLAGAKSASFATWAA
LAQADSATPAPTPVGSTLGAVNGTTNGTTTGPTGPATTANATYDYIVVGGGPAGLVTSQRLIEAGHTVLL
LERGPASTASTGGRKVVPWNSSLTFYDVPGVFISLTQGTEGEAYCTDTAAVAGCVLGGGGSVNGMAFIHP
PHWDFDDAWPTGWKWADMAPAAERLYARNPGTTLPSRDGIWYDNQSAVVLSSWLETNGWNFADAMQNPDD
KAKSFGPPQMNIAGGLRSGPIHTYLPLAQASPNFKLQLETKVIRVLRNGSTITGVETETATGREIINLKT
GGAVLLSSGVMSTPRLLINSGIGPAAQINTVKASATGVTVPESDWISLPVGSGVKDHSRIVLTFNVTAGL
QTYSSAQLLNPAQADIDLFNQGSGVLTQSFQRLDTWTRINTTDGHSIMFQAQCNSFVNDTVQYMLFITHG
LTSTGELAVNSDGNTPLTFSGGANATAESIMAGGFLSVVHMVGSAKIGTDDGRQNGSAVVDLDTKVYGTD
NLFVVDASMHADVPTGNSQAIIMIAAERAVEKILALRGTAGYPTGTPAGTPTSDVPPAGTPSSGVISSGV
PTYQTNTEEDDTCE

>PBP27966.1 GMC oxidoreductase [Diplocarpon rosae]
MRCALSLWAFAAGAAAQQSSAYTDPNTGITFQGKTDTTGFYFGLAAPTTVGSDFIGQMVVPITAGYGGIT
LTGTMTGSLLVVAWPNEGKVIASFRETSGYTSPAVYNNSTLSLSPIANGTFVNSTHTSYTFLCGGCIMGN
ALSFQASTANIVIGWSFSKTAPTNPSSADSATFVYHEAGFGAFGLALISATSADYPTWASYATATSSGAG
NSTTTPASGNSTCSATSTISNSTYDYIVAGAGPAGIIVAQRLAETGKSVLLLERGQASTYQTGGRSTVSW
NQTVTQYDVPSMSYYLSTASDTTEYCTDTANMAGCLLGGGTMVNALMFVRPQAADFNDKWPAGWQWDQVR
ASAAKLYERNPGTTMASEDEKRYDMGAATVLQQYFQSLGYKHVDAIEDPDSKTAVYSYPPWDIQDGLRAG
PVRSYLPLANALPNFRLTLNTKVIRVLRSGSTATGVEVEGPTGARQIIHLNAGGNVVLASGSMSSPRILY
NSGIGPLDQIKIVQGGSACVTLPEEADWIRLPVGQNLKDHPIFTLSFNTTSLNSTMVAEDFTDPSQTNID
MFAKGIGPLVQSGQRINFWTSLNTTSGAKFFQGTCSSTKAGSVRIKLYLTHGATSQGVLGINAQGATVFT
SDPWMNTEDDQTAAAQMIDILLDAARKGTILTPANRNATGTSMVAAKEFVQGSHFVGTTIMGEENDGTAV
VDTNTKVFGTDNIFVVDGSIHPDLPTGNTQAIVMVVAEHAAAKIIALGASSNGTTSVTPSTSAPAYPVAT
PVPGTSGDEDDDC

>XP_022391033.1 cellobiose dehydrogenase [Aspergillus bombycis]
MRSSLFGGLVALSSALGAAAMNYNSSAYSDSTTGIDFQRWCDEKTGFCFGLALPETVDSDFIGQLVVPLS
SSNGWGGVSLSSSMTKALLIGAWPNGDSVVSSLREAQSYTNPDAYSGDASLEEIPDGTSINSTHLSYTFL
CRGCVVGTPTTFGKDMDSYFFGWALSKTSPKSPASSDATLNYHAAGFGSFQMVLSDAKSAKYSTWASKAK
ASSTTTPSASASASPSSTPSASVAPTVLNSTYDYIVVGGGPAGIITAERLAETKKKVLLIERGVAPTVQM
GNKNALSWNNSLTPHDVPALGSSLSKLGLLDDYLCDDTAGMAGCVLGGGTIVNALAFIHPQEADFNDKWP
AGWKWDDVKDAASRLYERNPGSILPSADGKRYDYGMYNVLGGFFKGLGWRSVNQHEQPNEKHEAYGYPSW
SVANGIRAGPVRSYLPLAQELDNFSLRLQTKVRRLVRRGGRITGVEVETESGAVEIINIRAGGKVILAAG
SMSTPRVLFNSGIGPAKQIENVKSGSTGITVPAQEEWINLPVGENLKDHPMFTINVHTKSNFTAFNTSSV
LSGPAAAVQQLYSEGSGVLSEGGHRLQFWTSNEGSDGKTRFYQGSCSVASDGVITMKLYLTHGATSSGVL
GIGSSGATVMETDPWLQTDADKEAVTQFLQGLLNDMTNSTAGFTVPDFSSAADIIAKKTSGDHFVGTTKM
GTDDGRTGGTSVVDTNAKVYGTENLYVVDASIHPDLPTGNTQAIVMIAAEAAAAKIIAVADSVPASSASV
SAPAQKTAYPSSAASSRAVTSASTTPAASSAAAESTSCDETFTSTVTPAETAAPTHATAGSTTRAVLSST
SAAAAGTTSAADAASVTVVTVTKQVVVTSTTTITVLPTFA

>XP_022395632.1 hypothetical protein ASPGLDRAFT_53122 [Aspergillus glaucus CBS 516.65]
MRSLTWLTALTTALGVAASTTESSAYSDSATGIDFQRWCDDDSGMCFGMALPETVKSDFIGQMVVPLSDS
KGWGGVSLSPSMTQSLLIAAWPNGDSGVGSLRQATSYTNPDVYQDASIAEIPDGVSANSTHLTYTFLCKG
CIVGSPTSFKASADTSFLGWALSKTNPTTPSSPSSVLSYHAAGFGTFEVLLSKAKSAKYSTWAAKAKSTA
TPSGSATPSSSALASQTPTPSVAPTVSNATYDYIVVGGGAAGIVAAERLAETKKKVLLIERGAASIASMG
ADNTLSWNSSLTPYDVPALASSLSELGLVSDYLCPDTAGMAGCVLGGGTIINAMSFIHPPSRDFDDKWPQ
GWKWNDISAAAKRMYERNAGSMLPSADGKRYDQSLFKVLSSFLNRLGWKYVNQHEQPDERHQMYSYPSWS
AADGVRAGPVRSYLPLAQEMDNFNLRLQTKVRRLVRRGGRVTGVEVEKENGGIEIIHVRAGGKVVLAAGS
MSTPRVLFNSGIGPDEQLKNVQSGSTGVTLPPSGEWINLPVGQNLKDHPMFTIKVDTRANFTTFNTSSVI
PGPSAVVQRLYEQASGVLAQGGHRLQFWTSLEGTDGVTRYFQASCSAAKNGVITMKLYLTHGATSSGVLG
INGQGSTTIETEPYLQTEEDKEATTRFLQGLVKDLNNSPMGFSIQDFSDVETLLAQKTAGDHYLGTAKMG
TDDGRKNGSSVVDTSAKVYGTENLILIWPQYIVDASIHPDLPTGNTQAIVMIAAEAAVEKIVSSASGQGI
SGAASSVVLSASAQPTVMAAVTSTVDAMSTSVVDETQTTTKIESAVGPSDVATGVPGAPPAPSDAAPVHS
DNAAPSGNQNFNAPVPVRTPTPSDASAEGQNEKPSQVASTIYMTATATATATATHTNIVTLTHSSVSTVT
VTAGQAQGQVQQGQPECTCAVH

>XP_022481094.1 hypothetical protein CORC01_00821 [Colletotrichum orchidophilum]
MRCTFSGLAALLGLAGSATAQLRASAYSDPQTGIDFQRYLPSAYPYSFAIAVPETIGTDFIGQMVVPIST
KGNWGAVSLKGGMLNGLLFVAWADGKDIKTSFRIASAYANPDVYTATKVSAVPIANGTFVNSTHFSYTFL
CQGCINDKTSLAGESPVLGWAYSDTSPSPASDPSAALNYHSAGFGQFGLDIASAKSAKFDTWSKYAKAVD
TAPVPGNGTATPVPGNSTIPAPTTSNTTYDVIVVGGGPAGIIVAERLAEKGSSVLLIERGPANTVPLGSD
QALPWNDTLTPYDIPALGSSMTSLSGTSLCSDTASTAGCLLGGSSSINGLNFIHPPKHDWERWPAGWNWA
DLSEAASRLYERNPGTTEPSKDGRYYDDRTFRVLSGLLSAKGWNEVDSIKSPDEKNSVFSRPAWSIKDNL
RAGPARTYMPFAQQLPNFTLKLETKVIQVIRTGSKITGVLTQAADGSTQIIKVNAGGKVVLAAGAMSSPR
VLWNSGIGRSDALEIVKSGAASTGVTLPDQADWIDLPVGHHLQDHTQITLQFNSKTNFSAYAFNAIATDP
VTSDVDLYKQGSGPITQAAQRMHLWTSAKGSDGRTRYLQGTASAMQNGIITVRAFLTHGTSTLGELGITA
SGNTVLNTKPWLIDAADKKTMSDFVQYWLDLTSGSNSTLSYITPGATPDDIISAKMISGDHWVGSAKMGT
DDGRKTDGTAVVDLDTKVYGTDNLFVVDASIHPDLPTGNTQSIIMITAEHAAEKIAAFTVTGSSNSTTTP
KPSKCGGVTKRAQRRAMRLRRHALLH

>XP_022472223.1 GMC oxidoreductase [Colletotrichum orchidophilum]
MFKSLLTTGLLAAAAVAQQTTSYVDSATGITFQRYTETSGFSFGIALPSTVGKDFIGQISAPITAGWASV
SLGGPMTNKLLVVAWPNGKSIQTSIRKASGYSNPDVVTDSGITLKPIESGTSINATAFTYTFVCEGCITG
DSTTFTGTSDDTTFGWAYSTTALSDTTSASVALNYHGAGFGLFGANLAGAKSADYATWAAKASDAVATPT
AGNGTSTAVPAKITTTISNTTYDYIVAGGGAAGLIVAERLAESGKSVLLLERGGPSLASSGGKATVDWNN
TVTQYDVPAMGYYLATAKETSEYCTDTASQAGCLLGGSTMVNAMMWVKPPAHDFDDKWPTGWKWSNVEES
ANKLYERTPGTILASKDGKRYDQGAYDVMSQWLASNGFSEVDGLAEPNKKEAVFTHPPWLIENGMRGGPV
RDYLPLAQALPNFKLQLNAKVIRAIRNGTTISGVEIETAPNVRQIINLKSGGAAILAAGALSSPRILFNS
GIGPKEQIQTVQSGTTQVTLPAEAQWIDLPVGKNLKDHPIFTVNFKTKSTLNSLPSTAFTAPSQTDVDEF
AQGSGVLSQAGQRLNFWTSIEGSDGGKRYVQGTVNSPANDTIRVKVYLTHGLTSVGALGISADGSTKLTT
EPYLTTPEDKEAIISFMNQLIQYASKSNSTLTLSGNVTAESLISEHTTGSHFVGSAIMGSTNDGNSVVDT
KTKVWGTDNLYVVDASIHPDLPTGNTQAIVMVAAEHAAAQILGGAGSAGNSSSESSSGSGSATGSGSSSG
SGSGSSTGNGSGSGSGSGSAGCKRSVKRFERLQRFRRARHSF

>SCV47731.1 related to cellobiose dehydrogenase [Fusarium fujikuroi]
MRFSTLLSSAALMYQAISAESVEYKDADTGITFQQYTDKSSKFSFGIALPKNPSTDFIGQMTVPISEGYG
SVGMGSTMTKKLLVVAWPNDGKVITSVRQADGYTNPAVLDDDTVSIKPIEKGTKVGTDSFTFTFLCEGCI
KTDGTTFKAADTNAVLSFAMSTIALDDPTDAAGALNYHGAGFGGYSLDTAAAQSADFETWAKLASDATTP
VTSPGGSTGSNPGNFTTIVSNATYDYIVVGGGTAGLIVAERLVESKKSVLLLEQGKASFYESGGRSTMDW
NDTVTQYDVPSMAYYLTTAKDTSAYCTDTASMAGCILGGSSVINAMMFVRPQPADFDDKWPTGWKWQDVE
TSANKLYERTPGTTSPTKDGKRVDQGAWNVLSKFFSSNGFTEVDAIEEPSKKKSVFTHPPLMVNDGLRAG
PVRDYLPLAQANNNFKLQLNTKVLRVIREGKAVTGIEVQSGPSTRQIINLKANGAVVLAAGSLATPRLLV
NSGIGPSEQIEAVASGSQRLTMPAKDQWLDLPVGENLKDHPIFTVKMKTKQPMPALTETDFTKPSQTNID
LFAQGDGLLAQSGQRFIFWDTVKGSDGVERYVQGTCAAAGDDAVKVKVYLTHGATSSGSLTVTSSGATKL
VGEPYLKTAGDKEAVKSFMNKLISFASKPNSTLSIASNATAESLMAEYVSGSHFVGSAIMGTENDGTSVV
DTDTKVWGTENLFVVDGSIHPDLPTGNTQAIIMVAAEHAASKILGGGNGASSPVVPSNGTVPVATTPIST
PVATKRPSKCKRSMRQRRHHRRL

>SCV45384.1 related to cellobiose dehydrogenase [Fusarium fujikuroi]
MRFTLSSMAGLLGLASAQGLRSSAYTDPKTGIDFQRFVDDGYSLGIAVPETLGKDLIAQMVFPREKEGWG
GISFRGGMVGGMLFVAWPNGDDIVTSFRMANSYANPDVYTNSTVKATPIPDGTFINSTHVSYTFLCEGCV
VKETTSLTGESPVVGYAWSSIDVDTPSDPESALNYHGAGFGQFGLDIKKAASAKFATWAAMAKETTPTPG
TGTPGVPGNSTTLPPTTSNVTYDVIVVGGGPAGIIAAERLAESGASVLLIERGPANTVALGNAAQALPWN
NTLTPYDIPALGSSMTSMSGTKFCSDTASTAGCLLGGSSSINGLNFIHPPERDFQRWPKGWSWADLSKAA
DRLYERNPGTTSPSDDGKYYDDRTYTILSGYLSAKGWKEVDSIEEPNEKHLVYSRPSWSIKNNMRAGPAR
TYMPFAKNLPNFTLKLETKVIQPIRTGSKITGVLTQGANGSKQIINVKAGGKVVLAAGAMSTPRLLWNAG
IGKSDALAIVKQGASKTGVTLPAASDFIDLPVGHHLQDHAQVMLQFKTKSNFTAYKFNNIATEPVKSDLE
LYYQGSGPITQAAQRMHLWTSAKGADGRVRYLQGTASAMADGIITVRTFLTHGTSTVGELGITAGGNTVL
NTKPWLIDQEDRKAMADFVQYWLDLTSGSNSTLSYITPGATVDDILATKMISGDHWMGSAKMGVDDGRKA
NGSAVVDLNTKVYGTDNLFVVDASMHPDLPTGNTQAIIMVAAEHAAEKIAALKVGGSNSTVPEPISSAPT
PVPTPGTKCKRGLRRRRAARVPMDFRRRSLY

>SCO44198.1 related to cellobiose dehydrogenase [Fusarium fujikuroi]
MRFSTLLSSAALMYQAVSAESVEYKDADTGITFQQYTDKSSKFSFGIALPKNPSTDFIGQMTVPISEGYG
SVGMGSTMTKKLLVVAWPNDGKVITSVRQADGYXNPAVLDDDTVSIKPIEKGTKVGTDSFTFTFLCEGCI
KTDGTTFKAADTNAVLSFAMSTIALDDPTDAAGALNYHGAGFGGYSLDTAAAQSADFETWAKLASDATTP
VTSPGGSTGSNPGNFTTIVSNATYDYIVVGGGTAGLIVAERLVESKKSVLLLEQGKASFYESGGRSTMDW
NDTVTQYDVPSMAYYLTTAKDTSAYCTDTASMAGCILGGSSVINAMMFVRPQPADFDDKWPTGWKWQDVE
SSANKLYERTPGTTSPTKDGKRVDQGAWNVLSKFFSSNGFTEVDAIEEPSKKKSVFTHPPLMVNDGLRAG
PVRDYLPLAQANNNFKLQLNTKVLRVIREGKAVTGIEVQSGPSTRQIINLKANGAVVLAAGSLATPRLLV
NSGIGPSEQIEAVASGSQRLTMPAKDQWLDLPVGENLKDHPIFTVKMKTKQPMSALTETDFTKPSQTNID
LFAQGDGLLAQSGQRFIFWDTVKGSDGVERYVQGTCAAAGDDAVKVKVYLTHGATSSGSLTVTSSGATKL
VGEPYLKTAGDKEAVKSFMNKLISFASKPNSTLSIASNATAESLMAEYVSGSHFVGSAIMGTENDGTSVV
DTDTKVWGTENLFVVDGSIHPDLPTGNTQAIIMVAAEHAASKILGGGNGTSSPVVPSNGTVPVATTPIST
PVATKRPSKCKRSMRQRRHHRRL

>SCN71851.1 related to cellobiose dehydrogenase [Fusarium fujikuroi]
MRFTLSSMAGLLGLASAQGLRSSAYTDPKTGIDFQRFVDDGYSLGIAVPETLGKDLIAQMVFPREKEGWG
GISFRGGMVGGMLFVAWPNGDDIVTSFRMANSYANPDVYTNSTVKATPIPDGTFINSTHVSYTFLCEGCV
VKETTSLTGESPVVGYAWSSIDVDTPSDPESALNYHGAGFGQFGLDIKKAASAKFATWAAMAKETTPTPG
TGTPGVPGNSTTLPPTTSNVTYDVIVVGGGPAGIIAAERLAESGASVLLIERGPANTVALGNAAQALPWN
NTLTPYDIPALGSSMTSMSGTKFCSDTASTAGCLLGGSSSINGLNFIHPPERDFQRWPKGWSWADLSKAA
DRLYERNPGTTSPSDDGKYYDDRTYTILSGYLSAKGWKEVDSIEEPNEKHLVYSRPSWSIKNNMRAGPAR
TYMPFAKNLPNFTLKLETKVIQPIRTGSKITGVLTQGANGSKQIINVKAGGKVVLAAGAMSTPRLLWNAG
IGKSDALAIVKQGASKTGVTLPAASDLIDLPVGHHLQDHAQVMLQFKTKSNFTAYKFNNIATEPVKSDLE
LYYQGSGPITQAAQRMHLWTSAKGADGRVRYLQGTASAMADGIITVRTFLTHGTSTVGELGITAGGNTVL
NTKPWLIDQEDRKAMADFVQYWLDLTSGSNSTLSYITPGATVDDILATKMISGDHWMGSAKMGVDDGRKA
NGSAVVDLNTKVYGTDNLFVVDASMHPDLPTGNTQAIIMVAAEHAAEKIAALKVGGSNSTLPEPISSAPT
PVPTPGTKCKRGLRRRRAARVPMDFRRRSLY

>XP_023427008.1 related to cellobiose dehydrogenase [Fusarium fujikuroi IMI 58289]
MRFTLSSMAGLLGLASAQGLRSSAYTDPKTGIDFQRFVDDGYSLGIAVPETLGKDLIAQMVFPREKEGWG
GISFRGGMVGGMLFVAWPNGDDIVTSFRMANSYANPDVYTNSTVKATPIPDGTFINSTHVSYTFLCEGCV
VKETTSLTGESPVVGYAWSSIDVDTPSDPESALNYHGAGFGQFGLDIKKAASAKFATWAAMAKETTPAPG
TGTPGVPGNSTTLPPTTSNVTYDVIVVGGGPAGIIAAERLAESGASVLLIERGPANTVALGNAAQALPWN
NTLTPYDIPALGSSMTSMSGTKFCSDTASTAGCLLGGSSSINGLNFIHPPERDFQRWPKGWSWADLSKAA
DRLYERNPGTTSPSDDGKYYDDRTYTILSGYLSAKGWKEVDSIEEPNEKHLVYSRPSWSIKNNMRAGPAR
TYMPFAKNLPNFTLKLETKVIQPIRTGSKITGVLTQGANGSKQIINVKAGGKVVLAAGAMSTPRLLWNAG
IGKSDALAIVKQGASKTGVTLPAASDFIDLPVGHHLQDHAQVMLQFKTKSNFTAYKFNNIATEPVKSDLE
LYYQGSGPITQAAQRMHLWTSAKGADGRVRYLQGTASAMADGIITVRTFLTHGTSTVGELGITAGGNTVL
NTKPWLIDQEDRKAMADFVQYWLDLTSGSNSTLSYITPGATVDDILATKMISGDHWMGSAKMGVDDGRKA
NGSAVVDLNTKVYGTDNLFVVDASMHPDLPTGNTQAIIMVAAEHAAEKIAALKVGGSNSTVPEPISSAPT
PVPTPGSKCKRGLRRRRAARVPMDFRRRSLY

>XP_023436748.1 related to cellobiose dehydrogenase [Fusarium fujikuroi IMI 58289]
MRFSTLLSSAALMYQAVSAESVEYKDADTGITFQQYTDKSSKFSFGIALPKNPSTDFIGQMTVPISEGYG
SVGMGSTMTKKLLVVAWPNDGKVITSVRQADGYTNPAVLDDDTVSIKPIEKGTKVGTDSFTFTFLCEGCI
KTDGTTFKAADTNAVLSFAMSTIALDDPTDAAGALNYHGAGFGGYSLDTAAAQSADFETWAKLASDATTP
VTSPGGSTGSNPGNFTTIVSNATYDYIVVGGGTAGLIVAERLVESKKSVLLLEQGKASFYESGGRSTMDW
NDTVTQYDVPSMAYYLTTAKDTSAYCTDTASMAGCILGGSSVINAMMFVRPQPADFDDKWPTGWKWQDVE
SSANKLYERTPGTTSPTKDGKRVDQGAWNVLSKFFSSNGFTEVDAIEEPSKKKSVFTHPPLMVNDGLRAG
PVRDYLPLAQANNNFKLQLNTKVLRVIREGKAVTGIEVQSGPSTRQIINLKANGAVVLAAGSLATPRLLV
NSGIGPSEQIEAVASGSQRLTMPAKDQWLDLPVGENLKDHPIFTVKMKTKQPMSALTETDFTKPSQTNID
LFAQGDGLLAQSGQRFIFWDTVKGSDGVERYVQGTCAAAGDDAVKVKVYLTHGATSSGSLTVTSSGATKL
VGEPYLKTAGDKEAVKSFMNKLISFASKPNSTLSIASNATAESLMAEYVSGSHFVGSAIMGTENDGTSVV
DTDTKVWGTENLFVVDGSIHPDLPTGNTQAIIMVAAEHAASKILGGGNGTSSPVVPSNGTVPVATTPIST
PVATKRPSKCKRSMRQRRHHRRL

>XP_001558156.2 hypothetical protein BCIN_12g02910 [Botrytis cinerea B05.10]
MYSKILGSTALIGLAQIATAATTTGAYTDANTGIEFQQYQDSSIGYSFGIAVPENPTTDFIGQLVVPLAS
GAGWGALSMGAGMTNKLLFVAWPNGKEIQSSFRYATGYSNPDVYTASTVAALPIANGTFINSTHLSYTFV
CQSCVIGGTTTFDASSVLATLGYAVSSSTPTTPSSSGSALSYHDVGANIYNLNLTAAKSAQYSTWASWAS
AATTPSGGNSTTGSGSNSTIPAPTTLNSTYDVIVVGGGASGIIAAERIAESGVSVLLIERGPANTVALGS
TQGLSWNDTLTPYDVPALGSSLASITGTKFCSDTASTAGCLLGGSSSINGLNFIHPAAHDFERWPTGWDW
DSVSEAADRLYSRNPGTTQPSADGKHYDDLAYTTWSAYLGQQGWSEVDSIESPNEKHAVFSRPAWSISNH
LRAGPARTYMPFAEQLDNFELKLETTVIQVLRNGSTITGVLTQATDGSRQIINLNAKGKVVLASGALSSP
RILWNSGIGRSDALNIVKSGTSGVTLPDSSEWIDLPVGHNLKDHAQVPLQFTTSPAYKAFDYTGLATSPV
AADLNLYKQGSGTITQAAQRMHLWTSINGTDGVTRYLQGTVSSMIDNTITIKAFLTHGTTSTGELGISAS
GSTVINAKPWLQTTEDMAVYSEFIQSFLDMVSSDAPNAAGNSSTTLSYQTAGATPSSIISSSLVSGDHWV
GTAKMGTDDGRSNGTAVVDLDTKVYGTDNLFVVDASIHPDLPTGNTQAIIMVVSEQAAAKIAAYDVVTGT
GSTAKLPAAIVAPSAASADDDEACEA

>XP_024686603.1 putative cellobiose dehydrogenase, partial [Aspergillus novofumigatus IBT 16806]
MRSFLFGGLVAFSSTLGAFAANYNSSAYSDSASGIDFQRWCDESTGFCFGLALPETVGTDFVGQLVVPLD
GSKGWGGVSLGGSMTSALLIAAWPNGNSAVSSLRKTTNYANPEVYSGDASLTEIPDGTSVNSTHLTYTFL
CSGCILGQPATFDATDETYFLGWALSKTSPTTPASASAALTYHAAGFGSFEMLLGQAKSSKYSTWAAMAK
PTSGSPSSTPSASASVSASPSRSPVASVTPTVSNSTYDYIVVGGGAAGIVAAERLAEANKRVLLIERGVA
PTVEMGASDALAWNKTLAPVDIPALNQALTSLGVVGDYLCEDTPGMAGCVLGGGTIVNAMALIYPQEADF
DDKWPAGWKWQDVKSAAARFYERNPGSLLPSADGRRYDQGMYTVLSSFLSSLGWKSVDQHKQPNEKHKAF
SYPSWSVANGIRAGPVRSYLPLVQNKDNFTLRLQTTVRRLIRTGGHVTGVEVQNASGGVEVIRIRPGGKV
ILAAGALSTPRILFNSGIGPAEQIKTVQSGSTGITLPAQKDWINLPVGHNLKDHPMFTVKVNTGANFTAF
NTSSVIPATNSLAQRMYASGSGILTQGGHRLQFWTSNVASDGVTRFFQASCSPGGDGIITMKLYLTHGAT
SSGVLGINAAGSTTIETDPLLQTLEDKEALTSFLQELLDDLKNASYTVQEHTSAADIIAKVTSGDHFVGT
AKMGTDDGRRNGTSVVDTNAKVYGTDNLYIVDASIHPDLPTGNTQAIVMIAAEAAVARILAQGSGPGSSS
IVVSAPSQNTAIASASSI

>XP_024698614.1 cellobiose dehydrogenase [Aspergillus steynii IBT 23096]
MRSFLGGVVALSSVLGAAAKNYNSTAYSDSASGIDFQRWCDASTGFCFGLALPEDADKDFIGQLEIPLTD
SKGWGGVSLASSMTHALLIGAWPNGDGVVSTLREATSYTNPDEYDGDASLAEISSGTSVNSTYLTYTFLC
KGCIVGDPTTFSADDESYFMGWALSKNAPTTPSKSSSVLGYHAHGFGSFRMLLSDAKSSKYSTWASKAKA
TSTSASPSAAASSAAVSSTPSPSVAPTVSNTTYDYIVVGGGAAGIIAAERLAETKKSVLLIERGGAHTVQ
LGNEKNALSWNNSLTAYDVPALGSSLSSLGLLDDYLCPDTAGMAGCVLGGGTIVNALAFIHPQEADFDDK
WPSGWKWDDVKEAADRLYERNPGSLLPSADGKRYDQGMFTALSSFLKGLGYSYVNQHEQPNEKHNKFSYP
SWSVANGIRAGPVRSYLPLAQELDNFHLSLHTKVLRLIRRGGRVTGVEVETANGGAEIINIRAGGKVVLA
AGALSTPRILFNSGIGPAEQIQNVKKGSTGVTVPPQADWINLPVGEGIKDHPMFTVTVNTNSNFTAFNTS
SVIPGPNALAENLYKHASGVLSQGGHRLQFWTSNKGSDGNTRFYQASCSTSGDGTITMKLYLTHGATSSG
VLGISSSGSTVMEKEPLLQTDADKKAVTEFLQGLIDDMKNSGKGFSIADVESADDIVAKKTSGDHFVGSA
KMGTDDGRKDEGTSVVDTDTKVYGTENLFIVDASIHPDLPTGNTQAIVMIAAEAAIPKIVAAKGLSGSVS
SSVVASAPAEKTAVASVSSAAAGSVETATDATTVQATTTEAGSAAATGSNAGSGSNAGSDNQGSATAPAV
TQAATTAAAQGNGNGQAAVPHTTTTTNEAGELVVVTTTKLVVVTSTSTITVMPTFA

>RAQ55004.1 cellobiose dehydrogenase [Aspergillus flavus]
MRSSLFGGLVAMSSALGAAAMNYNSSAYSDSTTGIDFQRWCDETTGFCFGLALPETVDSDFIGQLAVPLE
SSNGWGGVSLSSSMTKALLIGAWPNGDSVVSSLREAQSYTNPDVYSGDASLEEIPDGTSINSTHLTYTFL
CRGCVVGTPTTFGKDMDSYFFGWALSKTSPKSPASSDATLNYHAAGFGSFQMVLSDAKSAKYSTWASKAK
ASSTTTPSASASASPSSTPSASAAPTVLNSTYDYIVVGGGPAGIITAERLAETKKKVLLLERGVAPTVQM
GNKNALSWNNSLTPHDVPALGSSLSKLGLLDDYLCDDTAGMAGCVLGGGTIVNALAFIYPQEADFNDKWP
AGWKWDDVKEAASRLYKRNPGSILPSADGKRYDYGMYDVLGGFFKGLGWKSVNQHEQPNEKHQAYGYPSW
SVANGIRAGPVRSYLPLAQELDNFSLRLQTKVRRLVRRGGRITGVEVETESGAIEIINIRAGGKVVLAAG
SMSTPRVLFNSGIGPAKQIENVKSGSTGITVPAQEEWINLPVGENLKDHPMFTISVHTKSNFTAFNTSSV
LSGPAAAVQQLYSKGSGVLSEGGHRLQFWTSNEGSDGKTRFYQGSCSVASDGVITMKLYLTHGATSSGVL
GIGSSGATVMETEPWLQTDADKEAVTQFLQGLLNDMTNSTAGFTVPGFSSAADIIAKMTSGDHFVGTTKM
GTDDGRTGGSSVVDTNAKVYGTENLYVVDASIHPDLPTGNTQAIVMIAAEAAAAKIIAAGDSIPASSASV
SAPAQKTAYPSSAASSNAVTSAVASVSTTPAASSAAPESTSDCDETFTTTVTPAETAAPTHATAGSTTRA
VLSSTSAAAAGTISSVDAASVTVVTVTKQVVVTSTTTITVLPTFA

>RAQ99455.1 carbohydrate-binding module family 1 protein [Stemphylium lycopersici]
MARSFLLSTALFALRAAAQTSSAYTDEKTGIKFQGLHHPSGYKLGIALPENPTTDFIAQIQAPVTNGEGW
AGFSMGQSMTGNLLVVAWPNEDKIISSFREATGYTNPAVKTGDFTMSPIPDGTFVNETAFSYTFLCSNCI
SDDPASGMVIYESPSVNVMGWAYSDKALTDPTTASAALNYHDAGFGAFGLPMSSATSADFDTWAALAVAS
TPSAGNSTTPGGNLTAPAAPVGNTTATVANTTYDYIVAGGGAAGIIAAERFAESGASVLLIERGGPSYAS
TGNTEVMTWNDTVSMYDVPGYGYYLSDVGSPAYCSDTADMAGCLLGGGTAVNAMMYVRPQERDFDDKWPA
GWKWADVSAAADRLYERNPGQTYGSEDGIRYDDGAYNVLSKFFAGQGWTETDFVKNPNAKVNVYGHPTWN
IANGLRSGVVRTYLPLAQDLDNFELMMNTNVIRAVRDGSAVSGVEVETADGKRVIYNVNAGGSVVLSAGS
MSTPRILFNSGIGPAEQLHTVASGNSGVKLPDEADWIDLPVGAEIKDHPIFTVKFKTSSPLAGTDKESII
TPNQTTIDLFAKGSGILAQSGQRLNWWSSVNTTDGSEIFFQGTCNAPADDTVQMKVYITHGLKSVGSLGI
TADGATTFGTNPHMTSDVDTEAITMMMDRLIAMAQGANSTLSLIAPAGVTNVTGADLIKTFKTGSHYVGT
AKMGTKGDAGVVVDTDTKVYGTDNLFVVDASIHPDLPTGNTQAIVMVAAEAAAERILALGDSSAKPSTPA
VPEEVSSAAPVATSAASAVSSAAPIGTGSPAAPIESAAPVESASPASSAAPIASSPAESSTPSAPAESIP
AASPAPGATSAGPYQRCGGIGFDGPTTCGSGWKCVVQNNYYSQCLQDTASKRGRSAPVARRHSTAARRSM
AGHKPVSPVVVTEHVQAQRLGRASYLDAYAA

>XP_025388321.1 FAD/NAD(P)-binding domain-containing protein [Aspergillus eucalypticola CBS 122712]
MRSVLLSGVAALSYALGVSANAYNTSAYTDSASGIEFQRWCDTDDTGFCFGIALPEETTGTDFIGQMAVP
LSSSKGWGGVSMSGSMTNVLLIAAWPDGDSAVGTLREATSYVSPSVYSGDASIEEIPDGTSVNSTYLTYT
FLCKGCIVGQPTTFDANSTSYYFGWALSASNPTTPSSASSKMPYHAAGYGGFEVQLAEARSSKYSTWASK
AVATQSTATSASASSSASASASASPSASVAATVSNTTYDYIVVGGGAAGLVAAERLAETKKSVLLIERGV
APTVELGATDSLSWNSSITAYDLPALGTYIQGSDYVSQYLCDDTAGMAGCVLGGGTIINAMSFIYPQEAD
FDDKWPTGWKWKDVKAAAERFYARNPGSTLPSADGKRYDQGMYTVLSSFLKGLGWKSVDSQEQPNEKHMV
YSYPSWDVGNGIRAGPVRSYLPLVQDADNFHMSLNTKVRRVVRRGGRITGVEVETSSGGIEIIHVRAGGK
VVLAAGSMSTPRILFNSGIGPSEQIKTVQSGSTGITLPPSSEWIDLPVGDNLRDHPMFTVTVNTNSNFTH
FDTESAISGATAPIRKLYSEGSGVMTQGGHRLQFWTSNVGTDGITRFYQASCSTTEDGVITMKLYLTHGA
TSTGVLGIDSTGSTTIETSPYLNTAADKEALTRFLNGLIADMKNSTAGFSIQGTATAASILNQLTAGDHY
VGTAKMGVDDGREANGTSVVDLNTKVYGTENLYIVDGSIHPDLPTGNSQAIIQIAAEAAVARIIAQGTSA
TSASASASVSVAASTQAAYVSTTSEAAAATETETEAVTTTDAVTATAVPTSGTISSTTGSSSSSSSSSSA
GSSSESESSTGADDNEGDDDDDEYDCDDEDDEDEDDSSSGEIESVTAKEAVATTAAADSGASTTTIWVTS
TAWTTTTDMVVATSTSTVTVWPTYA

>XP_025397219.1 FAD/NAD(P)-binding domain-containing protein [Aspergillus heteromorphus CBS 117.55]
MRSFLSGAVALSCALGAAASSYNTSAYSDSVTGIDFQRWCDDDTGFCFGVALPEEAGTDFIGQMNVPLSS
SKGWGGVSMSGSMTNVLLIAAWPNGDSVVGTLREAESYVSPAVYTGDAVLENIPSGTSINSTYLTYTFLC
SGCVVGQPTTWAANETAYYFGWALSATNPTTPSSSSSKMPYHAAGYGGFEAELYAARSSEFSTWASKAVV
SNTTTTASASASATPSASVVPTVANTTYDYIVVGGGAAGIIAAERLAETKKSVLLIERGPASTVQTGATD
ALTWNSSITGYDVPALGSVLESVGLEDEYLCDDTAGMAGCVLGGGTIVNAMSFIYPQERDFDDKWPTGWK
WTDVKAAAERFYSRNPGSTLPSKDGKRYDQGMYTVLSSFLEGLGWTHVNSQEQPNEKHNVYSYPSWDVDN
GIRAGPVRSYLPLVEDDDNFTLRLNANVLRLVRRGGRITGVEVQSESGAEQIINVRAGGKVILAAGSLST
PRILFNSGIGPTEQIETVKSGSTGITLPPSAEWIDLPVGENLRDHPMFTITVDTNSNFTHFNTSSVIPGS
DATAVKMFDEGSGVMTQGGHRLQFWTSNVGTDGKTRFYQGSCSTTTDGVITMKLYLTHGATSSGVLGIES
TGATVVSTDPWLQTAADKEATTRFLEGLLTDMKNSTGGFTVSGSATTASAILDAYTSGDHYVGTAKMGLD
DGRERNGTSVVDLNTKVYGTENLYVVDASIHPDLPTGNTQAIVQIAAEAAIARIIAQGTTVSSASVSVPA
ASTKIAAATSVKAVGADSATATVTSVEATATVGTITTAQGSGSDSSSSESSSGSSSSSSSSDEGEGEGDD
DDEYDCSDYDDEYDDYPETTEAVKVAEATTAGSVAAVTAYADSEAASTTTIWVTSTDWTTTTDVVVATST
QYVTVWPTFS

>XP_025427267.1 FAD/NAD(P)-binding domain-containing protein [Aspergillus saccharolyticus JOP 1030-1]
MRSYLLSGAVALGSALGASASSSTTSAYSDSVSGMDFQRWCDSDTGFCFGIALPETVEKSFIGQLSVPLD
SSKGWGGVSMSGSMTEALLIAAWPNGDSAVGTLRETSAYSSPAVYSGNASILEIPEGTSINSTFLTYTFL
CENCILGEPTTFGASESTYYFGWGLSKTSPTSPSSASSAMPFHAAGYGGFEVYLSKAKSSSYATWAAKAV
SSTTTASSSASVTSPSASASASVVATVANTTYDYIVVGGGAAGIVAAERLAETKKKVLLIERGVAPTTEL
GATDALSWNSSMTPFDIPALGSALTSLDLLGDYLCDDTAGMAGCVLGGGTIVNAESFIHPQEADFDDKWP
TGWKWKDVQAAANRLYELNPGSTLPSADGKRYDQGMYTVLSNFLKGLGWKSVDSQKQPNEKHMVYSYPSW
DVGNGIRAGPVRSYLPLVQDADNFSLRLSTKVRRLVRRSARVTGVEVETSSGGIEIINLKAGGKVVLAAG
SMSTPRILFNSGIGPTKQIQTVKSGSTGITLPPSSEWINLPVGENLRDHPMFTVTVNTNSNFTHFNTSSV
IPGPSAAVQKLFSEGSGVLTQGGHRLQFWTSNVGTDGITRFYQASCSTSTDGVITMKLYLTHGATSSGVL
GIDSSGTTTLETNPWLTTAADKEALTRFFTEFLGDINNSTAGWSVSGISTASGLLDLVSSGDHYVGTAKI
GTDDGRVNNGTSVVDLNTKVYGTENLYVVDASIHPDLPTGNTQAIVMIAAEAAVARIIAQGTDSVSVASS
SVAVSAAPTAAAYASAAESSVAVSVATATAETTVTSVAVEATTTSAVETSSSTSSAAASDEDDDEDLPDC
DDEDDEETDDATDAEDTFSASAAVTAHQAVATSADSGVSTTTVWVTSTAWTTTTEAVVTTTTSTVTVWPT
YA

>XP_025449553.1 cellobiose dehydrogenase [Aspergillus niger CBS 101883]
MRSVLLSGVAALSYALGVSANAYNTSAYTDSASGIDFQRWCDTDDTGFCFGIALPEDVSTDFIGQLTVPL
SSSKGWGGVSMSGSMTNVLLIAAWPDGDSAVGTLREATSYVSPSVYSGDASIEEIPDGTSVNSTYLTYTF
LCKGCIIGQPTTFDANSTQYYFGWALSASNPTTPSSASSKMPYHAAGYGGFEVQLANAKSSKYSTWASKA
VSTQSTATSASASSSASASASPSASVAATVSNTTYDYIVVGGGAAGLVAAERLAETKKSVLLIERGVAPT
VELGATDSLSWNSSITAYDLPALGTYIQSSDYVSQYLCDDTAGMAGCVLGGGTIVNAMSFIYPQEADFDD
KWPTGWKWKDVKAAAERLYARNPGSTLPSADGKRYDQGMYTVLSSFLKGLGWKSVDSQEQPNEKHMVYSY
PSWDVGNGIRAGPVRSYLPLVEDADNFHMSLNTKVRRVVRRGGRITGVEVETSSGSVEIINVRAGGKVVL
AAGSMSTPRILFNSGIGPSEQIKTVQSGSTGITVPPSAEWINLPVGENLRDHPMFTVTVNTNSNFTHFNT
SSAVSDPAAPIRNLYAEGSGVLTQGGHRLQFWTSNVGTDGVTRFYQASCSTTEDGVITMKLYLTHGATST
GVLGIDSTGSTTIETSPYLNTAADKEALTRFLNGLIADMKNSTAGFSIQGSATASSILDKLTAGDHYVGT
AKMGVDDGRESNGTSVVDLNTKVYGTENLYIVDGSIHPDLPTGNSQAIIQIAAEAAVARIIAQGTSATSA
SASASVSVAASTQAAYASTTSEAAAATETETAAVTSTEAVTASAVPTTGTISSTTGSSSSSSSSSAGSSS
ESESSTGADDNEGDDDDEEYDCDDEDDEDDSSSGVETSESVTAKVAVATSAAADSGASTTTVWVTSTAWT
TTTDMVVATSTSTVTVWPTYA

>XP_025479151.1 FAD/NAD(P)-binding domain-containing protein [Aspergillus neoniger CBS 115656]
MRSVLLGGVAALSYALGVSANAYNTSAYTDSASGIEFQRWCDTDDTGFCFGIALPEETTGTDFIGQMAVP
LSSSKGWGGVSMSGSMTNVLLIAAWPDGDSAVGTLREATSYVSPSVYSGDASIEEIPDGTSVNSTYLTYT
FLCKGCIIGQPTTFDANSTSYYFGWALSASNPTTPSSASSKMPYHAAGYGGFEVQLAEARSSKYSTWASK
AVATQSTATSASASSSASASASTSPSASVAATVSNTTYDYIVVGGGAAGLVAAERLAETKKSVLLIERGV
APTVELGATDSLSWNSSLTAYDLPALGTYIQGSDYISQYLCDDTAGMAGCVLGGGTIVNAMSFIYPQEAD
FDDKWPTGWKWKDVKAAAERFYARNPGSTLPSADGKRYDQGMYTVLSSFLKGLGWKSVDSQEQPNEKHMV
YSYPSWDVGNGIRAGPVRSYLPLVQDADNFHMSLNTKVRRVVRRGGRITGVEVENSSGGIEIINVRAGGK
VVLAAGSMSTPRILFNSGIGPSEQIKTVQSGSTGITLPPSAEWIDLPVGDNLRDHPMFTVTVNTNSNFTH
FDTESAVSGATAPIRKLYSEGSGVMTQGGHRLQFWTSNVGTDGVTRFYQASCSTTKDGVITMKLYLTHGA
TSTGVLGIDSTGSTTIETSPYLNTAADKEALTRFLNGLIADMKNSTAGFSIEGTATAASILNQLTAGDHY
VGTAKMGVDDGREANGTSVVDLNTKVYGTENLYIVDGSIHPDLPTGNSQAIIQIAAEAAVARIIAQGTSA
TSASASASVSVAASTQAAYVSTTSEAAAATETETEAVTTTDAVTATAVPTSGTISSTTGSSSSSSSAGSS
SESESSTGADDNEGDDDDDEYDCDDEDDEDEDDSSSGAIKSVTAKVAVASTAAADSGASTTTVWVTSTAW
TTTTDMVVATSTSTVTVWPTYA

>XP_025436596.1 cellobiose dehydrogenase [Aspergillus brunneoviolaceus CBS 621.78]
MRSYILSGAVALSSALGASAAATATSAYSDSLSGMDFQRWCDSDTGFCFGIALPETVEKSFIGQLSVPLD
SSKGWGGVSMSGSMTKALLIAAWANGDSAVGTLRETSAYSSPEVYSGDASILEIPEGTSVNSTFLTYTFL
CENCILGEPTTFGATEDTYYFGWGLATTSPTTPSSDSSAMPFHGAGYGGFEVYLSKAKSSSYATWAAKAV
SSTSTASASASVTSPSASASASVVATVSNTTYDYIVVGGGAAGIVAAERLAETNKKVLLIERGVAPTTEL
GATDALSWNSSMTPFDIPALGSSLTSLNLMGDYLCDDTAGMAGCVLGGGTIVNAESFIHPQEADFDDKWP
TGWKWKDIEAAANRLYALNPGSTLPSADGKRYDQGMYTVLSGFLKGLGWKSVDSQKQPNEKHMVYSYPSW
DVGNGIRAGPVRSYLPLVQDLDNFSLRTSTKVRRLVRRSARVTGVEVETSSGGIEIINLNAGGKVVLAAG
SMSTPRILFNSGIGPTEQIQTVKSGNTGITLPPSSEWINLPVGQNLRDHPMFTITVNTNSNFTHFNTSSV
VPGPSAAVQKLFAEGSGVLTQGGHRLQFWTSNVGTDGITRFYQASCSTSTDGVITMKLYLTHGATSTGVL
GIDSSGTTTLETDPWLQTAADKEAVTRFFQSLIDDISNSTSGFSISGTSTASGILNLMTSGDHFVGTAKI
GTDDGRVNNGTSVVDLNTKVYGTENLVRMPFWNRWHRAVS

>XP_025496593.1 FAD/NAD(P)-binding domain-containing protein [Aspergillus uvarum CBS 121591]
MRSYILSGAVALSSALGASAAATATSAYSDSVSGMDFQRWCDSDTGFCFGIALPETVEKSFIGQLSVPLD
SSKGWGGVSMSGSMTKALLIAAWANGDSAVGTLRETSAYSSPEVYSGDASILEIPEGTSVNSTFLTYTFL
CENCILGEPTTFGATEDTYYFGWGLSTTSPTTPSSDSSAMPFHGAGYGGFEVYLSKAKSSSYATWAAKAV
SSTSTASASASVTSPSASASASVVATVSNTTYDYIVVGGGAAGIVAAERLAETSKKVLLIERGVAPTTEL
GATDALSWNSSMTPFDIPALGSSLTSLNLMGDYLCDDTAGMAGCVLGGGTIVNAESFIHPQEADFDDKWP
TGWKWKDIEAAANRLYALNPGSTLPSADGKRYDQGMYTVLSGFLKGLGWKSVDSQKQPNEKHMVYSYPSW
DVGNGIRAGPVRSYLPLVQDLDNFSLRTSTKVRRLVRRSARVTGVEVETSSGGIEIINLNAGGKVVLAAG
SMSTPRILFNSGIGPTEQIQTVKSGNTGITLPPSSEWINLPVGQNLRDHPMFTVTVNTNSNFTHFNTSSV
VPGPSAAAQKLFAEGSGVLTQGGHRLQFWTSNVGTDGITRFYQASCSTSTDGVITMKLYLTHGATSTGVL
GIDSSGTTTLETDPWLQTAADKEAVTRFFQSLIDDISNSTSGFSISGTSTASGILNLMTSGDHFVGTAKI
GTDDGRVSNGTSVVDLNTKVYGTENLYVVDASIHPDLPTGNTQAIVMIAAEAAVARIIAQGTDAVSASSS
IAVSAASTAAAHYASATESSVAVSIATATPETTAASVAAEATATATSASSAASSSSASASDDDEDDEDLP
DCDDEDDEEETNPEDSFSGSASVTAHKAVATQAGSGASTTTVWVTSTAWTTTTEAVVTTTTSTVTVWPTY
A

>XP_025514585.1 FAD/NAD(P)-binding domain-containing protein [Aspergillus piperis CBS 112811]
MRSVLLSGVAALSYALGVSANAYNTSAYTDSASGIEFQRWCDTDDTGFCFGIALPEETTGTDFIGQMAVP
LSSSKGWGGVSMSGSMTNVLLIAAWPDGDSAVGTLREATSYVSPSVYSGDASIEEIPDGTSVNSTYLTYT
FLCKGCIIGQPTTFDANSTSYYFGWALSASNPTTPSSASSKMPYHAAGYGGFEVQLAEARSSKYSTWASK
AVATQSTATSASASSSASASASASPSASVAATVSNTTYDYIVVGGGAAGLVAAERLAETKKSVLLIERGV
APTVELGATDSLSWNSSLTAYDLPALGTYIQGSDYISQYLCDDTAGMAGCVLGGGTIVNAMSFIYPQEAD
FDDKWPTGWKWKDVKAAAERFYARNPGSTLPSADGKRYDQGMYTVLSSFLKGLGWKSVDSQEQPNEKHMV
YSYPSWDVGNGIRAGPVRSYLPLVQDADNFHMSLNTKVRRVVRRGGRITGVEVENSSGGIEIINVRAGGK
VVLAAGSMSTPRILFNSGIGPSEQIKTVQSGSTGITLPPSAEWIDLPVGDNLRDHPMFTVTVNTNSNFTH
FDTESAVSGATAPIRKLYSEGSGVMTQGGHRLQFWTSNVGTDGVTRFYQASCSTTKDGVITMKLYLTHGA
TSTGVLGIDSTGSTTIETSPYLNTAADKEALTRFLNGLIADMKNSTAGFSIEGTATAASILNQLTAGDHY
VGTAKMGVDDGREANGTSVVDLNTKVYGTENLYIVDGSIHPDLPTGNSQAIIQIAAEAAVARIIAQGTSA
TSASASASVSVAASTQAAYVSTTSEAAAATETETEAVTTTGAVTATAVPTSGTISSTTGSSSSSSSAGSS
SESESSTGADDNEGDDDDDDDDDEYDCDDEDDEDEDDSSSGAIESVTAKVAVASTAAADSGASTTTVWVT
STAWTTTTDMVVATSTSTVTVWPTYA

>XP_025503072.1 FAD/NAD(P)-binding domain-containing protein [Aspergillus aculeatinus CBS 121060]
MRSYILSGAVALSSALGASAAATATSAYSDSLSGMDFQRWCDSDTGFCFGIALPETVEKSFIGQLSVPLD
SSKGWGGVSMSGSMTKALLIAAWANGDSAVGTLRETSAYSSPEVYSGDASILEIPEGTSVNSTFLTYTFL
CENCILGEPTTFGATEDTYYFGWGLATTSPTTPSSDSSAMPFHGAGYGGFEVYLSKAKSSSYATWAAKAV
SSTSTASASASVTSPSASASASVVATVSNTTYDYIVVGGGAAGIVAAERLAETSKKVLLIERGVAPTTEL
GATDALSWNSSMTPFDIPALGSSLTSLNLMGDYLCDDTAGMAGCVLGGGTIVNAESFIHPQEADFDDKWP
TGWKWKDIETAANRLYALNPGSTLPSADGKRYDQGMYTVLSGFLKGLGWKSVDSQKQPNEKHMVYSYPSW
DVGNGIRAGPVRSYLPLVQDLDNFSLRTSTKVRRLVRRSARVTGVEVETSSGGIEIINLNAGGKVVLAAG
SMSTPRILFNSGIGPTEQIQTVKSGNTGITLPPSSEWINLPVGQNLRDHPMFTITVNTNSNFTHFNTSSV
VPGPSAAVQKLFAEGSGVLTQGGHRLQFWTSNVGTDGITRFYQASCSTSTDGVITMKLYLTHGATSTGVL
GIDSSGTTTLETDPWLQTAADKEAVTRFFQSLIDDISNSTSGFSISGTSTASGILNLMTSGDHFVGTAKI
GTDDGRVNNGTSVVDLNTKVYGTENLYVVDASIHPDLPTGNTQAIVMIAAEAAVARIIAQGTDTVSAASS
SIAVSAASTAAAHYASATESSVAVSIATATPETTAASVAAEATATATSESSSASSSSASASDEDEDDEDL
PDCDDEDDEEETNPEDSFSGSVSVTAHKAVATQAGSGASTTTVWVTSTAWTTTTEAVVTTTTSTVTVWPT
YA

>XP_025553500.1 FAD/NAD(P)-binding domain-containing protein [Aspergillus homomorphus CBS 101889]
MRSYLLGGAVALSSALGASAAASTKTSAYSDSVSGMDFQRWCDADTGFCFGIALPETVEKSFIGQLSVPL
SSAKGWGGVSMSGSMTKALLIAAWPNANGDAAVGTLRETSAYSSPEVYSGDASILEIPEGTSINSTFLTY
TFLCENCILGEPTTFGATEDTYYFGWGLSKTSPTSPSSASSAMPFHGAGYGGFQVLLSKAKSSSYATWAA
KAVSSTSTASSSASVTSPSASASASVVATVSNTTYDYIVVGGGAAGIVAAERLAETKKKVLLIERGVAPT
TELGASGALSWNSSMTAFDIPALGSSLTSLGLMGDYLCDDTAGMAGCVLGGGTIVNAESFIHPPAADFDD
KWPTGWKWKDVQAAANRLYELNPGSTLPSADGKRYDQGMYTVLSNFLKGLGWKSVDSQKEPNEKHMVYSY
PSWDVGNGIRAGPVRSYLPLVQDLDNFTLRLSTKVRRLVRRSARVTGVEVETSSGGIEIISLNAGGKVVL
AAGSMSTPRILFNSGIGPTEQINTVKSGSTGITLPPSSEWIHLPVGQNLRDHPMFTVTVNTNSNFTHFNT
SGVVPGPSAAVQKLFAEGSGVLTQGGHRLQFWTSNVGTDGITRFFQASCSTSKDGAITMKLYLTHGATST
GVLGIDGSGTTTLETDPWLQTAADKEATTRFFQSLIDDISNSTSGFSISGDLTASGILNLMTSGDHFVGT
AKIGTDDGRVGNGTSVVDLNTKVYGTENLYIVDASIHPDLPTGNTQAIVMVAAEAAVARIIAQGTDSVSV
ASSSVAASAPTTAAAYASAAESSAAVSVATAAAETSATSVTAEATATSTSASGSSSSSASTSDEGDDDED
LPDCDDEDDETEAEDTFAPSALVTAHKAVVTHADSGVSTTTVWVTSTAWATTTSAVVTTTTSTVTVWPTY
A

>XP_025570064.1 cellobiose dehydrogenase [Aspergillus ibericus CBS 121593]
MRSLLLSGAAALSFALGVSANAYNTSAYTDSATGIEFQRWCDTDDTGFCFGIALPEDVDTDFIGQLTVPL
SSSAGWGGVSMSGSMTNVLLIAAWPNGDDVVGTLREATSYTSPAVYSGDASLEEIPDGTSVNSTTLTYTF
LCKGCIIGDPTTFSADDSSYYFGWALSATNPTTPSSASSKMPYHAAGYGGFEVQLAAAQSSEYSTWAAKA
VTATTTTASTASSASASASVSASASVVATVSNTTYDYIVVGGGAAGLVAAERLVETNKKVLLIERGVAPT
VELGATDSLSWNSSLTAYDVPALGTYIQGSDLVSQYLCDDTAGMAGCVLGGGTVINAMSFIYPQEADFDD
KWPTGWKWSDVKAAAERLYERNPGSTLPSADGKRYDQGMYTVLSSFLKGLGWKSVDSQQEPNEKHMVYSY
PSWDVGNGIRAGPVRSYLPLIENDDNFTLQLQTKVRRLVRRGGRITGVEVETESGAIEIINVRAGGKVIL
AAGSMSTPRILYNSGIGPTEQIETVQKGSTGITLPPSAEWIDLPVGHNLRDHPMFTVTVNTNSNFTHFNT
SSARYGPAATVEKLYSEGSGVLTQGGHRLQFWTSNVGTDGVTRFFQGSCSTTEDSVITMKLYLTHGATST
GVLGIDSTGATTIETSPYLQTAADKAATESFFQTLIDGMKNSTAGFSISGDASASSILAQQSSGDHFVGT
AKMGVDDGRERNGTSVVDTNTKVYGTENLYIVDGSIHPDLPTGNSQAIIQIAAEAAVARIIAQGTSTSSA
SVSVSVPAASTYVASAATTVASASAVSTETVASASAVPTAGTISSTTTTESGGDEGDEGDDDDEYYDCDG
DDEDYEDEETTSVTAKVAVATAAATTAVADSGVSTTTKWVTSTAWTTTTDVVVATSTSTVTVWPTFS

>XP_025538927.1 FAD/NAD(P)-binding domain-containing protein [Aspergillus costaricaensis CBS 115574]
MRSVLLGGVAALSYALGVSANAYNTSAYTDSASGIEFQRWCDTDDTGFCFGIALPEETTGTDFIGQMAVP
LSSSKGWGGVSMSGSMTNVLLIAAWPDGDSAVGTLREATSYVSPSVYSGDASIEEIPDGTSVNSTYLTYT
FLCKGCIIGQPTTFDANSTSYYFGWALSASNPTTPSSASSKMPYHAAGYGGFEVQLAEARSSKYSTWASK
AVATQSTATSASASSSASASASASPSASVAATVSNTTYDYIVVGGGAAGLVAAERLAETKKSVLLIERGV
APTVELGATDSLSWNSSLTAYDLPALGTYIQGSDYISQYLCDDTAGMAGCVLGGGTIVNAMSFIYPQEAD
FDDKWPTGWKWKDVKAAAERFYARNPGSTLPSADGKRYDQGMYTVLSSFLKGLGWKSVDSQEQPNEKHMV
YSYPSWDVGNGIRAGPVRSYLPLVQDADNFHMSLNTKVRRVVRRGGRITGVEVENSSGGIEIINVRAGGK
VVLAAGSMSTPRILFNSGIGPSEQIKTVQSGSTGITLPPSGEWIDLPVGDNLRDHPMFTVTVNTNSNFTH
FDTASAVSGATAPIRKLYSEGSGVMTQGGHRLQFWTSNVGTDGVTRFYQASCSTTKDGVITMKLYLTHGA
TSTGVLGIDSTGSTTIETSPYLNTAADKEALTRFLNGLIADMKNSTAGFSIEGTATAASILNQLTAGDHY
VGTAKMGVDDGREANGTSVVDLNTKVYGTENLYIVDGSIHPDLPTGNSQAIIQIAAEAAVARIIAQGTSA
TSASASASVSVAASTQAAYVSTTSEAAAATETETEAVTTTDAVTATAVPTSGTISSTTSSSSSSSAGSSS
ESESSTGADDNEGDDDDDEYDCDDEDDEDEDDSSSGAIESVTAKVAVASTAAADSGASTTTVWVTSTAWT
TTTDMVVATSTSTVTVWPTYA

>XP_025524646.1 FAD/NAD(P)-binding domain-containing protein [Aspergillus japonicus CBS 114.51]
MRSYILSGAVALSSALGASAAATATSAYSDSVSGMDFQRWCDSDTGFCFGIALPETVEKSFIGQLSVPLD
SSKGWGGVSMSGSMTKALLIAAWANGDSAVGTLRETSAYSSPEVYSGDASILEIPEGTSVNSTFLTYTFL
CENCILGEPTTFGATEDTYYFGWGLSTTSPTTPSSDSSAMPFHGAGYGGFEVYLSKAKSSSYATWAAKAV
SSTSTASASASVTSPSASASASVVATVSNTTYDYIVVGGGAAGIVAAERLAETSKKVLLIERGVAPTTEL
GATDALSWNSSMTPFDIPALGSSLTSLNLMGDYLCDDTAGMAGCVLGGGTIVNAESFIHPQEADFDDKWP
TGWKWKDIEAAANRLYALNPGSTLPSADGKRYDQGMYTVLSGFLKGLGWKSVDSQKQPNEKHMVYSYPSW
DVGNGIRAGPVRSYLPLVQDLDNFSLRTSTKVRRLVRRSARVTGVEVETSSGGIEIINLNAGGKVVLAAG
SMSTPRILFNSGIGPTEQIQTVKSGNTGITLPPSSEWINLPVGQNLRDHPMFTITVNTNSNFTHFNTSSV
VPGPSAAVQKLFAQGSGVLTQGGHRLQFWTSNVGTDGITRFYQASCSTSTDGVITMKLYLTHGATSTGVL
GIDSSGTTTLETDPWLQTAADKEAVTRFFQSLIDDISNSTSGFSISGTSTASGILNLMTSGDHFVGTAKI
GTDDGRVNNGTSVVDLNTKVYGTENLYVVDASIHPDLPTGNTQAIVMIAAEAAVARIIAQGTDAVSASSS
IAVSAASTAAAHYASATESSVAVSIATATPETTAASVAAEATATATSASSAASSSSASASDDDEDDEDLP
DCDDEDDEEEETNPEDSFSGSASVTAHKAVATQAGSGASTTTVWVTSTAWTTTTEAVVTTTTSTVTVWPT
YA

>XP_025558335.1 FAD/NAD(P)-binding domain-containing protein [Aspergillus vadensis CBS 113365]
MRSVLLSGVAALSYALGVSANAYNTSAYTDSASGIEFQRWCDTDDTGFCFGIALPEETTGTDFIGQMAVP
LSSSKGWGGVSMSGSMTNVLLIAAWPDGDSAVGTLREATSYVSPSVYSGDASIEEIPDGTSVNSTYLTYT
FLCKGCIIGQPTTFDANSTSYYFGWALSASNPTTPSSASSKMPYHAAGYGGFEVQLAEARSSKYSTWASK
AVATQSTATSASASSSASASASASVAATVSNTTYDYIVVGGGAAGLVAAERLAETKKSVLLIERGVAPTV
ELGATDSLSWNSSLTAYDLPALGTYIQGSDYISQYLCDDTAGMAGCVLGGGTIVNAMSFIYPQEADFDDK
WPTGWKWKDVKTAAERFYARNPGSTLPSADGKRYDQGMYTVLSSFLKGLGWKSVDSQEQPNEKHMVYSYP
SWDVGNGIRAGPVRSYLPLVQDADNFHMSLNTKVRRVVRRGGRITGVEVENSSGGIEIINVRAGGKVVLA
AGSMSTPRILFNSGIGPSEQIKTVQSGSTGITLPPSGEWIDLPVGDNLRDHPMFTVTVNTNSNFTHFDTA
SAVSGATAPIRKLYSEGSGVMTQGGHRLQFWTSNVGTDGVTRFYQASCSTTKDGVITMKLYLTHGATSTG
VLGIDSTGSTTIETSPYLNTAADKEALTRFLNGLIADMKNSTAGFSIEGTATAASILNQLTAGDHYVGTA
KMGVDDGREANGTSVVDLNTKVYGTENLYIVDGSIHPDLPTGNSQAIIQIAAEAAVARIIAQGTSATSAS
ASASVSVAASTQAAYVSTTSEAAAATETETEAVTTTDAVTATAVPTSGTISSTTGSSSSSSSAGSSSESE
SSTGADDNEGDDDDDEYDCDDEDDEDEDDSSSGAIESVTAKVAVATSAAADSGASTTTVWVTSTAWTTTT
DMVVATSTSTVTVWPTYA

>XP_025469059.1 FAD/NAD(P)-binding domain-containing protein [Aspergillus sclerotioniger CBS 115572]
MRSILLSGAAALSYALGVSANAYNTSAYTDSATGFEFQRWCDTDDTGFCFGIALPEDVDTDFIGQMTVPL
SSSAGWGGVSMSGSMTSVLLIAAWPNGDSVVGTLREATSYTSPAVYSGDASLEEIPEGTSVNSTYLTYTF
LCKGCIIGDPTTFSADDSSYYFGWALSATNPTTPSSASSKMPYHAAGYGGFEVQLAEAKSSKYSTWAAEA
VAATQTSSTASSASASASASASASIVATVSNTTYDYIVVGGGAAGLVAATRLVETDKKVLLIERGVAPTV
ELGATDSLSWNSSLTGYDVPALGTYIQGSDLVSQYLCDDTAGMAGCVLGGGTVINAMSFIYPQEADFDDK
WPTGWKWKDVKAAAARFYERNPGSTLPSADGKRYDQGMYTVLSSFLKGLGWRSVDSQQEPNEKHMVYSYP
SWDVGNGIRAGPVRSYLPLVEDSDNFTMQLETKVRRLVRRGGRITGVEVETESGSIEIINVSAGGKVILA
AGSMSTPRILYNSGIGPTEQIETVQSGSSGITLPPSAEWINLPVGHNLRDHPMFTVTVDTNSNFTHFNTS
SARYGPAATVKQLYSEGSGVLTQGGHRLQFWTSNVGTDGVTRFFQGSCSTTEDGVITMKLYLTHGATSVG
VLSIDSTGATVIETSPYLQTAADKAAATSFFQSLIDDMSNSTAGFSIEGGASASSILAQQSSGDHFVGTA
KMGLDDGRTDNGTSVVDTNTKVYGTENLYIVDASIHPDLPTGNSQAIIQIAAEAAVARIVAQGTSASASA
SSASASASASVSVASASTNVAYAATTVVSASAVSTEAVTSASAVPTAGTISSTTTTESGGDDNESGDEGE
DDDDEYYDCDGDGDDSDYDDEETESVTAKVAMATSAAATTAVAESGVSTTTKWVTSTAWTTTTDVVVATA
TSTVTVWPTFS

>XP_025586031.1 uncharacterized protein FVRRES_06747 [Fusarium venenatum]
MRFSTLISSAALMFQAVSAASEEYKDADTGITFQQFVDKTSKFSFGIAMPETPSTDFIGQIIAPISEGYA
SVGMGSTMSKKLLIVAWPNDGKVLSSVRQASGYTNPDVLDDDTVKIKPIEKGVKVGADSFTFTFLCEGCI
KSDGTTFKASDANAVMAFAFSTTALDDPTDASGALNYHGAGFGGFSVDAGSSQSADYETWAAMASDGSAT
PGSGSGSDGTVPSTGNFTTVVSNMTYDYIVVGGGASGLIVAERLLESQKSVLLLERGKASFYSTGGKAVM
DWNDTTTQYDVPAMAYHLTNSAIDTSEYCTDTASMAGCILGGGTSVNAMMFVRPQPADFDDKWPAGWKYN
DVEAAASRLWERTPGTLSPTKDGKLVDQSAYTILSQFFSGNGFSQVDAIAQPEKKKAVFTHPPMMITDGQ
RAGPVRDYLPLAQANPNFKLMLESKVMRVVREGKEITGVEIQSGPSTRQIIKVKTGGAVVLAAGALSTPR
LLVNSGIGPAKQIETVASGSQRLTMPPKDQWINLPVGENLKDHPIFTVKVKTKSPMTALPDTAFTAPSQE
DVDLYAQGTGLLAQSGQRFIFWDSVKGSDGVERYVQGTCAPAGNDALKLKVYLTHGSTSSGALEVTSSGA
TKLIGEPYLNDAADKEAVKSFMQKLIDMTSKPNSTISIAGNATAESLMAEYVSGSHFVGSAIMGTENDGS
SVVDTDTKVWGTDNLYVVDASIHRDLPTGNTQAIVMVVAEHAASKILNGGSGSSSPVVPPTTGGDNSSSP
VETPTTPNEPVETPVKKPGSKCRRSLRQRQRRRMQRRS

>XP_025591908.1 uncharacterized protein FVRRES_08270 [Fusarium venenatum]
MRFTLSSAAALLGLVASSTAQRTTAYTDPKTGIDFQRLVNHDFSVGIAVPETLGTDLIAQLVVPVAKEGW
GGISFRGGMVNGLLFVAWPNGEDIVTSFRLAGSYANPDTYTNTTVKATPIPEGTFVNSTHFSYTFLCEGC
VVEKVTSLTGESPVVGYAYSTIAVDAPAEPESALSYHGAGFGQGGLDIKAAASAKFAEWAEMAKETTPTP
PGGGGGGNGTTPVPDTPPTTSNVTYDVIVVGGGPAGIIAAERLAETGVSVLLIERGPANTVALGNTQQAL
PWNNSLTPYDVPALGSSMGSMSGTKFCSDTASTAGCLLGGSSSINGLNFIHPPERDFQRWPAGWSWADMS
AAAERLYERNPGTTLPSDDGEYYDDMTFRVLEGYLSAKGWKEVDSIEQPNEKHEVYSRCSWSIKDNMRAG
PARTYMPFAKALPNFTLKLETKVIQPIRSGSMITGVLTQAADGSKQIINVKAGGKVVLAAGAMSTPRLLW
NAGIGKSDALALVKEGASRTGVTLPPASDFIDLPVGHHLQDHAQVMLQFKTKSNFTAYKFNDIATKPVPS
DLDLYMQGSGPITQAAQRMHLWTSAEGADGRVRYLQGTASAMADGIITVRTFLTHGTSTVGELGIAAGGN
TLLKTKPWLIDQEDRKAMGDFVQYWLDLVSASNSTLSYITPGATVDDILATKMISGDHWMGSAKMGVDDG
RKSNGSSVVDLNTKVYGTDNLFVVDASLHPDLPTGNTQSIIMIAAEHAAEKIAALKVVGGGSNSTIPEPI
SSAPTPVPTPSTGTKCKRAIRRAARRSIDFRRRSAY

>RBQ65744.1 hypothetical protein FVER14953_03526 [Fusarium verticillioides]
MRFTLSSMAGLLGLASAQGLRSSAYTDPKTGIDFQRFVDDGYSLGIAVPETLGKDLIAQMVFPREKEGWG
GISFRGGMVGGMLFVAWPNGDDIVTSFRMANSYANPDVYTNSTVKATPIPEGTFVNSTHMSYTFLCEGCV
VKETTSLTGESPVVGYAWSSIDVDTPSDPESALNYHGAGFGQFGLDIKKAASAKYATWAAMAKETTPAPG
TGTPVPGNSTTLPPTTSNVTYDVIVVGGGPAGIIAAERLAEKGASVLLIERGPANTVALGNAAQALPWNN
TLTPYDIPALGSSMTSMSGTKFCSDTASTAGCLLGGSSSINGLNFIHPPERDFQRWPKGWGWSDVSKAAD
RLYERNPGTTLPSDDGKYYDDRTYTILSGYLSAKGWKEVDSIEEPNEKHLVYSRPSWSIKNNMRAGPART
YMPFAKNLPNFTLKLETKVIQPIRTGSKITGVLTQGANGSKQIINVKAGGKVVLAAGAMSTPRLLWNAGI
GKSDALAIVKQGASKTGVTLPAASDFIDLPVGHHLQDHAQVMLQFKTKSNFTAYKFNNIATEPVKSDLEL
YYQGSGPITQAAQRMHIWTSAKGADGRVRYLQGTASAMADGIITVRTFLTHGTSTVGELGITAGGNTVLN
TKPWLIDQEDRKAMADFVQYWLDLTSGSNSTLSYITPGATVDDILATKMISGDHWMGSAKMGVDDGRKAN
GSAVVDLNTKVYGTDNLFVVDASMHPDLPTGNTQAIIMVAAEHAAEKIAALKVGGSNSTAPEPINSAPTP
VPTPGSKCKRGLRRRAARVPMDFRRRSLY

>RBQ68765.1 hypothetical protein FVER14953_08702 [Fusarium verticillioides]
MRFSTLLSSAALMYQAVSAESVEYKDADTGITFQQYTDKSSKFSFGIALPKNPSTDFIGQMTVPISEGYG
SVGMGSTMTKKLLVVAWPNDGKVITSVRQADGYTNPAVLDDETVSIKPIEKGTKVGTDSFTFTFLCEGCI
KTDGTTFKAADTNAVLSFAMSTIALDDPTDAAGALNYHGAGFGGYSLDTAAAQSAEFETWAKLASDATTP
GTSPGGSTGSNPGNFTTIVSNATYDYIVVGGGTAGLIVAERLVESKKSVLLLEQGKASFYESGGRSTMDW
NDTVTQYDVPSMAYYLTTAKDTSAYCTDTASMAGCILGGSSVINAMMFVRPQPADFDDKWPTGWKWQDVE
SSANKLYERTPGTTSPTKDGKRVDQNAWNVLSKFFSANGFTEVDAIEEPSKKKSVFTHPPLMVNDGLRAG
PVRDYLPLAQANNNFKLQLNTKVLRVIREGKAVTGIEVQSGPSTRQIINLKTNGAVVLAAGSLATPRLLV
NSGIGPSEQIEAVASGSQRLTMPAKDQWLDLPVGENLKDHPIFTVKMKTKQPMSALTETDFTKPSQTNID
LFAQGDGLLAQSGQRFIFWDTVKGSDGVERYVQGTCAAAGNDTVKVKVYLTHGATSSGSLTVTSSGATKL
VGEPYLKTAGDKEAVKSFMNKLISFASKPNSTLSIASNATAESLMAEYVSGSHFVGSAIMGTENDGTSVV
DTDTKVWGTENLFVVDGSIHPDLPTGNTQAIIMVAAEHAASKILGGGNGATSPVVPSNGTVPVPTTPIST
PVATKRPSKCKRSMRQRRHHRRL

>RDI76702.1 hypothetical protein Vi05172_g13329 [Venturia inaequalis]
MTKIARTIYAAVAALTLGVQVRAAAYTDPNTGITFQGFTDTTGFQFGMALPTDPTTEFIAQIVSPLKGGV
GWGGVSLNSAMANRLLVAAWPSGQNVVASFREANGYVIPAVYAGNATMAPIASGTFVNSTHVSFTFVCTN
CMRTDDMAFKPTDSQATIGWAMSQTAVGTPSDPASVLSYHAAGFGVQGITLADAKSASYATWSAKAGTSS
ASVGATTSTNITNSTTGTTNSTKPVTISNSTYDYIVAGAGPAGIIVAERLAESGASVLLIERGNASTYAS
GGRSQLTSWNSTLTQYDVPALAYYLDVSKAYCTDTASAAGCLLGGGTMVNALMFVRPQDRDFNDKWPTGW
KWSDVKAASERLYARNPGVIKSSADGKYHDTGAYSILSSFLSSNGWKSVNALEKTNEKHQIFSHPPWDIQ
NGLRAGPVKSYLPLAKKLTNFKLLLLTEVVQAVRNGTTVSGVLTKDTAGNQQIINLKAGGKLILAAGALA
SPRILFNSGIGPSDQLAIVANGTTGVTLPAQSQWLDLPVGQNLKDHPIFTLTFNTKQNQTSMAQADFKSP
SPNNVAMFSKGAGPLAQSGQRLSFWTSINAANSSYKYFQGTCNSPSPGTIRIKTYLTHGLTSVGQLGITP
AGATTFLTKPWLTTPEDKTALVDFSNSLLAMSRANTSTITSNTYTNGSLVTETDLLNTYTTGSHFVGTAK
MQTSPDDANAVVDADTKVLGMTNLFVVDASVHPDLPTGNTQAIVMVVAERAAERILALKTRKRSSRVVGW

>RII12578.1 choline dehydrogenase [Alternaria sp. MG1]
MARTFLLSTALLALGVSAQTSSKFTDEKTGITFSGLHHSSGYRLGYALPEKATTDFIVQVQAPITNDGGW
AGFSLGQSMTGNLLVVAWPHEGEVIASFREATGYTNPAVKTGDFTMSPIPDGTFVNDTAFSYTFLCSNCI
SEDPKTGLVIYEDPSVNIMGWAYSNKALADSTDAGAALNYHDAGFGAFGLPMSNATSPDFEKWAAMAVAS
TPSGGNSTTPGGNSTAPAAPVAGNTTATVANSTYDYIVAGGGAAGIIAAERLAESGASVLLVERGGPSYA
FTGKTEVMPWNDTVSMYDVPGYGYYLSDVGSPAYCADTADMSGCLLGGSTAINAMMYVKPQERDFDDKWP
AGWKWADVAEAADRLYERNPGQTYGSEDGIRYDNGAYDVLSQFFAGQGWTETDFVKNPNAKVDVYGHPTW
NIANGLRSGVVRTYLPLAQKLNNFELMMNTNVVRAVREGSAVSGIEVETADGKRVIYNVKSGGSVILAAG
SMSTPRILFNSGIGPADQLQTVASGSSGVTLPDEADWIDLPVGAEIKDHPIFTVKFNTSTPLSGTDEKAL
TSPNQTTIDLFAKGSGELAQSGQRLNWWSSVNTTDGSEIFFQGTCNSPADNTIQMKVYITHGLQSVGSLG
ITADGATTFITDPHMTSDVDTEAITMMMDRLIAMTQGGNSTLSLIAPAGVSNVTGADLIKSFKTGSHYVG
TAKMGTKGDAGVVVDTDTKVYGTDNLFVVDASIHPDLPTGNTQAIVMVAAEAAAARILALGDSPASGTAP
TASTTPEATPEAASSSVPAATPVVPAVSSAAPIGTGSPAAPSAAPVESAAPIESAAPAESASPVASSPAG
SSTPSAPAESAPATTPSPAEPAQPAQPSTAGAYERCGGIGFTGPTTCASGWKCVVQNDYYSQCLQSTDSN
RGRSEPVSRRHDTLTRRAMVGHKPVSPVVVHEHIHSRKLGRASFLDSYQS

>XP_026613881.1 hypothetical protein CDV56_104961 [Aspergillus thermomutatus]
MRSFLFGGLVALSSTLGAFANNYNSSAYSDSASGIDFQRWCDEDTGFCFGLALPETVGTDFVGQLVVPLD
SSKGWGGVSLGGSMTSTLLIAAWPNGNSAVSSLRKTSTYANPDVYSGDASLTEIADGTSINSTHLTYTFL
CSGCILGQPATFDATDETYFLGWALSKTSPTTPASSSSALTYHAAGFGSFEMLLGQAKSSKYSTWAAMAK
STSGSASSTPSASASVTASPSRSPVASVTPTISNSTYDYIVVGGGAAGIVAAERLAETNKRVLLIERGVA
PTVEMGASDALAWNKTLAPVDIPALNQALTSLGVVGDYLCSDTAGMAGCVLGGGTIVNAMALIYPQEADF
DDKWPAGWKWQDVKSAAARFYERNPGSLLPSADGRRYDQGMYTVLSSFLSGLGWKSVDQHKQPNEKHKAF
SYPSWSVANGIRAGPVRSYLPLVQNKDNFTLRLQTTVGRLIRTGGHVTGVEVQNASGGIEVIRIRPGGKV
ILAAGALSTPRILFNSGIGPAKQIKTVQSGSTGVTLPAQKDWINLPVGQNLKDHPMLTVKVNTGANFTAF
NTSSVIPATNSLAQRMYARGSGILTQGGHRLQFWTSNVGTDGVTRFYQASCSPGGDGVITMKLYLTHGAT
SSGVLGINAAGSTTIETDPWLQTTEDKEALTQFLQELLDDLKKASYTVQEYSSAAEILAKLTSGDHFVGT
AKMGTDDGRRNGTSVVDTNAKVYGTDNLYIVDASIHPDLPTGNTQAIVMIAAEAAVARIIAQAGSSAAGP
SSIAVSAPSQNTAVAAASTSSTEVAAPTGGQETAVTQASGAGAATSAAAATETDAASTTTTKAEGGVATV
TAWVTSVDVVTVTKHVVVTATSTVTVLPTFA

>XP_026628036.1 hypothetical protein BDQ94DRAFT_8956 [Aspergillus welwitschiae]
MRSVLLSGVAALSYALGVSANAYNTSAYTDSASGIDFQRWCDTDDTGFCFGIALPEDVSTDFIGQLTVPL
SSSKGWGGVSMSGSMTNVLLIAAWPDGDSAVGTLREATSYVSPSVYSGDASIEEIPDGTSVNSTYLTYTF
LCKGCIIGQPTTFDANSTQYYFGWALSASNPTTPSSASSKMPYHAAGYGGFEVQLANAKSSKYSTWASKA
VSTQSTATSASASSSASASASPSASVAATVSNTTYDYIVVGGGAAGLVAAERLAETKKSVLLIERGVAPT
VELGATDSLSWNSSLTAYDLPALGTYIQSSDYVSQYLCDDTAGMAGCVLGGGTVINAMSFIYPQDADFDD
KWPTGWKWKDVKAAAERLYARNPGSTLPSADGKRYDQGMYTVLSSFLKGLGWKSVDSQEQPNEKHMVYSY
PSWDVGNGIRAGPVRSYLPLVEDADNFHMSLNTKVRRVVRRGGRITGVEVETSSGSVEIINVRAGGKVVL
AAGSMSTPRILFNSGIGPSEQIKTVQSGSTGITVPPSAEWINLPVGENLRDHPMFTVTVNTNSNFTHFNT
SSAVSDPAAPIRNLYAEGSGVLTQGGHRLQFWTSNVGTDGVTRFYQASCSTTEDGVITMKLYLTHGATST
GVLGIDSTGSTTIETSPYLNTAADKEALTRFLNGLIADMKNSTAGFSIQGSATASSIMDKLTAGDHYVGT
AKMGVDDGRESNGTSVVDLNTKVYGTENLYIVDGSIHPDLPTGNSQAIIQIAAEAAVARIIAQGTSATSA
SASASVSVAASTQAAYASTTSEAAVATETEAAAVTSTEAVTASAVPTTGTISSTTGSSSSSSSAGSSSES
ESSTGADDNEGDDDDDEEYDCDDEDDEDDSSSGVETSESVTAKVAVATSAAADSGASTTTVWVTSTAWTT
TTDMVVATSTSTVTVWPTYA

>RYN44303.1 Cellobiose dehydrogenase [Alternaria arborescens]
MARTFLLSTALLALGVSAQTSSKFTDEKTGITFSGLHHSSGYRLGYALPEKATTDFVVQVQAPITNDGGW
AGFSLGQSMTGNLLVVAWPHEGEVIASFREATGYTNPAVKTGDFTMSPIPDGTFVNDTAFSYTFLCSNCI
SEDPKTGLVIYEDPSVNIMGWAYSNKALADSTDAGAALNYHDAGFGAFGLPMSNATSPDFEKWAAMAVAS
TPSGGNSTTPGGNSTAPAAPVAGNTTATVANSTYDYIVAGGGAAGIIAAERLAESGASVLLVERGGPSYA
FTGKTEVMPWNDTVSMYDVPGYGYYLSDVGSPAYCADTADMAGCLLGGSTAINAMMYVKPQERDFDDKWP
AGWKWADVAEAADRLYERNPGQTYGSEDGIRYDNGAYDVLSQFFAGQGWTETDFVKNPNAKVDVYGHPTW
NIANGLRSGVVRTYLPLAQKLNNFELMMNTNVVRAVREGSAVSGIEVETADGKRVIYNVKSGGSVILAAG
SMSTPRILFNSGIGPADQLQTVASGSSGVTLPDEADWIDLPVGAEIKDHPIFTVKFNTSTPLSGTDEKAL
TSPNQTTIDLFAKGSGELAQSGQRLNWWSSVNTTDGSEIFFQGTCNSPADNTIQMKVYITHGLQSVGSLG
ITADGATTFITDPHMTSDVDTEAITMMMDRLIAMTQGGNSTLSLIAPAGVSNVTGADLIKSFKTGSHYVG
TAKMGTKGDAGVVVDTDTKVYGTDNLFVVDASIHPDLPTGNTQAIVMVAAEAAAARILALGDSPASGTAP
TTPEATPEAASSSVPAATPVVSAASSAAPIGTGSPAAPSAAPVESAAPIESAAPAESASPVASSPAGSST
PSAPAESAPATTPSPAEPAQPAQPSTAGAYERCGGIGFTGPTACASGWKCVAQNDYYSQCLQSTDSNRGR
SEPVSRRHDTLTRRAMVGHKPVSPVVVHEHIHSRKLGRASFLDSYQS

>RYN90517.1 Cellobiose dehydrogenase [Alternaria tenuissima]
MARTFLLSTALLALGVSAQTSSKFTDEKTGITFSGLHHSSGYRLGYALPEKATTDFIVQVQAPITNDGGW
AGFSLGQSMTGNLLVVAWPHEGEVIASFREATGYTNPAVKTGDFTMSPIPDGTFVNDTAFSYTFLCSNCI
SEDPKTGLVIYEDPSVNIMGWAYSNKALADSTDAGAALNYHDAGFGAFGLPMSNATSPDFEKWAAMAVAS
TPSGGNTTTPGDNSTAPAAPVAGNTTATVANSTYDYIVAGGGAAGIIAAERLAESGASVLLVERGGPSYA
FTGKTEVMPWNDTVSMYDVPGYGYYLSDVGSPAYCADTADMSGCLLGGSTAINAMMYVKPQERDFDDKWP
AGWKWADVAEAADRLYERNPGQTYGSEDGVRYDNGAYDVLSQFFAGQGWTETDFVKNPNAKVDVYGHPTW
NIANGLRSGVVRTYLPLAQKLNNFELMMNTNVVRAVRDGSAISGIEVETADGKRVIYNVKSGGSVILAAG
SMSTPRILFNSGIGPADQLQTVASGSSGVTLPDKADWIDLPVGAEIKDHPIFTVKFNTSTPLSGTDEKAL
TSPNQTTIDLFAKGSGELAQSGQRLNWWSSVNTTDGSEIFFQGTCNSPADNTIQMKVYITHGLQSVGSLG
ITADGATTFITDPHMTSDVDTEAITMMMDRLIAMTQGGNSTLSLIAPAGVSNVTGADLIKSFKTGSHYVG
TAKMGTKGDAGVVVDTDTKVYGTDNLFVVDASIHPDLPTGNTQAIVMVAAEAAAARILALGDSPASGTAP
TASTTPEATPEAASSSVPAATPVAPAASSAAPVGTGSPAAPSAAPVESAAPIESAAPAESASPVASSPAG
SSTPSAPAESAPATTPSPAEPAQPSTAGAYERCGGIGFTGPTTCASGWKCVAQNDYYSQCLQSTDSNRGR
SEPVSRRHATLTRRAMVGHKPVSPVVVHEHIHSRKLGRASFLDSYQS

>RYO22519.1 Cellobiose dehydrogenase [Alternaria tenuissima]
MARTFLLSTALLALGVSAQTSSKFTDEKTGITFSGLHHSSGYRLGYALPEKATTDFIVQVQAPITNDGGW
AGFSLGQSMTGNLLVVAWPHEGEVIASFREATGYTNPAVKTGDFTMSPIPDGTFVNDTAFSYTFLCSNCI
SEDPKTGLVIYEDPSVNIMGWAYSNKALADSTDAGAALNYHDAGFGAFGLPMSNATSPDFEKWAAMAVAS
TPSGGNTTTPGDNSTAPAAPVAGNTTATVANSTYDYIVAGGGAAGIIAAERLAESGASVLLVERGGPSYA
FTGKTEVMPWNDTVSMYDVPGYGYYLSDVGSPAYCADTADMSGCLLGGSTAINAMMYVKPQERDFDDKWP
AGWKWADVAEAADRLYERNPGQTYGSEDGIRYDNGAYDVLSQFFAGQGWTETDFVKNPNAKVDVYGHPTW
NIANGLRSGVVRTYLPLAQKLNNFELMMNTNVVRAVRDGSAISGIEVETADGKRVIYNVKSGGSVILAAG
SMSTPRILFNSGIGPADQLQTVASGSSGVTLPDKADWIDLPVGAEIKDHPIFTVKFNTSTPLSGTDEKAL
TSPNQTTIDLFAKGSGELAQSGQRLNWWSSVNTTDGSEIFFQGTCNSPADNTIQMKVYITHGLQSVGSLG
ITADGATTFITDPHMTSDVDTEAITMMMDRLIAMTQGGNSTLSLIAPAGVSNVTGADLIKSFKTGSHYVG
TAKMGTKGDAGVVVDTDTKVYGTDNLFVVDASIHPDLPTGNTQAIVMVAAEAAAARILALGDSPASGTAP
TASTTPEATPEAASSSVPAATPVAPAASSAAPVGTGSPAAPSAAPVESAAPIESAAPAESASPVASPPAG
SSPPSAPAESAPATPPSPAEPAHPSTAGAYERCGGIGFTGPTTCASGWKCVAQNDYYSQCLQSTDSNRGR
SEPVSRRHATLTRRAMVGHKPVSPVVVHEHIHSRKLGRASFLDSYQS

>RYO95028.1 hypothetical protein DL762_000221 [Monosporascus cannonballus]
MAGSGIISTIGFLVLAGVGAMAQTAEYTDPNTGITFQRIVKNGGGYTFGIALAEPFGPDFIGQITGTGSE
GWVSVSFGGRMIDSLLLVAYPNGQDVTASLRTTTQYAAPLLFEGDAILKPIPEGTFADSTGFSYTFLCEN
CVVDDLTFDGSDPVPFLGWAMSKNPVVDPSSPSSLLNYHDFYGMFRTDIEAASSAKFAEWAAMAADDPDF
PPPPPGGSNGTFPDAPVRDQAYDYIIAGAGAAGIVAAERIAESGASVLLLERGAASFYASGGEVTVPWND
TVTVFDVPAILRFIPATPGTNAFCADTAAQAACVLGGGTAVNGMIFVRPPERDFDDFPEGWRWDDVADAA
GRLYERNIHTLYPSVDGEYYDGVIYDVASKSFESNGWRHVDPIQNPNEKHMMFSRAPCGIVNGLRGGPVR
TYLPLAQALDNFKLELHTKVIRAVRTNSTITGVEVEVNGAREIININPGGKVILASGAMSTPRILLNSGI
GPSEQIEIVASGDTLVRLPEKSAWIDLPVGKRIQDHPLWTATWHITGEAAKLPIISEETLQNPPEEMVEQ
FAHATGVLAQNDIRMELWTDITPSDGITRYMQVELYSKVTGQFKMDIFLTKGSTSRGELGITAEGATYFI
KDPLMNTDGDKEAVNTFVEMLLDYSRKPDAAFVWPGPGGANATASDVLKEMVSGIHVVASAPIGTDDGRE
GGNAVVDLDTRVYGTDNLFVVDASINPSVPTGNTMAITMLVAEKAAEKILAFD

>XP_028496932.1 uncharacterized protein D7B24_004138 [Verticillium nonalfalfae]
MARSSFLAKLALGLGLFSGAQAQSAAFTDPDTGIIYQQVTRGAYTFGIALPETPGTDLIGRISVQGTSGW
GGVSLGGRMANSLMVIAWPNGDDIVASLRHSTGYASPGLYAGDAALKTIAAGTSFDGTTFTYTFLCQGCI
QADGTTFAADASTADIGYGLAGASVSAPTNPASPLTFHSGGFGIFGVDLAAAQSSQFATWAALADETGGP
PDGGGGETPNPGNTTVPISNSTYDYIVVGGGPAGLVASQRLTETGRSVLLIERGRASTASTGGNRLVPWN
QSLTYYDVPGLFSNLPFATLGEGYCTDTAAVAGCVLGGGGSVNGMAFIHPPTWDFDDEWPEGWTWDDVAP
AAARLYARNPGTTSPSRDGKYYDNESANVLEPFLKSHGWTFADGIQNPDEKVQSYGPPSLNIANGLRSGP
IHTYLPLAQAKPDFKLELNTKVIRAIRTNSTITGVEVENAQGRQIINLKAGGAVILAAGVMSTPRVLFNS
GIGPSAQINTVKSGTTGVTLPVESAWINLPVGLDVKDHSRYEITFNVTDGLTTYSSAQLANPTEEDKALF
NAGSGVLTQSFQRLDLFRQVNTSDGHVIMFQSHVNSQSNDTVRFMMLMSHGLTSRGELAINAAGNTLFTK
APWTNTDTDREAWSIAINELFDLSRQSNSPISFSGGKNATAQVILDTPVQSGIHMVGSAKMGTDDGREGG
SAVVDLNTKVYGTDNLFVVDASFHPDLSTGNTQAIVMVAAEHAVKKIITLREGGGSGCRRRPRIVRN

>XP_028510766.1 Cellobiose dehydrogenase [Alternaria arborescens]
MARTFLLSTALLALGVSAQTSSKFTDEKTGITFSGLHHSSGYRLGYALPEKATTDFIVQVQAPITNDGGW
AGFSLGQSMTGNLLVVAWPHEGEVIASFREATGYTNPAVKTGDFTMSPIPDGTFVNDTAFSYTFLCSNCI
SEDPKTGLVIYEDPSVNIMGWAYSNKALADSTDAGAALNYHDAGFGAFGLPMSNATSPDFEKWAAMAVAS
TPSGGNSTTPGGNSTAPAAPVAGNTTATVANSTYDYIVAGGGAAGIIAAERLAESGASVLLVERGGPSYA
FTGKTEVMPWNDTVSMYDVPGYGYSLSDVGSPAYCADTADMAGCLLGGSTAINAMMYVKPQERDFDDKWP
AGWKWADVAEAADRLYERNPGQTYGSEDGIRYDNGAYDVLSQFFAGQGWAETDFVKNPNAKVDVYGHPTW
NIANGLRSGVVRTYLPLAQKLNNFELMMNTNVVRAVREGSAVSGIEVETADGKRVIYNVKSGGSVILAAG
SMSTPRILFNSGIGPADQLQTVASGSSGVTLPDEADWIDLPVGAEIKDHPIFTVKFNTSTPLSGTDEKAL
TSPNQTTIDLFAKGSGELAQSGQRLNWWSSVNTTDGSEIFFQGTCNSPADNTIQMKVYITHGLQSVGSLG
ITADGATTFITDPHMTSDVDTEAITMMMDRLIAMTQGGNSTLSLIAPAGVSNVTGADLIKSFKTGSHYVG
TAKMGTKGDAGVVVDTDTKVYGTDNLFVVDASIHPDLPTGNTQAIVMVAAEAAAARILALGDSPASGTAP
TTPEATPEAASSSVPGATPVVSAASSAAPIGTGSPAAPSAAPVESAAPIESAAPAESASPVASSPAGSST
PSAPAESAPATTPSPAEPAQPAQPSTAGAYERCGGIGFTGPTACASGWKCVAQNDYYSQCLQSTDSNRGR
SEPVSRRHDTLTRRAMVGHKPVSPVVVHEHIHSRKLGRASFLDSYQS

>THX53134.1 FAD/NAD(P)-binding domain-containing protein [Aureobasidium pullulans]
MARFAALLPLAYALGAFAQSVAYNDPNTGIDFMSYQDSKSGARFSVATPETLGSDFIGQIVAPTTEGWAG
LDMSAQMASHILVVAWPSGDKVMSSLREATGYTTPPVYTGNATTTPIANGTFVNSTHFAYTFVCNGCITG
EDDSFPNTVSGNAFGWAFSTDAPAAPSSEETALNMHTGFGAFAVIFANSSSASYDTWASWAEAVPAVTTP
IAGNGTSSSNATVGVDTGKNTTSTAPIATTLNTTYDYIIAGAGPAGIIVAERLAESGAEVLLIERGDAST
YASGGRAVESWNETVTQYDVPAMAYYLSTAGVTNEYCTDTADMAGCLLGGSSMINALMFVRPQERDFDDK
WPTGWKWSDVSSSAESFYERNPGTISPSKDGQRYDQGAYDVLSSFFTSNGWSSVNALEEPNKKTDVFSHP
PWNIQDGLRAGPVLTYLPLAKAKKNFHIQLNSTVIRAVRESSFVSGVEVELVDGSRQIINVKTGGKVVLA
GGALSTPRILINSGIGPADQIKTVQSGSVAVTLPDQAEWIDLPVGKGLKDHPIITLKFKTKTSLSSLDTT
AFTDPTQVNADLFAHGSGLLVQGGQRLNFWSSVNGTDGIERFVQGTCNSPSNDTIKMKIYLTHGLTSTGE
IGVTSAGATEYITQPWLNTPEDKDALAAFVDRLISFTKTANSTLTLDAGLTASSNVTGADLIKTFVTGSH
FVGTAKMGTDDGRKGGDAVVDLDTKVYGTDNLFVVDASFHPDLPTGNTQAIVMVAAEAAAKKVAAVQVSG
GSNSTVPASSATSVVAVSSASVASSTGIVATSAAASAVTSAPAITPAPASSATIPTTYTTNTATTSVAVP
SPAYTQVPKYGRCGGNGYEGPTKCAEGSTCKYQNDWYWQCV

>THY69011.1 FAD/NAD(P)-binding domain-containing protein [Aureobasidium pullulans]
MSRLLSLSFFVLGALAQGTSPSYDYIIAGAGPAGIIVAERLAEAGVSVLLLERGNASTYASGGRSLVPWN
NTLTQYDVPGVRHYIKNSFADKSEYCTDTPGNAGCILGGGTMVNQLAYIPPQNVDFDDKWPVGWKWTDVA
SAAERVHSLNPGSTNPSADGVHYDQTSYNAFANFFSAQGYTSVDAISEPNSKHDVYSHAPYNVKNGLVAG
PVMTYLPMAQAMSNFKLQLHTKVIRAVRNGSTVTGVEVEVDGQRQIISLNNGGRVILASGVFSTPRILFN
SGIGPNEQLQIIAGSKATTNVTLPASSDWINLPVGQGIKDHIIVTLNFNTTESVDFLDTSYFIKPSSNIT
DPYSHGNGILTQGYQRFTFWTSNTTSDGSVRYFQGTCYASGQNYVSMKLYLTHGLTSSGALGITAAGNTV
YTVDPYLNTAEDKYAIASFIDNLLVQTRKADSTLIYSGPSTDTGASLSKVYTGGSHWVATAKMGTDDGRV
NNGTSVVDLNLKVYGTDNLFVVDASMHPDLPTGNLQATVQVAAEAAAVKILALPKQQSLSSSSSSSSSAT
SSISTSSSSTSQLSSVSTTSSTSTQLSSSASSTLVTLTTSASTSSTSSSTSSTSSTNTPKPTNPTCPKSD
GTTFTAKSGAVFLVECYVDRVGHDIAYVDVPTNRIADCVNKCDALPGCVDISMSGTACYMKGVVGEKIVN
SKYIRGARRIS

>THY79265.1 FAD/NAD(P)-binding domain-containing protein [Aureobasidium pullulans]
MARFAALLPLAYALGAFAQSVAYNDPNTGIDFMSYQDSKSGARFSVATPETLGSDFIGQIVAPTTEGWAG
LDMSAQMASHILVVAWPNGDKVMSSLREATGYTTPPVYTGNATTTPIANGTFVNSTHFAYTFVCNGCITG
EDDSFPNTVSGNAFGWAFSTDAPAAPSSEETALNMHTGFGAFAVIFANSSSASYDTWASWAEAVPAVTTP
IAGNGTSSSNSTVGVDTGKNTTSTAPIATTLNTTYDYIIAGAGPAGIIVAERLAESGAEVLLIERGDAST
YASGGRAVESWNETVTQYDVPAMAYYLSTAGVTNEYCTDTADMAGCLLGGSSMINALMFVRPQERDFDDK
WPTGWKWSDVSSSAESFYERNPGTISPSKDGQRYDQGAYDVLSSFFTSNGWSSVNALEEPNKKTDVFSHP
PWNIQDGLRAGPVLTYLPLAKAKKNFHIQLNSTVIRAVRESSFVSGVEVELVDGSRQIINVKTGGKVVLA
GGALSTPRILINSGIGPADQIKTVQSGSVAVTLPDQAEWIDLPVGKGLKDHPIITLKFKTKTSLSSLDTT
AFTDPTQVNADLFAHGSGLLVQGGQRLNFWSSVNGTDGIERFVQGTCNSPSNDTIKMKIYLTHGLTSTGE
IGITSSGATEYITQPWLNTPEDKDALASFVDRLISFTKTANSTLTLDAGLTASSNVTGADLIKTFVTGSH
FVGTAKMGTDDGRKGGDAVVDLDTKVYGTDNLFVVDASFHPDLPTGNTQAIVMVAAEAAAKKVAAVEVSG
GSNSTVPTSSATSVVAVSSASVTSSTGIVATSAASSAVTSAPAITSSPAITSATIPTTYTTNTATTSVAV
PSPAYTQVPKYGRCGGNGYEGPTKCAEGSTCKYQNDWYWQCV

>THZ75202.1 FAD/NAD(P)-binding domain-containing protein [Aureobasidium pullulans]
MARFAALLPLAYALGAFAQSVAYNDPNTGIDFMSYQDSKSGARFSVATPETLGSDFIGQIVAPTTEGWAG
LDMSAQMASHILVVAWPNGDKVMSSLREATGYTTPPVYTGNATTTPIANGTFVNSTHFAYTFVCNGCITG
EDDSFPNTVSGNAFGWAFSTDAPAAPSSEETALNMHTGFGAFAVIFANSSSASYDTWASWAEAVPAVTTP
IAGNGTSSSNSTVGVDTGKNTTSTAPIATTLNTTYDYIIAGAGPAGIIVAERLAESGAEVLLIERGDAST
YASGGRAVESWNETVTQYDVPAMAYYLSTAGVTNEYCTDTADMAGCLLGGSSMINALMFVRPQERDFDDK
WPTGWKWSDVSSSAESFYERNPGTISPSKDGQRYDQGAYDVLSSFFTSNGWSSVNALEEPNKKTDVFSHP
PWNIQDGLRAGPVLTYLPLAKAKKNFHIQLNSTVIRAVRESSFVSGVEVELVDGSRQIINVKTGGKVVLA
GGALSTPRILINSGIGPADQIKTVQSGSVAVTLPDQAEWIDLPVGKGLKDHPIITLKFKTKTSLSSLDTT
AFTDPTQVNADLFAHGSGLLVQGGQRLNFWSSVNGTDGIERFVQGTCNSPSNDTIKMKIYLTHGLTSTGE
IGITSSGATEYITQPWLNTPEDKDALASFVDRLISFTKTANSTLTLDAGLTASSNVTGADLIKTFVTGSH
FVGTAKMGTDDGRKGGDAVVDLDTKVYGTDNLFVVDASFHPDLPTGNTQAIVMVAAEAAAKKVAAVEVSG
GSNSTVPTSSATSVVAVSSASVTSSTGIVATSAASSAVTSAPAITSSPAITSATIPTTYTTNTATTSVAV
PSPAYTQVPKYGRCGGNGYEGPTKCAEGSTCKYQNDWYWQ

>TLD39631.1 FAD/NAD(P)-binding domain-containing protein [Venturia nashicola]
MLRTIFAAMAALTLGVQVQAAAYTDPNTGIVFQGFTDTTGFQFGLALPADPTTEFIAQIVSPLKSGVGWG
GVSLNSAMANRLLVTAWPNGQDVIASFREATTHVSFTFVCTNCVSTDDMAFSSTDSQALIGWAMSQTTVT
APSDPASVLSYHAAGFGIQGVTLADARSANYATWSSTAGTASASIGATTSTNTTNSTSGTTNSTTPVTTS
NSTYDYIVAGAGPAGIIVAQRLAESGASVLLIERGNASTYASGGRSQLTSWNSTLTQYDVPALSYYLDVS
TAYCTDTASSAGCLLGGGTMVNALMFVRPQDRDFNDKWPTGWKWSDVKPASERLYARNPGVIKSSANGKY
YDTGAYSILSKFLTSNGWRSVNALEKTNEKHQIFSHPPWDIQGGLRAGPVKSYLPLAKKLTNFKLLLLTE
VVQAVRNGTTVSGVMTKDTAGNRQIINLKAGGKLILAAGALASPRILFNSGIGPADQLATVANGTTGVTL
PAQSQWLDLPVGQNLKDHPIFTLTFRTKQNQTSMVQADFKSPSANNIALFNKGSGPLAQSGQRLNFWTSI
NAANSSYKYFQGTCNSPSAGTVRIKTYLTHGLTSVGRLGITAAGTTTFITRPWLNTPEDKTALIDFSNSL
LAMSRANTSTITSSTYTNGSLVTETDLMATYTTGSHFVGTAKMQTSTSDTNAVVDTDTKVLGMTNLFVVD
ASVHPDLPTGNTQAIVMVVAEKAAERILALKTKRRSVRAPGCRDVNQENSGLPNSLRIRAVEGSSPRM

>XP_029763465.1 FAD/NAD(P)-binding domain-containing protein [Aureobasidium pullulans EXF-150]
MARFAALLPLAYAMGAFAQSVAYNDPNTGIDFMSYQDSKSGARFSVATPETLGSDFIGQIVAPTTEGWAG
LDMSAQMASHILVVAWPNGDKVMSSLREATGYTTPPVYTGNATTTPIANGTFVNSTHFAYTFVCNGCITG
EDDSFPNTVSGNAFGWAFSTDAPAAPSSEETALNMHTGFGAFAVIFANSSSASYDTWASWAEAVPAVTAP
VANNGTSSSNSTVGVDTGKNTTSTTPIATTLNTTYDYIIAGAGPAGIIVAERLAESGAEVLLIERGDAST
YASGGRAVESWNETVTQYDVPAMAYYLSTAEVTNEYCTDTADMAGCLLGGSSMINALMFVRPQERDFDDK
WPTGWKWSDVSSSAESFYERNPGTISPSKDGQRYDQGAYDVLSSFFTSNGWSSVNALEEPNKKTDVFSHP
PWNIQDGLRAGPVLTYLPLAKAKKNFHIQLNSTVIRAVRESSFVSGVEVELVDGSRQIINVKTGGKVVLA
GGALSTPRILINSGIGPADQIKTVQSGSVAVTLPDQAEWIDLPVGKGLKDHPIITLKFKTKTSLSSLDTT
AFTDPTQVNADLFAHGSGLLVQGGQRLNFWSSVNGTDGIERFVQGTCNSPSNDTIKIKIYLTHGLTSTGE
IGVTSAGATEYITQPWLNTPEDKDALASFVDRLISFTKIANSTLTLDAGLTASSNVTGADLIKTFVTGSH
FVGTAKMGTDDGRKGGDAVVDLDTKVYGTDNLFVVDASFHPDLPTGNTQAIVMVAAEAAAKKVLAVQVSG
GSNSTVPTSSATSVVAVSSTAAQSSAIVATSTALSSAAVTSAPAITSAPASSATIPTTYTTNTATTSVAV
PSPAYTQVPKYGRCGGNGYEGPTKCAEGSTCKYQNDWYWQCV

>XP_029759671.1 FAD/NAD(P)-binding domain-containing protein [Aureobasidium pullulans EXF-150]
MSRLLSLSFFVLGALAQGTSPSYDYIIAGAGPAGIIVAERLAEAGVSVLLLERGNASTYASGGRSLVPWN
NTLTQYDVPGVRHYIKNSFADKSEYCTDTPDNAGCILGGGTMVNQLAYIPPQNVDFDDKWPVGWKWTDVA
SAAERVHSLNPGSTNPSADGVHYDQTSYNAFANFFSAQGYTSVDAISEPNSKHDVYSHAPYNVKNGLVAG
PVMTYLPMAQAMSNFKLQLHTKVIRAVRNGSTVTGVEVEVDGQRQIISLNNGGRVILASGVFSTPRILFN
SGIGPNEQLQIVAGSKATTNVTLPASPDWIELPVGKGIKDHIIVTLNFNTTDSVDFLDTSYFIKPSSNIT
DPYSHGSGILTQGYQRFTFWTSNITSDGSVRYFQGTCYASGQNYVSMKLYLTHGLTSSGALGITAAGNTV
YTVDPYLNTAEDKYAIASFIDNLLVQTRKADSTLIYSGPSTDTGASLSKVYTGGSHWVATAKMGTDDGRV
NNGTSVVDLNLKVYGTDNLFVVDASMHPDLPTGNLQATVQIAAEAAAVKILALPKQQSLSSSSSSSSSAT
SSISTSSSSTSQLSSVSTTSSTSTQLSSSASSTLVTLTTSASTSSTSSSTSSTSSTNTAQATNPTCPKSD
GTTFTAKSGAVFLVECYVDRVGHDIAYVDVPTNRIADCVNKCDALPGCVDISMSGTACYMKGVVGEKIVN
SKYIRGARRIS

>TVY17652.1 Cellobiose dehydrogenase [Lachnellula arida]
MRSFLTSLAFIAGTYAQSSVYTDDNTGITFQRYANTEGVSFGIAVPETPASDFIGQMVAPSNGSGYAGVS
LTPEMTGSLLVVAWPNNNSVVASFRETRSGYTSPGVYTASGLSLSPIANGTFVNSTHLAYTFLCTGCMGL
DLSFAGNSTSITLGWALGTQAVTNPSSASTASFTYHDGGFGEFGLTLSSATSASYASWAAMASNETGSGD
STSNSTCTSTATNVTATVSNSTYDYIVAGAGPAGIIVAERLAESGKSVLLLERGQTSTYATGGRSTVAWN
DTVTQYDVPSMSYYLTTASDTSEYCTDVASMAGCLLGGGTMVNALMFVRPQEADFNDKWPTGWKFPDVKA
SADRLYERNPGTTLSSVDRQRYDQSAWDILSPFFKSIGYREVDAIESPNEKTQVFSHPPWDIQGGLRAGP
VKSYLPLAKAMSNFKLTLNTKVVRAVRNGSTISGVEVEDSAGSRQIINVNPGGKVILASGTMSTPRILYN
SGIGPTDQITTVANGCTGVKLPSQADWINLPVGKNLRDHPIFTLTFNTTANATSMLSTDFLNPSTTDIDL
FAKGSGALAQSGQRLNFWTSLNTTNGTRFFQGTCNSPAAGQVRIKLYLTHGATSSGVLGITSDGATEFTT
NPWMNTDADKTAVITLIDSLLAAAKNSSSLTPSSTMSGASLVSNYITGDHFVGTAMMGTSNDGTAVVDTD
TKVFGTDNLFVVDASIHPDLPTGNTQAIIMVVAEHAASKILALGSSASNSSRIAIPSKKSACSAAPTARS
KRPSKRLQRF

>TVY38146.1 Cellobiose dehydrogenase [Lachnellula subtilissima]
MRSFFTSLALVAGTYAQSSAYTDANTGITFQRYLDTEGVSFGIAIPETPASDFIGQMVAPSNGSGYAGVS
LASEMTKSLLVVAWPNNDSVMASLRETRSGYTSPGVYTASGLSMSPISNGTFVNSTHMAYTFLCSGCMGL
TLSFAGNSTSITLGWALGTQSVTNPSSASTASFTYHDGGFGNFGLTLSSATSASYASWAAMATNGTGSGG
SISNSTCTSTATNVTSTVSNSTYDYIVAGAGPAGIIVAERLAESGKSVLLLERGQASTYATGGRSAMAWN
DTITQYDVPSMAYYLTTASDTSEYCTDVASMAGCILGGGTMVNAMMFVRPQEADFNDKWPTGWKFPDVKA
SADRLYERNPGTTLSSNDKQRYDQSAWDVLSPFFRSIGYREIDAIQSPNEKTRVFSHPPWDIQDGLRAGP
VKSYLPLAKAMSNFNTISGVEVEDSTGARQIINVNPGGKVILASGSMSTPRILYNSGIGPTDQITTVANG
CTGVKLPSQADWINLPVGKNLRDHPIFTMTFNTTANATSLLSTDFLSPNTSNIDLFAKGSGPLAQSGQRL
NFWTSMNTTNGTRYFQGTCNSPAAGQVRIKLYLTHGATSSGVLGITSDGATEFTTNPWMNTDADKSAVIT
LIDSLLDAAKNSSSLIPSSTMSGASLVSNYITGDHFVGTAIMGASNDGTAVVDTDTKVFGTDNLFVVDAS
IHPDLPTGNTQAIIMVVAEHASSKILALGNSATNSSSIATAPKKSTCKATPTAGSRRQPKRRMTTFTSYG
V

>TVY49064.1 Cellobiose dehydrogenase, partial [Lachnellula occidentalis]
MRSFFTSLALIAGTYAQSSVYTDDNTGITFQRYANTEGVSFGIAIPETPASDFIGQMVAPSNGTGYAGVS
LASEMTGSLLVVAWPNSNSVVASLRETSGYTSPGVSTASGVSLSPIANGTFVNSTHLAYTFLCSGCMGLT
LSFAGNATSITLGWALGTNAVTNPSSASTAGFTYHDGGFGNMGITLSNATSASYASWASMATNGTGSGGS
IANSSCTSTATNVTATVSNSTYDYIVAGAGPAGIIVAQRLAESGKSVLLLERGQASTYATGGRSTVAWND
TVTQYDVPSMSYYLTTASDTSEYCTDVASMAGCLLGGGTMVNAMMFVRPQEADFNDKWPTGWKFPDVKAS
ADKLYERNPGTTLSSNDKQRYDQSAWNVLSPFLESIGYREIDAIQSPNEKTQVFSHPPWDIQDGLRAGPV
KSYLPLAKTMSNFKLTLNTKVVRAVRNGSTISGVEVEGSTGSRQIINVNPGGKVILASGTMSTPRILYNS
GIGPTDQVTTVANGCTGVKLPSKADWINLPVGKNLRDHPIFTLTFNTTANATSMLSTDFLNPDATDIDLF
AKGSGPLAQSGQRLNFWTSSNTSNGTRYFQGTCNSPAAGQVRIKLYLTHGATSSGVLGITSDGATEFTTD
PWMNTDADKTAVITLIDSLLDAARNSSLLTPSSTMSGASLVSNYITGDHFVGTAMMGASNDGTAVVDTDT
KVFGTDNLFVVDASIHPDLPTGNTQAIIMVVAEHASSKILALGSSASNSSSIASPPKKSTCKAARRPAMS
R

>KAA8575011.1 hypothetical protein EYC84_004233 [Monilinia fructicola]
MRTSLLALGFAAKALAQTAASYVDANTGITFEGATDKTGFRFGMAMESNATSDFIGQIVFPSTGGSGYGG
VSLTGSMVGSMLIAAWPSGTNVIASLRETSGYTSPGAYANTTSQLLPIANGTFVNSTHVSYTFLCQACIG
NTYTFAGGASQVVIGWALGNGTVTNAASATDATFTYHGGGYGDFGIQTANAVNDNYATWASMASAAKTTG
SNTTSSSAAKTCSNTTSSTADATYDYIIAGAGPAGIIVAERLAESGASVLMLERGNVSTYATGGRSTVDW
NNTVTQYDVPSMSYYLTTARATDEYCTDTASMAGCILGGGTMVNALMFVRPQEVDFDDKWPTGWKWTDVS
ASADRLYERNPGTTNPTSNSERYDQGAWNVLSSFLGGLGWSEVDAIQSPNKKTQVYSHPPWDIQDGLRAG
PVKSYYPLATAMSNFKAQFNTKVVRGIRSTANSTTFSGVEVENSSTGVRQIINLKAGGKLVLAGGAMSTP
RILINSGIGPTDQISIVKNGSSCVTLPDQSDWINLPVGKNLKDHPIFTLTFNVTGPMISNSTSLLASAFT
SPNTTNIDLFAQQTGPLAQSGQRLSFWTSLNTTSGTKYFQGTSNSPAEGQIRIKIYLTHGLTSTGVLGIT
GAGATEFTTNPWMNTDDDKSAIETILDYFINAAKNSTILTPADNTVTGASLVAGNKYVTGSHFTGTAIMG
TANDGSSVVDTDTKVWGTDNLFVVDASIHPDMPTGNTQAIVMVAAEQAAQKILALSGKTISSSNTSTSTS
SPSSSGSGSAASGSAVSGATTSASSAPASSGSGESGDDDDDTCPFGYELEE

>KAA8613941.1 Choline dehydrogenase [Pyrenophora tritici-repentis]
MARSIILSSVLFALRIAAQTSSQYIDDKSGITFQGIHVDSGFKFGIALPEKATTDFIAQIQAPITNDGGW
AGFSMGTSMTGNLLVTAWPHQGKILSSFREATGYTNPAVKEGDFKMSPILEGTYVNDTAFSYTFLCSKCI
SADDPLKGLVIYKEPNVNVMGWAYSDKALTDPTSASAVLNYHDAGFGMFGLPMANATSADYPKWAAMAVA
GTPGAGNSTTPVSGGNSTAPVAPVGGNATVANATYDYIVAGGGAAGIIAAERLAESGASVLLIERGGPSY
ASSGNKDVLSWNDTVTMYDVPGYGYYLSDMGTPAYCSDTADMAGCLLGGGTAVNAMMYVRPQERDFDDKW
PAGWKWADVSAAADRLYERNPGQTHGSEDKVRYDDGAYGVLSKFFAGQGWTETDFIKNPNSKVNVYGHPP
WNVANGLRSGVVRTYLPLAQKLKNFKLMMNTKVVRAVREGSKVSGVEIETAAGQRVIYNVKAGGSVILAA
GSMSTPRILFNSGIGPTEQLQTVASGSTGVKLPAKADWIDLPVGAEIKDHPIFTVKFNTSAPLAGTDKNS
LIKPNQTTVDLFAKGSGVLAESGQRLNWWSSVNTTDGSEIFFQGTCNSPADNTIQMKVYITHGLKSVGSL
GITAAGATNFITEPHMNSDVDKEAITMMMNRLIAMAQGGNSTLKLIAPTGVSNVTGADLIKSFKTGSHYV
GTAKMGKKGDAGVVVDTNTKVYGTDNLFVVDASIHPDLPTGNTQAIVMVAAEAAAARILKLGGGSSKPDA
PASSSIPDATSSTVPVTSPTAPTATSTPDAPAPEPVISATPVSPPSPIATSPTEYPADPPAPVESVPGAP
SEPAPPMPAPPMPAPPTSAPPSTGGSGPYERCGGQGFTGSTSCTNGWKCVFQNDWYSQCLPGSSFKRDLR
HASFAKREVVKGRKPVGPARVSEHIHAGQVGRASYLDAYRN

>KAB2111134.1 Cellobiose dehydrogenase [Alternaria gaisen]
MARTFLLSTALLALGVSAQTSSKFTDEKTGITFSGLHHSSGYRLGYALPEKATTDFIVQVQAPITNDGGW
AGFSLGQSMTGNLLVVAWPHEGEVIASFREATGYTNPAVKTGDFTMSPIPDGTFVNDTAFSYTFLCSNCI
SEDPKTGLVIYEDPSVNIMGWAYSNKALADSTDAGAALNYHDAGFGAFGLPMSNATSPDFEKWAAMAVAS
TPSGGNSTTPGGNSTAPAAPVAGNTTATVANSTYDYIVAGGGAAGIIAAERLAESGASVLLVERGGPSYA
FTGKTEVMPWNDTVSMYDVPGYGYYLSDVGSPAYCADTADMSGCLLGGSTAINAMMYVKPQERDFDDKWP
AGWKWADVAEAADRLYERNPGQTYGSEDGIRYDNGAYDVLSQFFAGQGWTETDFVKNPNAKVDVYGHPTW
NIANGLRSGVVRTYLPLAQKLNNFELMMNTNVVRAVREGSAVSGIEVETADGKRVIYNVKSGGSVILAAG
SMSTPRILFNSGIGPADQLQTVASGSSGVTLPDEADWIDLPVGAEIKDHPIFTVKFNTSTPLSGTDEKAL
TSPNQTTIDLFAKGSGELAQSGQRLNWWSSVNTTDGSEIFFQGTCNSPADNTIQMKVYITHGLQSVGSLG
ITADGATTFITDPHMTSDVDTEAITMMMDRLIAMTQGGNSTLSLIAPAGVSNVTGADLIKSFKTGSHYVG
TAKMGTKGDAGVVVDTDTKVYGTDNLFVVDASIHPDLPTGNTQAIVMVAAEAAAARILALGDSPASGTAP
TASTTPEATPEAASSSVPAATPVVPAASSAAPIGTGSPAAPSAAPVESAAPIESAAPAESASPVASSPAG
SSTPSAPAESAPATTPSPAEPAQPSTAGAYERCGGIGFTGPTTCASGWKCVVQNDYYSQCLQSTDSNRGR
SEPVSRRHDTLTRRAMAGHKPVSPVVVHEHIHSRKLGRASFLDSYQS

>XP_031019318.1 uncharacterized protein FIESC28_02500 [Fusarium coffeatum]
MRFTLSTMAALLGLSSAQGIRSSAYTDPKTGIDFQRFVDDDYSVGFAVPETLGKDLIAQMVFPAEKGAGW
GAISFRGGMIGGMLFVAYPNGDDIVTSFRMASSYANPEEYTNSTVKATPIPEGTFVNSTHVSYTFLCEGC
VEEKVTSLLNESPVLGYAWSSIAVDAPADPQAVLSYHGAGFGQFGFDIKGAASAKFADWAAMAKETVSAP
PTGGNGTVPVPGNSTIPPTTSNITYDVIVVGGGPAGIIAAERLAEKGLSTLLIERGPANTVALGNTAQAL
PWNNTLTPYDIPALGSSMTSMAGTKFCSDTASTAGCLLGGSSSINGLNFIHPPERDFQRWPQGWSWNDVS
AAADRLYERNPGTTLPSDDGKYYDDMTYKVLEKYLSGKGWKEVDSIESPNEKHEVYSRCSWSIKDNMRAG
PARTYMPFAKALPNFTLKLETKVIQPIRKGSMITGVLTQAADGSKQVINVKAGGKVILAAGAMSTPRLLW
NAGIGKSDALAIVKEGSSRTGVTLPADTIDLPVGHHLQDHAQVVLQFKPKTNFTAYKFNDIATKPVASDL
DLYMQGSGPITQAAQRMHLWTSAKGADGRTRYLQGTASAMADGVITVRTFLTHGTSTVGELGIAAAGNTL
LKTKPWLIDQEDRKAMGDFVQYWLDLTSGSNSTLSYITPGATVEDILSTKMISGDHWMGSAKMGTDDGRK
ANGSAVVDLNTKVYGTDNLFVVDASFHPDLPTGNTQAIIMIGAEHAAEKIAALKVVGGGSNSTIPDPVSA
PTPVPTPSKGVKCKRAARAARRSMHFRRSMY

>XP_031016718.1 uncharacterized protein FIESC28_05071 [Fusarium coffeatum]
MRFSTLLSAASLMIGASALSEEYKDADTGITFQQWSDKSSKFTFGMALPKNPKSDFIGQIIAPISEGYAS
VAMGSLMKGKLLVVAQPSDGKIVTSVRQASGYVNPDVLDDDTVKIKPIEKGVKVGTDSFTFTFLCEGCIK
DDGTTWKVSDASAVMGFAISTTALDDPSDAAGALNYHGAGFGGFSIDSTAAQSADYETWAAMASDAIASP
GSGSGSGPATGNFTTVISNMTYDYIVVGAGASGLIVAERLVEAKKSVLLLEQGKASYFSSGGKATMSWNS
STTQYDVPSMAYHLTTAKETDEYCTDNAGMSGCLLGGGTAVNAMMFVRPQAVDFDDKWPAGWKHSDVEAA
AARLYERTPGTLTPTKDQKYVDQGAYDVLSKFFSGAGFSQVDAIAQPDKKKSVFTHPPMMITDGQRAGPV
RDYLPLAQAQSNFKLMLQTKVMRVVREGKDITGVEIQSGPATRQIIKVKSGGGVILAAGTLATPRLLVNS
GIGPAKQIETVASGSQRLTMPPKDQWIELPVGENLKDHPIFTVKVKTKMAMPALPDTAVTEPSQEDIDLY
AQGNGLLSQSGQRFIFWDSVMGDDGVERYVQGTCAPAGDDTLKLKVYLTHGATSSGSLEVTSSGATKMIG
EPYLKDAADKKAVKTFMQKLIDMTSKSNSTISMPSNVTAESLMTEYVSGSHFVGTAIMGTDKSSSVVDTD
TKVWGTENLYVVDGSIHPDLPTGNTQAIIMVAAEHAASKILGGSDSSPVTTPTDGSDNNTGNGGNTTTPP
STTPLPSNGGDNGNNGGDNTPTVPPTYGGNDGSYNPPSNGNGPAFPFPGGNNGGSGSGSGSAPIQNPPKK
SKCRRSLRARQRRHQRHA

>XP_031008226.1 Cellobiose dehydrogenase [Lachnellula hyalina]
MRSFFTSLALVAGTYAQSSAYTDANTGITFQRYLDSEGVSFGIAIPETPASDFIGQMVAPSNGSGYAGVS
LASEMTGSLLVVAWPNNDSVVASLRETRSGYTSPGVYTASGLSMSPILNGTFVNSTHMAYTFLCSGCMGL
TLSFAGNSTSITLGWALGTQSVTNPSSASTASFTYHDGGFGNFGLTLSSATSASYASWAAMATNGTGSGG
SISNSTCTSTATNVTATVSNSTYDYIVAGAGPAGIIVAERLAESGKSVLLLERGQASTYVTGGRSTMAWN
DTITQYDVPSMAYYLSTASDTSEYCTDVASMAGCILGGGTMVNAMMFVRPQEADFNDKWPAGWKFPDVKA
SADRLYERNPGTTLSSDDKQRYDQSAWDVLSPFFRSIGYREIDAIQSPNEKTRVFSHPPWDIQDGLRAGP
VKSYLPLAKAMSNFKLTLNTKVVRAVRNGSTISGVEVEHSTGARQIININPGGKVILASGSMSTPRILYN
SGIGPTDQITTVANGCTGIRLPSQADWINLPVGKNLRDHPIFTMTFNTTANATSLLSTDFLSPSTSNIDL
FAKGSGPLAQSGQRFNFWTSMSTANGTRYFQGTCNSPAAGQVRIKLYLTHGATSSGVLGITSDGATEFTT
NPWMNTDADKTAVITLIDSLLDAARNSSSLIPSSTMSGASLVSNYITGDHFVGTAMMGSSNDGTAVVDTD
TKVFGTDNLFVVDASIHPDLPTGNTQAIIMVVAEHASSKILALGNSATNSSSIATAPKNSTCKASTTSGS
RRQPKRRMTTFMRYGV

>XP_031043899.1 uncharacterized protein FOYG_04118 [Fusarium oxysporum NRRL 32931]
MRFTLSSMAGLLGLASAQGLRSSAYTDPKTGIDFQRFVDDGYSLGIAVPETLGKDLIAQMVFPREKEGWG
GISFRGGMVGGLLFVAWPNGDDIVTSFRMANSYANPDVYTNTTVKATPIPDGTFINSTHVSYTFLCEGCV
VEKTTSLTGESPVVGYAWSSIDVDTPSDPESALSYHGAGFGQFGLDIKKAASAKFSTWADMAKETTPAPG
TGTPGVPGNSTTLPPTTSNVTYDVIVVGGGPAGIIAAERLAESGASVLLIERGPANTVALGNAAQALPWN
NTLTPYDIPALGSSMTSMSGTKFCSDTASTAGCLLGGSSSINGLNFIHPPERDFQRWPKGWSWSDLSKAA
DRLYERNPGSTSPSDDGKYYDDRTYTILSGYLSAKGWKEVDSIEEPNEKHLVYSRPSWSIKNNMRAGPAR
TYMPFAKNLPNFTLKLETKVIQPIRSGSKITGVLTQGANGSKQIINVKAGGKVVLAAGAMSTPRLLWNAG
IGKSDALAIVKQGASKTGVTLPAASDFIDLPVGHHLQDHAQVMLQFKTKSNFTAYKFNNIATEPVKSDLE
LYYQGSGPITQAAQRMHLWTSAKGADGRVRYLQGTASAMADGIITVRTFLTHGTSTVGELGITAGGNTVL
NTKPWLIDQEDRKAMADFVQYWLDLTSGSNSTLSYITPGATVDDILATKMISGDHWMGSAKMGVDDGRKA
NGSAVVDLNTKVYGTDNLFVVDASMHPDLPTGNTQAIIMVAAEHAAEKIAALKVGGSNSTVPEPISSAPT
PVPTPGSKCKRGLRHRRAARVPMDFRRRSLH

>XP_031055452.1 uncharacterized protein FOIG_13767 [Fusarium odoratissimum NRRL 54006]
MRLTLSSMAGLLGLASAQGLRSSAYTDPKTGIDFQRFVDDGYSLGIAVPETLGKDLIAQMVFPREKEGWG
GISFRGGMVGGLLFVAWPNGDDIVTSFRMANSYANPDVYTNTTVKATPIPDGTFINSTHVSYTFLCEGCV
VEKTTSLTGESPVVGYAWSSIDVDTPSDPESALSYHGAGFGQFGLDIKKAASAKFATWADMAKETTPAPG
TGTPGVPGNSTTLPPTTSNVTYDVIVVGGGPAGIIAAERLAESGASVLLIERGPANTVALGNAAQALPWN
NTLTPYDIPALGSSMTSMSGTKFCSDTASTAGCLLGGSSSINGLNFIHPPERDFQRWPKGWSWADLSKAA
DRLYERNPGTTSPSDDGKYYDDRTYTILSGYLSAKGWKEVDSIEEPNEKHLVYSRPSWSIKNNMRAGPAR
TYMPFAKNLPNFTLKLETKVIQPIRSGSKITGVLTQGANGSKQIINVKAGGKVVLAAGAMSTPRLLWNAG
IGKSDALAIVKQGSSKTGVTLPAASDFIDLPVGHHLQDHAQVMLQFKTKSNFTAYKFNNIATEPVKSDLE
LYYQGSGPITQAAQRMHLWTSAKGADGRVRYLQGTASAMADGIITVRTFLTHGTSTVGELGITAGGNTVL
NTKPWLIDQEDRKAMADFVQYWLDLTSGSNSTLSYITPGATVDDILATKMISGDHWMGSAKMGVDDGRKA
NGSAVVDLNTKVYGTDNLFVVDASMHPDLPTGNTQAIIMVAAEHAAEKIAALKVGGSNSTVPEPIGSAPT
PVPTPGSKCKRGLRRRRAARVPMDFRRRSLY

>XP_031032583.1 uncharacterized protein FOYG_13466 [Fusarium oxysporum NRRL 32931]
MRFSTLLSSAALMYQAVSAESVEYKDADTGITFQQYTDKSSKFAFGIALPKNPSTDFIGQMTVPISEGYG
SVGMGSTMTKKLLVVAWPNDGKVLTSVRQADGYTNPAVLDDDTVSIKPIEKGTKVGTDSFTFTFLCEGCI
KTDGTTFKAADTNAVLSFAMSTTALDDPTDSAGALNYHGAGFGGYSLDTAAAQSADFETWAKLASDATTP
GTSPGGSTGSNPGNFTTIVSNATYDYIVVGGGTAGLIVAERLVESKKSVLLLEQGKASFYESGGRSTMDW
NDTVTQYDVPSMAYYLTTAKDTSAYCTDTASMAGCILGGSSVINAMMFVRPQPADFDDKWPTGWKWQDVQ
SSADKLYERTPGTTSPTKDGKRVDQGAWNVLSKFFSGNGFTEVDAIQEPSKKKSVFTHPPLMVNDGLRAG
PVRDYLPLAQANSNFKLQLNTKVLRVIREGKAVTGIEVQSGPSTRQIINLKSNGAVVLAAGALATPRLLV
NSGIGPSEQIEAVASGSQRLTMPAKDQWLNLPVGENLKDHPIFTVKMKTKQPMSALSETDFTKPSQTNID
LFAQGDGLLAQSGQRFIFWDTVKGSDGIERYVQGTCAAAGDDAVKVKVYLTHGATSSGSLTVTSSGATKL
VGEPYLKTAGDKEAVKSFMNKLISFASKPNSTLSIASNATAESLMAEYVSGSHFVGSAVMGTENDGTSVV
DSDTKVWGTENLFVVDGSIHPDLPTGNTQAIIMVAAEHAASKILGGGNGAASPVVPSNGTVPVPTTAIST
PVATKRPSKCKRSMRQRRHHRRL

>XP_031054818.1 uncharacterized protein FOIG_14215 [Fusarium odoratissimum NRRL 54006]
MRFSTLLSSAALMYQAVSAESVEYKDADTGITFQQYTDKSSKFTFGIALPKNPSTDFIGQMTVPISEGYG
SVGMGSTMTKKLLVVAWPNDGKVLTSVRQADGYTNPAVLDDDTVSIKPIEKGTKVGTDSFTFTFLCEGCI
KTDGTTFKAADTNAVLSFAMSTTALDDPTDSAGALNYHGAGFGGYSLDTAAAQSADFETWAKLASDATTP
GTSPGGSTGSNPGNFTTIVSNATYDYIVVGGGTAGLIVAERLVESKKSVLLLEQGKASFYESGGRSTMDW
NDTVTQYDVPSMAYYLTTAKDTSAYCTDTASMAGCILGGSSVINAMMFVRPQPADFDDKWPTGWKWQDVQ
SSADKLYERTPGTTSPTKDGKRVDQGAWNVLSKFFSGNGFTEVDAIQEPSKKKSVFTHPPLMVNDGLRAG
PVRDYLPLAQANSNFKLQLNTKVLRVIREGKAVTGIEVQSGPSTRQIINLKSNGAVVLAAGALATPRLLV
NSGIGPSEQIEAVASGSQRLTMPAKDQWLNLPVGENLKDHPIFTVKMKTKQPMSALSETDFTKPSQTNID
LFAQGDGLLAQSGQRFIFWDTVKGSDGIERYVQGTCAAAGDDAVKVKVYLTHGATSSGSLTVTSSGATKL
VGEPYLKTAGDKEAVKSFMNKLISFASKPNSTLSIASNATAESLMAEYVSGSHFVGSAVMGTENDGTSVV
DTDTKVWGTENLFVVDGSIHPDLPTGNTQAIIMVAAEHAASKILGGGNGAASPVVPSNGTVPVPTTAIST
PVATKRPSKCKRSMRQRRHHRRL

>XP_031076616.1 related to cellobiose dehydrogenase [Fusarium proliferatum ET1]
MRFTLSSMAGLLGLASAQGLRSSAYTDPKTGIDFQRFVDDGYSLGIAVPETLGKDLIAQMVFPREKEGWG
GISFRGGMVGGMLFVAWPNGDDIVTSFRMANSYANPDVYTNSTVKATPIPDGTFVNSTHVSYTFLCEGCV
VKETTSLTGESPVVGYAWSSIDVDTPSDPESALNYHGAGFGQFGLDIKKAASAKFATWAAMAKETTPAPG
TGTPGVPGNSTTLPPTTSNVTYDVIVVGGGPAGIIAAERLAESGASVLLIERGPANTVALGNAAQALPWN
NTLTPYDIPALGSSMTSMSGTKFCSDTASTAGCLLGGSSSINGLNFIHPPERDFQRWPKGWSWADLSKAA
DRLYERNPGTTSPSDDGKYYDDRTYTILSGYLSAKGWKEVDSIEEPNEKHLVYSRPSWSIKNNMRAGPAR
TYMPFAKNLPNFTLKLETKVIQPIRTGSKITGVLTQGANGSKQIINVKAGGKVVLAAGAMSTPRLLWNAG
IGKSDALAIVKQGASKTGVTLPAASDFIDLPVGHHLQDHAQVMLQFKTKSNFTAYKFNNIATEPVKSDLE
LYYQGSGPITQAAQRMHLWTSAKGADGRVRYLQGTASAMADGIITVRTFLTHGTSTVGELGITAGGNTVL
NTKPWLIDQEDRKAMADFVQYWLDLTSGSNSTLSYITPGATVDDILATKMISGDHWMGSAKMGVDDGRKA
NGSAVVDLNTKVYGTDNLFVVDASMHPDLPTGNTQAIIMVAAEHAAEKIAALKVGGSNSTLPEPISSAPT
PVPTPGTKCKRGLRRRRAARVPMDFRRRSLY

>XP_031085039.1 related to cellobiose dehydrogenase [Fusarium proliferatum ET1]
MRFSALLSSAALMYQAVSAESVEYKDADTGITFQQYTDKSSKFSFGIALPKNPSTDFIGQMTVPISEGYG
SVGMGSTMTKKLLVVAWPNDGKVITSVRQADGYTNPAVLDDDTVSIKPIEKGTKVGTDSFTFTFLCEGCI
KTDGTTFKAADTNAVLSFAMSTIALDDPTDAAGALNYHGAGFGGYSLDTAAAQSADFETWAKLASDATTP
VTSPGGSTGSNPGNFTTIVSNATYDYIVVGGGTAGLIVAERLVESKKSVLLLEQGKASFYESGGRSTMDW
NDTVTQYDVPSMAYYLTTAKDTSAYCTDTASMAGCILGGSSVINAMMFVRPQPADFDDKWPTGWKWQDVE
SSANKLYERTPGTTSPTKDGKRVDQGAWNVLSKFFSSNGFTEVDAIEEPSKKKSVFTHPPLMVNDGLRAG
PVRDYLPLAQANNNFKLQLNTKVLRVIREGKAVTGIEVQSGPSTRQIINLKANGAVILAAGSLATPRLLV
NSGIGPSEQIEAVASGSQRLTMPAKDQWLDLPVGENLKDHPIFTVKMKTKQPMSALTETDFTKPSQTNID
LFAQGDGLLAQSGQRFIFWDTVKGSDGVERYVQGTCAAAGDDAVKVKVYLTHGATSSGSLTVTSSGATKL
VGEPYLKTAGDKEAVKSFMNKLISFASKPNSTLSIASNATAESLMAEYVSGSHFVGSAIMGTENDGTSVV
DTDTKVWGTENLFVVDGSIHPDLPTGNTQAIIMVAAEHAASKILGGGNGASSPVVPSNGTVPVATTPIST
PVATKRPSKCKRSMRQRRHHRRL

>KAB8071781.1 hypothetical protein BDV29DRAFT_12615 [Aspergillus leporis]
MRSFLGGIVALSSALGAAAANYNSSAYSDSATGIDFQRWCDESTGFCFGLALPETVESDFIGQMVVPLSS
SAGWGGVSLSSSMTKALLIGAWPSGDSVVSTLREAQSYTNPEAYSGDASLEGIADGTSVNSTHLTYTFLC
RGCVVGTPTTFGADMDSYFFGWALSKTSPKTPASASAVLNYHAAGFGSFQMVLANAKSAKYSTWASKAKA
TATTNPSASASAAASSTPSASVVPTVLNSTFDYIVVGGGPAGIITAERLAETKKKVLLIERGVAPTAQMG
NKNTLSWNSSLTPHDVPALGSSLSKLGLLDDYLCDDTAGMAGCVLGGGTIVNALAFIYPQEADFDDKWPT
GWKWADVKEAAARLYERNPGSILPSADGKRYDYGMYDVLGGFFKGLGWKSVNQHEQPNEKHQVYGYPSWS
VANGIRAGPVRSYLPLAQELDNFSLRLQTKVRRLVRRGGRVTGVEVETESGAIEIINVRAGGKVILAAGS
MSTPRVLFNSGIGPAKQIEKVKSGSTGITLPPQAEWISLPVGENLKDHPMFTISVHTNSNFTGFNTSSVV
PGPTDLVKNLYSEGSGVLTEGGHRLQFWTSNEGTDGKTRFFQGSCSVASDGVITMKLYMTHGATSSGVLG
IEGSGATVMDTEPYLQTDADTAAVTEFLTTLMNDMKNSTAGFTIPDFSSAADIIAKKTSGDHFVGTARMG
TDDGRQGGSSVVDTNAKVYGTENLYVVDASIHPDLPTGNTQAIVMIAAEAAAAKIIAAGDSVSASSSIAV
SAPAQKTAYPTSVATEMSASAAASTSDCDETYTETVTSAETAETVAATPTSAAAGPTTAAASAAVATSAA
AAGTTSAAGSASVTWVTTTELIVVTRTTTVTVLPTFA

>KAB8207806.1 hypothetical protein BDV34DRAFT_233707 [Aspergillus parasiticus]
MRSSLFGGLVAMSSALGAAAMNYNSSAYSDSTTGIDFQRWCDETTGFCFGLALPETVDSDFIGQLVVPLE
SSNGWGGVSLSSSMTKALLIGAWPNGDSVVSSLREAQSYTNPDVYSGDASLEEIPDGTSINSTHLTYTFL
CRSCVVGTPTTFGKDMDSYFFGWALSKTSPKSPASSDATLNYHAAGFGSFQMVLSDAKSAKYSTWASKAK
ASSTTTPSASASASPSSTPSASAAPTVLNSTYDYIVVGGGPAGIITAERLAETKKKVLLLERGVAPTVQM
GNKNALSWNSSLTPHDVPALGSSLSKLGLLDDYLCDDTAGMAGCVLGGGTIVNALAFIHPQEADFNDKWP
AGWKWDDVKEAASRLYERNPGSILPSADGKRYDYGMYNVLGGFFKSLGWKSVNQHEQPNEKHQAYGYPSW
SVANGIRAGPVRSYLPLAQELDNFSLRLQTKVRRLVRRGGRITGVEVETESGAIEIINIRAGGKVVLAAG
SMSTPRVLFNSGIGPAKQIENVKSGSTGITVPAQEEWINLPVGENLKDHPMFTISVHTKSNFTAFNTSSV
LSGPAAAVQQLYSEGSGVLSEGGHRLQFWTSNEGSDGKTRFYQGSCSVATDGVITMKLYLTHGATSSGVL
GIGSSGATVMETEPWLQTDADKEAVTQFLQGLLNDMTNSTAGFTVPDFSSAADIIAKMTSGDHFVGTTKM
GTDDGRTGGTSVVDTNAKVYGTENLYVVDASIHPDLPTGNTQAIVMIAAEAAAAKIIAAGDSIPASSASV
SAPAQKTAYPSSAASSNAVTSAVASVSTTPAASSAAPESTSDCDETFTTTVTPAETAAPTHATAGSTTRA
VLSSTSAAAAGTTSSADAASVTVVTVTKQVVVTSTTTITVLPTFA

>KAB8215449.1 hypothetical protein BDV33DRAFT_227582 [Aspergillus novoparasiticus]
MRSSLFGGLVALSSALGAAAMNYNSSAYSDSTTGIDFQRWCDETTGFCFGLALPETVDSDFIGQLVVPLE
SSNGWGGVSLSSSMTKALLIGAWPNGDSVVSSLREAQSYTNPDVYSGDASLEEIPDGTSINSTHLTYTFL
CRGCVVGTPTTFGKDMDSYFFGWALSKTSPKSPASSDATLNYHAAGFGSFQMVLSDAKSAKYSTWTSKAK
ASSTTPSASASVSASPSSTPSASAAPTVLNSTYDYIVVGGGPAGIITAERLAETKKKVLLLERGVAPTVQ
MGNKNALSWNSSLTPHDVPALGSSLSKLGLLDDYLCDDTAGMAGCVLGGGTIVNALAFIHPQEADFNDKW
PAGWKWDDVKEAASRLYERNPGSILPSADGKRYDYGMYNVLGGFFKSLGWKSVNQHEQPNEKHQAYGYPS
WSVANGIRAGPVRSYLPLAQELDNFSLRLQTKVRRLVRRGGRITGVEVEAESGAIEIINIRAGGKVVLAA
GSMSTPRVLFNSGIGPAKQIENVKSGSTGITVPAQEEWINLPVGENLKDHPMFTINVHTKSNFTAFNTSS
VLSGPAAAVQQLYSEGSGVLSEGGHRLQFWTSNEGSDGKTRFYQGSCSVATDGVITMKLYLTHGATSSGV
LGIGSSGATVIETEPWLQTDADKEAVTQFLQGLLNDMTNSTAGFAVPDFSSAADIIAKKTSGDHFVGTTK
MGTDDGRTGGTSVVDTNAKVYGTENLYVVDASIHPDLPTGNTQAIVMIAAEAAAAKIIAAGDSIPASSAS
VSAPAQKTAYPSSAVTSAVASVSTTTAATTHATAGSTTRAVLSSTSAAAAATTSSADAASVTVVTVTKQV
VVTSTTTITVLPTFA

>KAB8250352.1 hypothetical protein BDV35DRAFT_401434 [Aspergillus flavus]
MRSSLFGGLVAMSSALGAAAMNYNSSAYSDSTTGIDFQRWCDETTGFCFGLALPETVDSDFIGQLAVPLE
SSNGWGGVSLSSSMTKALLIGAWPNGDSVVSSLREAQSYTNPDVYSGDASLEEIPDGTSINSTHLTYTFL
CRGCVVGTPTTFGKDMDSYFFGWALSKTSPKSPASSDATLNYHAAGFGSFQMVLSDAKSAKYSTWASKAK
ASSTTTPSASASASPSSTPSASAAPTVLNSTYDYIVVGGGPAGIITAERLAETKKKVLLLERGVAPTVQM
GNKNALSWNNSLTPHDVPALGSSLSKLGLLDDYLCDDTAGMAGCVLGGGTIVNALAFIYPQEADFNDKWP
VGWKWDDVKEAASRLYERNPGSILPSADGKRYDYGMYDVLGGFFKGLGWKSVNQHEQPNEKHQAYGYPSW
SVANGIRAGPVRSYLPLAQELDNFSLRLQTKVRRLVRRGGRITGVEVETESGAIEIINIRAGGKVVLAAG
SMSTPRVLFNSGIGPAKQIENVKSGSTGITVPAQEEWINLPVGENLKDHPMFTISVHTKSNFTAFNTSSV
LSGPAAAVQQLYSKGSGVLSEGGHRLQFWTSNEGSDGKTRFYQGSCSVASDGVITMKLYLTHGATSSGVL
GIGSSGATVMETEPWLQTDADKEAVTQFLQGLLNDMTNSTAGFTVPGFSSAADIIAKMTSGDHFVGTTKM
GTDDGRTGGSSVVDTNAKVYGTENLYVVDASIHPDLPTGNTQAIVMIAAEAAAAKIIAAGDSIPASSASV
SAPAQKTAYPSSAASSNAVTSAVASVSTTPAASSAAPESTSDCDETFTTTVTPAETAAPTHATAGSTTRA
VLGSTSAAAAGTISSVDAASVTVVTVTKQVVVTSTTTITVLPTFA

>KAB8263188.1 hypothetical protein BDV32DRAFT_9438 [Aspergillus pseudonomiae]
MRSSLFGGLVALSSALGAAAMNYNSSAYSDSTTGIDFQRWCDEKTGFCFGLALPETVDSDFIGQLVVPLS
SSNGWGGVSLSSSMTKALLIGAWPNGDSVVSSLREAQSYTNPDVYSGDASLNEIPDGTSINSTHLTYTFL
CRGCVVGTPTTFGKDMDSYFFGWALSKTSPKSPASSDATLNYHAAGFGSFQMVLSDAKSAKYSTWASKAK
ASSTTTPSASASASPSSTPSASVAPTVLNSTYDYIVVGGGPAGIITAERLAETKKKVLLIERGVAPTVQM
GNKNALSWNNSLTPHDVPALGSSLSKLGLLDDYLCDDTAGMAGCVLGGGTIVNALAFIHPQEADFNDKWP
AGWKWDDVKDAASRLYERNPGSILPSADGKRYDYGMYNVLGGFFKGLGWKSVNQHEQPNEKHQAYGYPSW
SVANGIRAGPVRSYLPLAQELDNFSLRLQTKVRRLVRRGGRITGVEVETESGAVEIINIRAGGKVILAAG
SMSTPRVLFNSGIGPAKQIENVKSGSTGITVPAQEEWINLPVGENLKDHPMFTINVHTKSNFTAFNTSSV
LSGPAAAVQQLYSEGSGVLSEGGHRLQFWTSNEGSDGKTRFYQGSCSVASDGVITMKLYLTHGATSSGVL
GIGSSGATVMETDPWLQTDADKEAVTQFLQGLLNDMKNSSAGFTVPDFGSAADIIAKKTSGDHFVGTTKM
GTDDGRTGGTSVVDTNAKVYGTENLYVVDASIHPDLPTGNTQAIVMIAAEAAAAKIIAAGDSVPASSASV
SAPAQKTAYPSSAVSSSAVTRVSTTPAASSAAAESTSCDKTFTSTVTPAETAAPTHATAGSTTRAVLSST
SAAAAGTISSADAASITVVTVTKQVVVTSTTTITVLPTFA

>KAB8276883.1 hypothetical protein BDV30DRAFT_245806 [Aspergillus minisclerotigenes]
MRSSLFGGLVAMSSALGAAAMNYNSSAYSDSTTGIDFQRWCDETTGFCFGLALPETVDSDFIGQLAVPLE
SSNGWGGVSLSSSMTKALLIGAWPNGDSVVSSLREAQSYTNPDVYSGDASLEEIPDGTSINSTHLTYTFL
CRGCVVGTPTTFGKDMDSYFFGWALSKTSPKSPASSDATLNYHAAGFGSFQMVLSDAKSAKYSTWASKAR
ASSTTTPSASASASPSSTPSASAAPTVLNSTYDYIVVGGGPAGIITAERLAETKKKVLLLERGVAPTVQM
GNKNALSWNNSLTPHDVPALGSSLSKLGLLDDYLCDDTAGMAGCVLGGGTIVNALAFIYPQEADFNDKWP
AGWKWDDVKEAASRLYERNPGSILPSADGKRYDYGMYDVLGGFFKGLGWKSVNQHEQPNEKHQAYGYPSW
SVANGIRAGPVRSYLPLAQELDNFSLRLQTKVRRLVRRGGRITGVEVETESGAIEIINIRAGGKVVLAAG
SMSTPRVLFNSGIGPAKQIENVKSGSTGITVPAQEEWINLPVGENLKDHPMFTISVHTKSNFTAFNTSSV
LSGPAAAVQQLYSKGSGVLSEGGHRLQFWTSNEGSDGKTRFYQGSCSVASDGVITMKLYLTHGATSSGVL
GIGSSGATVMETEPWLQTDADKEAVTQFLQGLLNDMTNSTAGFTVPGFSSAADIIAKMTSGDHFVGTTKM
GTDDGRTGGSSVVDTNAKVYGTENLYVVDASIHPDLPTGNTQAIVMIAAEAAAAKIIAAGDSIPASSASV
SAPAQKTAYPSSAASSNAVTSAVTSVSTTPTASSAAPESTSDCDETFTTTVTPAETAAPTHATAGSTTRA
VISSTSAAAAGTISSVDAASVTVVTVTKQVVVTSTTTITVLPTFA

>KAB8304356.1 hypothetical protein EYC80_003765 [Monilinia laxa]
MRTSLLTLGFAAKALAQTAASYVDANTGITFEGATDKTGFRFGMAMEANATSDFIGQIVFPSTGGSGYGG
VSLTGSMVGSMLIAAWPSGTNVIASLRETSGYTSPGAYANTTSQLLPIANGTFVNSTHVSYTFLCQACIG
NTYTLAAGASQVVIGWALGNGTVTNAASATDATFTYHGGGYGDFGIETANAVNDNYATWASMASAAKTTA
SNTTSSSTAKTCSNTTSSTADATYDYIIAGAGPAGIIVAERLAESGASVLMLERGNVSTYATGGRSTVGW
NNTVTQYDVPSLSYYLTTASATDEYCTDTASMAGCILGGGTMVNALMFVRPQEVDFDDKWPTGWKWTDVS
ASADRLYERNPGTTNPTSNSERYDQGAWNALSSFLGGLGWSEVDAIKSPNEKTQVYSHPPWDIQDGLRAG
PVKSYYPLATAMSNFKAQFNTKVVRGIRSTTNSTTFSGVEVENVSTGVRQIINLKAGGKLVLAGGAMSTP
RILINSGIGPTDQISIVQNGSSCVTLPAQSDWINLPVGKNLKDHPIFTLTFNVSASMASNSTSLLASAFT
SPNITNIDLFAQQTGPLAQSGQRLSFWTSLNTTSGTKYFQGTSNSPAEGQIRIKIYLTHGLTSTGVLGIT
GTGATEFTTNPWMNTDDDKSAVETVLDYFINAAKNSTILTPTDSTVTGASLVAGNKYVTGSHFTGTAIMG
TANDGSSVVDTDTKVWGTDNLFVVDASIHPDMPTGNTQAIVMVAAEQAAQKILALSGKTISSSNTSTSTS
SSSSSGSGSAASGSAVSGATTSASSAAASSGSGESGDDDDTCPFGYELEE

>KAE8150784.1 hypothetical protein BDV25DRAFT_105554 [Aspergillus avenaceus]
MRSFLGGAVALSSVLGAAAAGYNSSSYSDSTTGIDFQRWCDEKTGFCFGLALPETVETDFIGQMVVPLTS
SKGWGGVSLASGMTEALLIGAWPSGDNVVASLREAESYTNPAEYSGDASLQEIADGTSVNSTHLTYTFLC
KGCIVGEPTTFGADLETYFMGWALSKSNPKTPSSASTVLNYHAAGFGSFEMLLSQAKSSKYSTWASKAKA
TSTASPSASASASASASSAPSASVAPTVQNTTYDYIVVGGGPAGIITAERLAETKKKVLLIERGVASTVQ
MGNKNALSWNDSLTGVDVPAAGSSLTKLGFIDEYLCDDTAGMAGCVLGGGTIVNALAFIYPQEADFDDKW
PTGWKWADVKEAADRLYERNPGSILPSADGKRYDQGLYDTLSSFFKGLGWTSVNQHEQPNEKHEAYGYPS
WSVADGIRAGPVRSYLPLAQDLDNFTLRLQTKVNRLVRRGGRVTGVEVETEAGAAEIINVRAGGKVILAA
GSMSTPRVLFNSGIGPSEQIQKVKSGSTGITLPAQDEWINLPVGENFKDHPMFTVNVHTNSNFTAFNTSS
LTSGPAEAIQKLYSEGSGVLTQGGHRLQFWTSNKGSDGATRFFQGSCSSSSDGVITMKLYMTHGATSSGV
LGISSSGATTVDTEPWLQTDADKAAVTDFLQDLMDKMTDSTVGWTIPDYKSASDIIAKKTSGDHYVGTAK
MGTDDGRQGGTSVVDTNAKVYGTENLYVVDASIHPDLPTGNTQAIVMIAAEAAAAKIAAAGDSTGSSSIS
VSAPAQKTAYPATTEAAAASSTAVATTEAATTEAAATASAQATTTEAPAPSATETEEEDDDEQCEADDDE
VVTETVAPSASSGADDLAVTSVAAHQAYATTSAAAADDVTVVTTTKVVVVTSTTTVTALPTLA

>KAE8164782.1 hypothetical protein BDV40DRAFT_102322 [Aspergillus tamarii]
MRSSFFGGLVALSSALGAAAMNYNSSAYSDSTTGIDFQRWCDEKTGFCFGLALPETVDSDFIGQLVVPLS
SSNGWGGVSLSSSMTKALLIGAWPNGDSVVSSLREAQSYTNPDVYSGDASLEEIPDGTSINSTHLTYTFL
CRGCVVGTPTTFGKDMDSYFFGWALSKTSPKSPASSDATLNYHAAGFGSFQMVLSDAKSAKYSTWASKAK
ASSTTTTPSASASASPSSTPSASAAPTVLNSTYDYIVVGGGPAGIITAERLAETKKKVLLIERGVAPTVQ
MGNKNALSWNNSLTPHDVPALGSSLSKLGLLDDYLCDDTAGMAGCVLGGGTIVNALAFIYPQEADFNDKW
PAGWKWDDVKDAASRLYERNPGSILPSADGKRYDYGMYNVLGGFFKGLGWKSVNQHEQPNEKHQAYGYPS
WSVANGIRAGPVRSYLPLAQELDNFSLRLQTKVRRLVRRGGRITGVEVETESGAVEIINIRAGGKVILAA
GSMSTPRVLFNSGIGPAKQIENVKSGSTGITVPAQEEWINLPVGENLKDHPMFTINVHTKSNFTAFNTSS
VLSGPAAAVQQLYSEGSGVLSEGGHRLQFWTSNQGSDGKTRFYQGSCSVASDGVITMKLYLTHGATSSGV
LGIGSSGATVMETEPWLQTDADQEAVTQFLQGLLNDMKNSTAGFTVPDFNSAADIIAKKTSGDHFVGTTK
MGTDDGRTGGTSVVDTNAKVYGTENLYVVDASIHPDLPTGNTQAIVMIAAEAAAAKIIAAGDSIPASSAS
VSAPPQKTAYPSSAASSSVVISVPTTPAASSAAAESTSDCDETFTTTVTPAETAAPTHATAGITTRAVLS
STSAAAAGTTSAADAASVTVVTVTKQVVVTSTTTITVLPTFT

>KAE8317244.1 hypothetical protein BDV41DRAFT_561488 [Aspergillus transmontanensis]
MRSSLFGGLVAMSSALGAAAMNYNSSAYSDSTTGIDFQRWCDETTGFCFGLALPETVDSDFIGQLVVPLE
SSNGWGGVSLSSSMTKALLIGAWPNGDSVVSSLREAQSYTNPDVYSGDASLEEIPDGTSINSTHLTYTFL
CRGCVVGTPTTFGKDMDSYFFGWALSKTSPKSPASSDATLNYHAAGFGSFQMVLSDAKSAKYSTWASKAK
ASSTTTPSASASASPSSTPSASAAPTVLNSTYDYIVVGGGPAGIITAERLAETKKKVLLLERGVAPTVQM
GNKNALSWNSSLTPHDVPALGSSLSKLGLLDDYLCDDTAGMAGCVLGGGTIVNALAFIHPQEADFNDKWP
AGWKWDDVKEAASRLYERNPGSILPSADGKRYDYGMYNVLGGFFKSLGWKSVNQHEQPNEKHQAYGYPSW
SVANGIRAGPVRSYLPLAQELDNFSLRLQTKVRRLVRRGGRITGVEVETESGAIEIINIRAGGKVVLAAG
SMSTPRVLFNSGIGPAKQIENVKSGSTGITVPAQEEWINLPVGENLKDHPMFTISVHTKSNFTAFNTSSV
LSGPAAAVQQLYFEGSGVLSEGGHRLQFWTSNEGSDGKTRFYQGSCSVATDGVITMKLYLTHGATSSGVL
GIGSSGATVMETEPWLQTDADKEAVTQFLQGLLNDMTNSTAGFTVPDFSSAADIIAKMTSGDHFVGTTKM
GTDDGRTGGTSVVDTNAKVYGTENLYVVDASIHPDLPTGNTQAIVMIAAEAAAAKIIAAGDSIPASSASV
SAPAQKTAYPSSAASSNAVTSAVASVSTTPAASSAAPESTSDCNETFTTTVTPAETAAPTHATAGSTTRA
VLSSTSAAAAGTTSADAASVTVVTVTRQVVVTSTTTITVLPTFA

>KAE8330055.1 hypothetical protein BDV39DRAFT_213511 [Aspergillus sergii]
MRSSLFGGLVAMSSVLGAAAMNYNSSAYSDSTTGIDFQRWCDETTGFCFGLALPETVDSDFIGQLAVPLD
SSNGWGGVSLSSSMTKALLIGAWPNGDSVVSSLREAQSYTNPDVYSGDASLEEIPDGTSINSTHLTYTFL
CRGCVVGTPTTFGKDMDSYFFGWALSKTTPKSPASSDATLNYHAAGFGSFQMVLSDAKSAKYSTWASKAK
ASSTTTPSASASASPSSTPSASAAPTVLNSTYDYIVVGGGPAGIITAERLAETKKKVLLLERGVAPTVQM
GNKNALSWNSSLTPHDVPALGSSLSKLGLLDDYLCDDTAGMAGCVLGGGTIVNALAFIHPQEADFNDKWP
AGWKWDDVKEAASRLYERNPGSILPSADGKRYDYGMYNVLGGFFKSLGWKSVNQHEQPNEKHQAYGYPSW
SVANGIRAGPVRSYLPLAQELDNFSLRLQTKVRRLVRRGGRITGVEVETESGAIEIINIRAGGKVVLAAG
SMSTPRVLFNSGIGPAKQIENVKSGSTGITVPAQEEWINLPVGENLKDHPMFTISVHTKSNFTAFNTSSV
LSGPAAAVQQLYSEGSGVLSEGGHRLQFWTSNEGSDGKTRFYQGSCSVATDGVITMKLYLTHGATSSGVL
GIGSSGATVMETEPWLQTDADKEAVTQFLQGLLNDMTNSTAGFTVPDFSSAADIIAKKTSGDHFVGTTKM
GTDDGRTGGTSVVDTNAKVYGTENLYVVDASIHPDLPTGNTQAIVMIAAEAAAAKIIAAGDSIPASSASV
SAPAQKTAYPSSAASSNAVTSAVASVSTTPAASSAAPESTSDCDETFTTTVTPAETAAPTHATAGSTTRA
VLSSTSAAAAGTTSSADAASVTVVTVTKQVVVTSTTTITVLPTFA

>KAE8347703.1 hypothetical protein BDV24DRAFT_170745 [Aspergillus arachidicola]
MRSSLFGGLVALSSALGAAAMNYNSSAYSDSTTGIDFQRWCDETTGFCFGLALPETVDSDFIGQLVVPLE
SSNGWGGVSLSSSMTKALLIGAWPNDDSVVSSLREAQSYTNPDVYSGDASLEEIPDGTSINSTHLTYTFL
CRGCVVGTPTTFGKDMDSYFFGWALSKTSPKSPASSDATLNYHAAGFGSFQMVLSDAKSAKYSTWTSKAK
ASSTTTPSASASVSASPSSTPSASAAPTVLNSTYDYIVVGGGPAGIITAERLAETKKKVLLLERGVAPTV
QMGNKNALSWNSSLTPHDVPALGSSLSKLGLLDDYLCDDTAGMAGCVLGGGTIVNALAFIHPQEADFNDK
WPAGWKWDDVKEAASRLYERNPGSILPSADGKRYDYGMYNVLGGFFKSLGWKSVNQHEQPNEKHQAYGYP
SWSVANGIRAGPVRSYLPLAQELDNFSLRLQTKVRRLVRRGGRITGVEVETESGAIEIINIRAGGKVVLA
AGSMSTPRVLFNSGIGPAKQIENVKSGSTGITVPAQEEWINLPVGENLKDHPMFTINVHTKSNFTAFNTS
SVLSGPAAAVQQLYSEGSGVLSEGGHRLQFWTSNEGSDGKTRFYQGSCSVATDGVITMKLYLTHGATSSG
VLGIGSSGATVMETEPWLQTDADKEAVTQFLQGLLNDMTNSTAGFTVPDFSSAADIIAKKTSGDHFVGTT
KMGTDDGRTGGTSVVDTNAKVYGTENLYVVDASIHPDLPTGNTQAIVMIAAEAAAAKIIAAGDSIPASSA
SVSAPAQKTAYPSSAASSNAVTSAVASVTTTPAASSAAPESTSDCDETFTTTVTPAETAAPTHATAGNTT
RAVLSSTSAAAAGTTSSADAASVTVVTVTKQVVVTSTTTITVLPTFA

>KAE8353210.1 hypothetical protein BDV28DRAFT_133546 [Aspergillus coremiiformis]
MRSFLFGGLVALSSALGASAANFNSSAYSDAATGIDFQRWCDESTGYCFGLALPETVDSDFIGQLFVPLS
SSNGWGGVSIGSTMTKSLLIGAWPNGDSVVASLRLAQSYTNPGAYSGGASLEEIPDGTSVNSTHLTYTFL
CRGCVVGTPTTFDKTMDSYFFGWALSNTSPKSPASSDATLNYHAAGFGNFQMVLSQAKSAKYSTWAAKAK
PSPTTATPSASASAAPSSTPSASVAPTVGNSTYDYIVVGGGPAGIITAQRLAETKKKVLLLERGVAHTVQ
LGNKNALPWNNTLTPHDVPALGSSLSKLGLLDEYLCDDTAYMAGCVLGGGSTINALGFIYPPEVDFNDKW
PTGWKWDDVKAAASRLYARNPGSILPSADGKRYNYGMYDVLSEFFKNLGWKSVNQQQQPNEKHQVYSYPS
WSVANGIRAGPVRSYLPLAQALDNFTLRLQTKARRLIRRGGRITGVEVQTASGAIEIINLSPGGKVVLAA
GAMSTPRVLFNSGIGPAKQIQKVKSGSTGITLPPQAEWITLPVGENFKDHGQYVISIQTKGNFTAFNTSS
VVSGPAEDIQNLYSEGSGILTQGGHRIQFWTSNEGTDGKTRFYQGSCSVDTNGVITMKLYNTHGATSVGV
LGIDGSGSTIMDTDPWLQTDADKESLTRFLQGLLDDMKNSTVGLTPDVSSPAEIIAKKVGGDHFVGTAKL
GTDDGRTGGTSVVDLNTKVYGTENLYVVDASIHPDLPTGNTQAIVMVVAEAAAAKIIAAGDSALDSSPSA
SVSVSAPAQKTAYASSAIIKVSHTPISPSATVEPTSDCNETFTTTVTPTVTASADPISGPAGSVKRASLT
TSPAVAADAIAPEGAASVTVVTVTKEIVVTSTTTITVMPTLA

>KAE8379799.1 hypothetical protein BDV26DRAFT_154954 [Aspergillus bertholletiae]
MRSSLFGGLVALSSTLGAAAMNYNSSAYSDSTTGIDFQRWCDESTGFCFGLALPETVGSDFIGQLAVPLS
SSNGWGGVSLSSSMTKALLIGAWPNGDSVVSSLREAQSYTNPDVYSGDASLEEIPDGTSTNSTHLTYTFL
CRGCVVGAPTTFGKDMDSYFFGWALSKTSPKSPAASDATLNYHAAGFGSFQMVLSNAKSAKYSTWASKAK
ASSTATPSASASASASPSSTPSASATPTVLNSTYDYIVVGGGPAGIITAERLAETKKKVLLLERGVAPTV
QMGNKNALSWNNSLTPHDVPALGSSLSKLGLLDDYLCDDTAGMAGCVLGGGTIVNALAFIYPQEADFNDK
WPVGWKWDDVKEAASRLYERNPGSILPSADGKRYDYGMYNALGDFFKGLGWKSVNQHEQPNEKHQAYGYP
SWSVANGIRAGPVRSYLPLAQELDNFSLRLQTKVRRLVRRGGRITGVEVETETGAIEIINIRAGGKVILA
AGSMSTPRVLFNSGIGPAKQIENVKSGSTGITVPVQEEWINLPVGENLKDHPMFTVNVHTKSNFTSFNTS
SVLSGPAAAIQQLYSQGSGVLSEGGHRLQFWTSNEGSDGKTRFFQGSCSVPSDGVITMKLYMTHGATSSG
VLGIQASGATVMETEPYLQTDADKEALTQFLQGLLDDMKNSTAGFSVPDFSSAADIIAKRTSGDHFVGTT
KMGTDDGRTGGTSVVDTNAKVYGTENLYVVDASIHPDLPTGNTQAIVMIAAEAAAAKIIAAGDSVPASSV
SVSAPVQKTAYPSSTVTSSAITSSAIISVSITPTTSSAAAESTSDCDETFTTTVTPAETPAPTHAPASST
TRAVLSSTSSAAASTTSAANAPSVTVVTVTKQVVVTSTTTITVLPTFA

>KAE8386660.1 hypothetical protein BDV23DRAFT_187064 [Aspergillus alliaceus]
MRPFLFGGLMALSSTLGVAAMNYNSSAYSDAVTGIDFQRWCDEKTGFCFSLALPETVDSDFIGQLVVPLS
SSNGWGGVSLSSSMTKALLIGAWPNGDSVVSSLREAQSYTNPDVYSGDASLEQIPDGTSINSTHLTYTFL
CRGCVVGTPTTFGKDMDSYFFGWALSKTSPKSPESSDATLNYHAAGFGSFQMVLANAKSAKYSSWASKAK
ASSTATPSASASASASSTPSASVAPTIMNSTYDYIVVGGGPAGIITAERLAETKKKVLLLERGVAPTVQL
GNKNALSWNNSLTPHDVPALGSSLSKLGLLDGYLCDDTAGMAGCVLGGGTIVNALAFIYPQEADFNDKWP
TGWKWDDVKEAASRLYDRNPGSIIPSADGKRYDYGMYDVLGGFFKSLGWKSVNQHEQPNEKHQAYGYPSW
SVANGIRAGPVRSYLPLAQELDNFSLRLQTKVRRLVRRGGRITGVEVETESGAVEIINIRAGGKVILSAG
AMSTPRILFNSGIGPAKQIENVKSGSTGIVLPPQAEWINLPVGENLKDHPMFTISVHTKSNFTAVNTSSI
VSGPSEDLQKLYSTASGVLAEGGHRLQFWTSNEGSDGNTRFFQGSCSVASDGVITMKLYMTHGATSSGVL
GIAGSGATVMETDPWLQTDADKDAVTRFLQGLLDDMKNSTAGFTIPDISTASDIIAKKTSGDHFVGTTKM
GTDDGRTGGSSVVDTNSKVYGTENLYVVDASIHPDLPTGNTQAIVMIAAEAAAAKIIAGGDSVPASSASV
SAPVQKTAYSSGAVTEVSATATASSAAAESTTCDETYTSTVTPAETNSATSSATTTRAVISSNSAAAAGT
ASAADAASVTVVTVTKQVVVTSTTTITVLPTFA

>KAE8423417.1 hypothetical protein BDV36DRAFT_290549 [Aspergillus pseudocaelatus]
MRSSFFGGLVALSSALGAAAMNYNSSAYSDSTTGIDFQRWCDEKTGFCFGLALPETVDSDFIGQLVVPLS
SSNGWGGVSLSSSMTKALLIGAWPNGDSVVSSLREAQSYTNPDVYSGDASLEEIPDGTSINSTHLTYTFL
CRGCVVGTPTTFGKDMDSYFFGWALSKTSPKSPASSDATLNYHAAGFGSFQMVLSDAKSAKYSTWASKAK
ASSTTTPSASASASPSSTPSASAAPTVLNSTYDYIVVGGGPAGIITAERLAETKKKVLLIERGVAPTVQM
GNKNALSWNNSLTPHDVPALGSSLSKLGLLDDYLCDDTAGMAGCVLGGGTIVNALAFIYPQEADFNDKWP
AGWKWDDVKDAASRLYERNPGSILPSADGKRYDYGMYNVLGGFFKGLGWKSVNQHEQPNEKHQAYGYPSW
SVANGIRAGPVRSYLPLAQELDNFSLRLQTKVRRLVRRGGRVTGVEVETESGAVEIINIRAGGKVILAAG
SMSTPRVLFNSGIGPAKQIENVKSGSTGITVPAQEEWINLPVGENLKDHPMFTINVHTKSNFTAFNTSSV
LSGPAAAVKQLYSEGSGVLSEGGHRLQFWTSNQGSDGKTRFYQGSCSVASDGVITMKLYLTHGATSSGVL
GIGSSGATVMETEPWLQTDADKEAVTQFLQGLLNDMKNSTAGFTVPNFNSAADIIAKKTSGDHFVGTTKM
GTDDGRTGGTSVVDTNAKVYGTENLYVVDASIHPDLPTGNTQAIVMIAAEAAAAKIIAAGDSIPASSASV
SAPPQKTAYPSSAASSSVVTSVSTTSAASSAAAESTSDCDETFTTTVTPAETAGPTHATAGSTTRAVLSS
TSAAAAGTTSTADAASVTVVTVTKQVVVTSTTTITVLPTFA

>KAE8822444.1 hypothetical protein PTNB85_10472 [Pyrenophora teres f. teres]
MARSIFLSSALFVLRVAAQTSSQYIDDKSGITFQGIHDASGFKFGIALPEKTTTDFIAQIQAPITNDGGW
AGFSMGTSMTGNLLVTAWPHQGKIISSFREATGYTNPAVKEGDFKMSPIPDGTYVNDTAFSYTFLCSNCI
SADDPLKGLVVYKEPNVNVLGWAYSNKALTDPTSASAVLNYHDAGFGMFGLPMANASSADYPKWAAMAVA
GTPGAGNSTTPVSGGNSTAPATPVGGNATIANATYDYIVAGGGAAGIIAAERLAESGASVLLIERGGPSY
ASSGNKDVLSWNDTVTMYDVPGYGYYLSDMGTPAYCSDTADMAGCLLGGGTAVNAMMYVRPQERDFDDKW
PAGWKWTDVSAAAERLYERNPGQTHGSEDGIRHDDGAYGVLSKFFAGQGWTETDFIKNPNSKVNVYGHPP
WNVANGLRSGVVRTYLPLAQKLKNFKLMMNTKVVRAVREGSTVSGVEIETATGQRVIYNVKTGGGVILAA
GSMSTPRILFNSGIGPSEQLQTVASGSTGVKLPAKADWIDLPVGAEIKDHPIFTVKFNTSAPLAGTDKNA
LIKPNQTTIDLFAKGSGLLAESGQRLNWWSSVNTTDGSEVFFQGTCNSPADNTIQMKVYITHGLKSVGSL
GITAAGATNFITEPHMNSDVDKEAITMMMDRLIAMAQGGNSTLKLIAPTGVSNVTGADLIKSFKTGSHYV
GTAKMGKKGDAGVVVDTDTKVYGTDNLFVVDASIHPDLPTGNTQAIVMVAAEVAAARILKLGGGSSKPNS
PAASTIPDATTSTMPVASSAAPTATSTPDAPSPAPVESATPVSSASPIASAPTDPDESTPADPDEPTPAA
PTEPTPAEPVEPTPADPDNSTPTDPDDSTPTDPDEPTPAAPTESAPAAPPTPAQPSPSGPGPYERCGGQG
FTGSTSCANGWKCVVQNDWYSQCLPSSSFKRDLRQASFARREVVQGKKPVSPARVSAHIHAGEVGRASFL
DSYRG

>KAE9373549.1 hypothetical protein N431DRAFT_504192 [Chalara longipes BDJ]
MRSALSLLAAIAVAYAQTSTYTDTNTGITFQGYEDATGFQFGLAVPEDPTSDFIGQMVVPLSGSGYGGVS
LAGPMVGSLLIVAWPNSGSVVASFRETSGYTSPPVYTETGLSMSPLTNGTFVNSTHLLYTFLCTGCITGT
ALSFSANTSEPTISWAVSSKAVTNPSSSSGATLQYHDVGYGDFGLDLASAKSASYASWASMASNTSTTDS
GNSTCSTSATNITATVSNTTHDYIVGGAGPAGIIVAERLAETGKSNDTITQYDVPAMDYYLTSASNTSEY
CTDTANLAGCILAGGTMVNAIMFVRPQERDFDDKWPTGWKWADVSSAADQLYERNPGTTLALKDGLRYDQ
TAYNILLSSFSGLDWSSVDAIESPNLKYQAYSYPPWDIQDGLRAGLVKSYYPLAVAMPNFNLMLNTQVIR
AVRNGLTVSGVEVENSNGSRQIINVNDGGKVILAAGAMSSPRILYNSGIGPADQINIVKNGCTSVTLPDE
SEWIDLPVGNNLRDHPLFTLTFNTTSQAPDMVAADFTSPNQTVVDLFAQASGPLHKGTCSSTATGSVRIK
LYLTHGLTSTGVLGITSSGATEFTTNPWLNTAEDQAAIITMIDSIYAPASNSTIITPTSSSGASMVSSSA
YTQGDHFVGTTMMGESNDGTAVVDTNTKVFGTDNLFVVDASIHLDLPTGNTQAIVMVVAEAAAAKIIALS
SGNLTSSVISGNSTSTTDGEKC

>KAE9963461.1 hypothetical protein BLS_009264 [Venturia inaequalis]
MTKMARTIYAAVAALTLGVQVQAAAYTDPNTGITFQGFTDTTGFQFGMALPTDPTTEFIAQIVSPLKGGV
GWGGVSLNSAMANRLLVAAWPSGQNVVASFREANGYVSPAVYAGNATMAPIASGTFVNGTHVSFTFVCTN
CMRTDDMAFKPTDSQATIGWAMSQTAVGMPSDPASVLSYHAAGFGVQGITLADAKSASYATWSAKAGTAS
ASVGATTSTNITNSTTGTTNSTKPVTISNSTYDYIVAGAGPAGIIVAERLAESGASVLLIERGNASTYAS
GGRSQLTSWNSTLTQYDVPALAYYLDVSKAYCTDTASAAGCLLGGGTMVNALMFVRPQDRDFNDKWPTGW
KWSDVKAASERLYARNPGVIKSSADGKYHDTGAYSILSTFLSSNGWKSVNALEKTNEKHQIFSHPPWDIQ
NGLRAGPVKSYLPLAKKLTNFKLLLLTEVVQAVRNGTTVSGVLTKDAAGNQQIINLKAGGKLILAAGALA
SPRILFNSGIGPSDQLAIVANGTTGVTLPAQSQWLDLPVGQNLKDHPIFTLTFNTKQNQTSMAQADFKSP
SANNVAMFSKGAGPLAQSGQRLSFWTSINAANSSYKYFQGTCNSPSPGTIRIKTYLTHGLTSVGQLGITP
AGATTFLTKPWLTTPEDKTALVDFSNSLLAMSRANTSTITSNTYTNGSLVTETDLLNTYTTGSHFVGTAK
MQTSPDDANAVVDKDTKVLGMTNLFVVDASVHPDLPTGNTQAIVMVVAERAAERILALKTRKRSSRVVGR

>KAE9968821.1 hypothetical protein EG327_010893 [Venturia inaequalis]
MTKMARAIYAAVAALTLGVQVQAAAYTDPNTGITFQGFTDTTGFQFGMALPTDPTTEFIAQIVSPLKGGV
GWGGVSLNSAMANRLLVAAWPSGQNVVASFREANGYVSPAVYAGNATMAPIASGTFVNSTHVSFTFVCTN
CMRTDDLAFKPTDSQATIGWAMSQTAVGTPSDPASVLSYHAAGFGVQGITLADAKSASYATWSAKAGTAS
ASVGATTSTNITNSTTGTTNSTKPVTISNSTYDYIVAGAGPAGIIVAERLAESGASVLLIERGNASTYAS
GGRSQLTSWNSTLTQYDVPALAYYLDVSKAYCTDTASAAGCLLGGGTMVNALMFVRPQDRDFNDKWPTGW
KWSDVKAASERLYARNPGVIKSSADGKYHDTGAYSILSTFLSSNGWKSVNALEKTNEKHQIFSHPPWDIQ
NGLRAGPVKSYLPLAKKLTNFKLLLLTEVVQAVRNGTTVSGVLTKDTAGNQQIINLKAGGKLILAAGALA
SPRILFNSGIGPSDQLAIVANGTTGVTLPAQSQWLDLPVGQNLKDHPIFTLTFNTKQNQTSMAQADFKSP
SPNNVAMFSKGAGPLAQSGQRLSFWTSINAANSSYKYFQGTCNSPSPGTIRIKTYLTHGLTSVGQLGITP
AGATTFLTKPWLTTPEDKTALVDFSNSLLTMSRANTSTITSNTYTNGSLVTETDLLNTYTTGSHFVGTAK
MQTSPDDANAVVDKDTKVLGMTNLFVVDASVHPDLPTGNTQAIVMVVAERAAERILALKTRKRSSRVVGR

>KAF0316409.1 GMC oxidoreductase [Colletotrichum asianum]
MRYTISGAAALLGLAGSASAQLRASAYTDPQTGIDFQRYKPDAYPYSFGIAVPETTGTDFIGQMVVPIST
KGNWGAVSLKGGMLNGLLFVAWADGEDIVTSFRMGSAYSNPDVYTKTEVKATPIANGTFVNSTHFSYTFL
CSNCVDSTATTLAGESPILGWAFSDTSPTTPSDPASALNYHSAGFGQFGLDIASAKSAKFEEWSKYAKEV
ETTPVPGNGTTTPVPGNSTTPITTSNSTYDVIVVGGGPAGIIAAERIAESGASVLLIERGPANTVPLGSD
LALPWNDTLTPYDIPALGSSMTSLSGISMCSDTASTAGCLLGGSSSINGLNFIHPPEHDFQRWPKGWNWA
DMSAAAERLYERNPGTTEPSDDKKYYDDLTYRVLSGLLSGKGWKEVDSIESPNEKQAVFSRPSWSIKDNL
RAGPARTYMPFAQQLPNFTLKLETKVIQVERTGSTITGVLTQAADGSKQIIKVNQGGKVVLAAGAMSSPR
ILWNSGIGKSDALAIVKQGAASTGVTLPAEADWIDLPVGHHLQDHAQVMLQFNSQTNFTAYGFNAIASSP
VTSDLALYKEGSGPITQAAQRMHLWTSAEGADGRTRYLQGTASAMQNGIITVRTFLTHGTSTLGELGISA
SGNTVLNTKPWLIDTEDRKAMSDFVQYWLDLTSGSNSTLSYVTPGATPEDIISTKMISGDHWVGSAKMGT
DDGRSGNGTAVVDLDTKVYGTDNLFVVDASIHPDLPTGNTQAIIMITAEHAAEKIAAFKVSGSSSGGSNS
TTTPAPVNCKRSEKRAARQAMRFRRHVHLHKN

>KAF0317769.1 GMC oxidoreductase [Colletotrichum asianum]
MFKSLLATGLLAAAATAQQTTAYTDSTTEIKFQRYTETTGFSFGVALPSTVGKDFIGQITAPITAGYAAV
SLGGPMTNKLLVVAWPNGKSVQTSLRKASGYTNPEVVTDSSITLKPIESGISVNETAFTYTFLCEGCITG
DTTSFTGTADTTTFGWAYSTTALTDTTSSSVALNYHGAGFGLFGANLADAKSADYATWAAKASDAVTSPG
TGGNGTTPATPANITTTISNATYDYIVAGGGAAGLIVAERLAESGKSVLLLERGGASLASTGGKATVHWN
STVTQYDVPAMGYYLSSAKETSEYCTDTASMAGCILGGSTMVNAMMWVKPPAHDFDDKWPTGWKWSDVES
SANKLYERTPGTILASKDGKRYDQGAYDVMSQWLAGNGFSEVDALAEPDKKEAVFTHPPWLIEDGLRGGP
VKDYLPLAQALPNFKLQLNAKVIRAVRNGTHISGVEIETGTNSRQIINLNAGGAAILSAGALSTPRILFN
SGIGPKEQIQTVKSGSTQVTLPSEALWIDLPVGKNVKDHPIFTVTFKTKSTLNSLATTAFTAPDETDVDL
FAKGSGVLAQAGQRLNFWTSVEGSDGKKRYVQGTVNSPSNDTVKAKVYLTHGLTSVGELGISADGSTKFT
TEPYLTTDADKDAITSFMQQLIDYASKSNSTLTISGNATAASLISEHTTGSHYVGTAVMGAENDGSSVVD
TNTKVWGTDNLYVVDASIHPDLPTGNTQAIVMVAAEHAAAQILGGATTGSGSGPSNTGSSNTGSGSGSGS
SGNTGKAGCKRSAKRAERQLQRLQRFRRAHHI

>XP_031912611.1 uncharacterized protein BDV38DRAFT_271906 [Aspergillus pseudotamarii]
MRSSFFGGLVALSSALGAAAMNYNSSAYSDSTTGIDFQRWCDEKTGFCFGLALPETVDSDFIGQLVVPLS
SSNGWGGVSLSSSMTKALLIGAWPNGDSVVSSLREAQSYTNPDVYSGDASLEEIPDGTAINSTHLTYTFL
CRSCVVGTPTTFGKDMDSYFFGWALSKTSPKSPASSDATLNYHAAGFGSFQMVLSDAKSAKYSTWASKAK
ASSTTTTPSASASASPSSTPSASAVPTVLNSTYDYIVVGGGPAGIITAERLAETKKKVLLIERGVAPTVQ
MGNKNALSWNNSLTPHDVPALGSSLSKLGLLDDYLCDDTAGMAGCVLGGGTIVNALAFIYPQEADFNDKW
PAGWKWDDVKDAASRLYERNPGSILPSADGKRYDYGMYNVLGGFFKGLGWKSVNQHEQPNEKHQAYGYPS
WSVANGIRAGPVRSYLPLAQELDNFSLRLQTKVRRLVRRGGRVTGVEVETESGAVEIINIRAGGKVILAA
GSMSTPRVLFNSGIGPAKQIENVKSGSTGITVPAQEEWINLPVGENLKDHPMFTINVHSKSNFTAFNTSS
VISGPAAAVQQLYSEGSGVLSEGGHRLQFWTSNQGSDGKTRFYQGSCSVASDGVITMKLYLTHGATSSGV
LGIGSSGATVMETEPWLQTDADKEAVTQFLQGLLNDMKNSTAGFTVPDFNSAADIIAKKTSGDHFVGTTK
MGTDDGRTGGTSVVDTNAKVYGTENLYVVDASIHPDLPTGNTQAIVMIAAEAAAAKIIAAGDSIPASSAS
VSAPIQKTAYPSSAVSSSVVTSASTTPAASSAAAESTSDCDETFTTTVTPAETAAPTHAPAGSTTRAVLS
STSAAAAGTTSAADAASVTVVTVTKQVVVTSTTTITVLPTFA

>XP_031926605.1 uncharacterized protein BDV27DRAFT_6324 [Aspergillus caelatus]
MRSSFFGGLVALSSALGAAAMNYNSSAYSDSTTGIDFQRWCDEKTGFCFGLALPETVDSDFIGQLVVPLS
SSNGWGGVSLSSSMTKALLIGAWPNGDSVVSSLREAQSYTNPDVYSGDASLEEIPDGTSINSTHLTYTFL
CRGCVVGTPTTFGKDMDSYFFGWALSKTSPKSPASSDATLNYHAAGFGSFQMVLSDAKSAKYSTWASKAK
ASSTTTPSASASASPSSTPSASAAPTVLNSTYDYIVVGGGPAGIITAERLAETKKKVLLIERGVAPTVQM
GNKNALSWNNSLTPHDVPALGSSLSKLGLLDDYLCDDTAGMAGCVLGGGTIVNALAFIYPQEADFNDKWP
AGWKWDDVKDAASRLYERNPGSTLPSADGKRYDYGMYNVLGGFFKGLGWKSVNQHEQPNEKHQAYGYPSW
SVANGIRAGPVRSYLPLAQELDNFSLRLQTKVRRLVRRGGRVTGVEVETESGAVEIINIRAGGKVILAAG
SMSTPRVLFNSGIGPAKQIENVKSGSTGITVPAQEEWINLPVGENLKDHPMFTINVHTKSNFTAFNTSSV
LSGPAAAVQQLYSEGSGVLSEGGHRLQFWTSNQGSDGKTRFYQGSCSVASDGVITMKLYLTHGATSSGVL
GIGSSGATVMETEPWLQTDADKEAVTQFLQGLLNDMKNSTAGFTVPDFNSAADIIAKKTSGDHFVGTTKM
GTDDGRTGGTSVVDTNAKVYGTENLYVVDASIHPDLPTGNTQAIVMIAAEAAAAKIIAAGDSIPASSASV
SAPPQKTAYPSSAASSSVVTSVSTTSAASSAAAESTSDCDETFTTTVTPAETAGPTHATAGSTTRAVLSS
TSAAAAGTTSTADAASVTVVTVTKQVVVTSTTTITVLPTFA

>XP_031893210.1 Cellobiose dehydrogenase [Colletotrichum fructicola]
MRYTILGAAALLGLAGSASAQLRASAYTDPQTGIDFQRYKPDAYPYSFGIAVPETTGTDFIGQMVVPIST
KGNWGAVSLKGGMLNGLLFVAWADGEDIVTSFRMGSAYSNPDVYTKTEVKATPIANGTFVNSTHFSYTFL
CSNCVDSTATTLAGESPILGWAFSDTSPTTPSDPASALNYHSAGFGQFGLDIASAKSAKFEEWSKYAKEV
ETTPVPGNGTTTPVPGNSTTPITTSNSTYDVIVVGGGPAGIIAAERIAESGASVLLIERGPANTVPLGSD
LALPWNDTLTPYDIPALGSSMTSLSGISMCSDTASTAGCLLGGSSSINGLNFIHPPEHDFQRWPKGWTWA
DMSAAAERLYERNPGTTEPSDDKKYYDDLTYRVLSGLLSGKGWKEVDSIESPNEKQAVFSRPSWSIKDNL
RAGPARTYMPFAQQLPNFTLKLETKVIQVERTGSTITGVLTQAADGSKQIIKVNQGGKVVLAAGAMSSPR
ILWNSGIGKSDALAIVKQGAASTGVTLPAEADWIDLPVGHHLQDHAQVMLQFNSQTNFTAYGFNAIASNP
VTSDLALYKEGSGPITQAAQRMHLWTSAEGADGRTRYLQGTASAMQNGIITVRTFLTHGTSTLGELGISA
SGNTVLNTKPWLIDTEDRKAMSDFVQYWLDLTSGSNSTLSYVTPGATPEDIISTKMISGDHWVGSAKMGT
DDGRSGNGTAVVDLDTKVYGTDNLFVVDASIHPDLPTGNTQAIIMITAEHAAEKIAAFKVSGSSSGGSNS
TTTPAPVNCKRSEKRAARQAMRFRRHVHMHKY

>XP_031875780.1 Cellobiose dehydrogenase [Colletotrichum fructicola]
MFKSLLATGLLAAAATAQQTTAYTDTATEIKFQRYTETTGFSFGVALPSTVGKDFIGQITAPITAGYAAV
SLGGPMTNKLLVVAWPNGKSVQTSLRKASGYTNPEVVTDSSITLKPIESGISVNETAFTYTFLCEGCITG
DTTSFTGTADTTTFGWAYSTTALTDTTSSSVALNYHGAGFGLFGANLADAKSADYATWAAKASDAVTSPG
TGGNGTTPATPANITTTISNATYDYIVAGGGAAGLIVAERLAESGKSVLLLERGGASLASTGGKATVDWN
STVTQYDVPAMGYYLSSAKETSEYCTDTASMAGCILGGSTMVNAMMWVKPPAHDFDDKWPTGWKWSDVES
SANKLYERTPGTILASKDGKRYDQGAYDVMSQWLAGNGFSEVDALAEPDKKEAVFTHPPWLIEDGLRGGP
VKDYLPLAQALPNFKLQLNAKVIRAVRNGTHISGVEIETGTNSRQIINLNAGGAAILSAGALSTPRILFN
SGIGPKEQIQTVKSGSTQVTLPSEALWIDLPVGKNVKDHPIFTVTFKTKSTLNSLASTAFTAPDETDIDL
FAKGSGVLAQAGQRLNFWTSVEGSDGKKRYVQGTVNSPSNDTVKAKVYLTHGLTSVGELGISADGSTKFT
TEPYLTTDADKDAITSFMQQLIDYASKSNSTLTISGNATAASLISEHTTGSHYVGTAVMGAENDGNSVVD
TNTKVWGTDNLYVVDASIHPDLPTGNTQAIVMVAAEHAAAQILGGATTGSGSGSGSGSGSGSSNTGSGSS
GSGSSGNTGKAGCKRSAKRAERQLQRLQRFRRAHHI

>XP_031904295.1 uncharacterized protein BDW43DRAFT_306983 [Aspergillus alliaceus]
MRPFLFGGLMALSSTLGVAAMNYNSSAYSDAATGIDFQRWCDEKTGFCFGLALPETVDSDFIGQLVVPLS
SSNGWGGVSLSSSMTKALLIGAWPNGDSVVSSLREAQSYTNPDVYSGDASLEQIPDGTSINSTHLTYTFL
CRGCVVGTPTTFGKDMDSYFFGWALSKTSPKSPESSDATLNYHAAGFGSFQMVLANAKSAKYSTWASKAK
ASSTATPSASASASASSTPSASVAPTIMNSTYDYIVVGGGPAGIITAERLAETKKKVLLLERGVAPTVQL
GNKNALSWNNSLTPHDVPALGSSLSKLGLLDGYLCDDTAGMAGCVLGGGTIVNALAFIYPQEADFNDKWP
TGWKWDDVKEAASRLYDRNPGSIIPSADGKRYDYGMYDVLGGFFKSLGWKSVNQHEQPNEKHQAYGYPSW
SVANGIRAGPVRSYLPLAQELDNFSLRLQTKVRRLVRRGGRITGVEVETESGAVEIINIRAGGKVILSAG
AMSTPRILFNSGIGPAKQIENVKSGSTGIVLPPQAEWINLPVGENLKDHPMFTISVHTKSNFTAVNTSSI
VSGPSEDLQKLYSTASGVLAEGGHRLQFWTSNEGSDGNTRFFQGSCSVASDGVITMKLYMTHGATSSGVL
GIAGSGATVMETDPWLQTDADKDAVTRFLQGLLDDMKNSTAGFTVPDISTASDIITKKTSGDHFVGTTKM
GTDDGRTGGSSVVDTNAKVYGTENLYVVDASIHPDLPTGNTQAIVMIAAEAAAAKIIAGGDSVPASSASV
SAPVQKTAYSSGAVTEVSATATASSAAAESTTCDETYTSTVTPAETDSATSSATTTRAVISSNSAAAAGT
TSAADAASVTVVTVTKQVVVTSTTTITVLPTFA

>XP_031934991.1 uncharacterized protein BDV37DRAFT_50201 [Aspergillus pseudonomiae]
MRSSLFGGLVALSSALGAAAMNYNSSAYSDSTTGIDFQRWCDEKTGFCFGLALPETVDSDFIGQLVVPLS
SSNGWGGVSLSSSMTKALLIGAWPNGDSVVSSLREAQSYTNPDVYSGDASLNEIPDGTSINSTHLTYTFL
CRGCVVGTPTTFGKDMDSYFFGWALSKTSPKSPASSDATLNYHAAGFGSFQMVLSDAKSAKYSTWASKAK
ASSTTTPSASASASPSSTPSASVAPTVLNSTYDYIVVGGGPAGIITAERLAETKKKVLLIERGVAPTVQM
GNKNALSWNNSLTPHDVPALGSSLSKLGLLDDYLCDDTAGMAGCVLGGGTIVNALAFIHPQEADFNDKWP
AGWKWDDVKDAASRLYERNPGSILPSADGKRYDYGMYNVLGGFFKGLGWKSVNQHEQPNEKHQAYGYPSW
SVANGIRAGPVRSYLPLAQELDNFSLRLQTKVRRLVRRGGRITGVEVETESGAVEIINIRAGGKVILAAG
SMSTPRVLFNSGIGPAKQIENVKSGSTGITVPAQEEWINLPVGENLKDHPMFTINVHTKSNFTAFNTSSV
LSGPAAAVQQLYSEGSGVLSEGGHRLQFWTSNEGSDGKTRFYQGSCSVASDGVITMKLYLTHGATSSGVL
GIGSSGATVMETDPWLQTDADKEAVTQFLQGLLNDMKNAGFTVPDFGSAADIIAKKTSGDHFVGTTKMGT
DDGRTGGTSVVDTNAKVYGTENLYVVDASIHPDLPTGNTQAIVMIAAEAAAAKIIAAGDSVPASSASVSA
PAQKTAYPSSAVSSSAVTRVSTTPAASSAAAESTSCDETFTSTVTPAETAASTHATAGSTTRAVLSSTSA
AAAGTISSADAASITVVTVTKQVVVTSTTTITVLPTFT

>KAF1351525.1 choline dehydrogenase [Lizonia empirigonia]
MARSFILSTALFALQVVAQTSAPYTDAKTGIDFSGYTDAKTGFTFGIALPENPTTDFIAQIQAPITNGGG
WAGFSMGQSMTGNLLVVAWPNEGEIVSSFRKATGYTNPAVSTGDFTMSPIPDGTYVNDTAFSYTFLCKNC
ISDDVATGLVIYDAPSTNVVGWAMSSDPLTDPATASSTLTYHSAGFGAFGLPMSNATSVDFETWAAMAIE
GSTGSGNTTTPISGGNSTTPAAGNTTATVGNATYDYIIAGAGPAGIIAAERIAESGASVLLVERGGPSYA
FTGYTEKMSWNDTVSMYDVPGFAYYLSDVGKPAYCDDTADMAGCLLGGGTSVNAMMFVRPQDRDFDDKWP
TGWKSADVSSAADRVWERNPGQTYSSEDGKRYNDEAYNVLSKFFAAQGWAETDFVKDPNSKTDVFGRPPW
NIADGLRSGPVRTYLPLAQKLDNFKLMLNTKVVRAVREGSSVSGIEIETAEGQRVIYNVNAGGSVILAAG
SMSTPRILFNSGIGPAAQLKIVQSGSSGVTLPAEADWIDLPVGAEIKDHPIFTIQFKTSTNMSSTAETAF
TDPDQTTVDLFAKGSGILAQSGQRLNWWSSVTTSKGNEMFFQGTCNGPSDNTISMKVYLTHGALSVGALG
ITAEGATEFITDPHMNAEEDTEAMTMMMDRLLQMASGSNSTLSIVPPTGVTNVTAADLIKSFKTGSHYVG
TAKMGTKGDDGVVVDTDTKVYGTDNLFVVDASIHPDLPTGNTQAIVMVAAEAAAARILALGGSNAPTPAS
SATSVVSKATNIAVPIGTGSPPVYATPTGTSVAIIPSASPPTSSPTTPVESTPATPPAESSAASSVAEAY
GRCGGIGWTGPTHCTQGWTCTKQNDYYSQCTQGRSRRAQAAPVVRRDIEKLNRVAQRASFLDSY

>KAF1352641.1 FAD/NAD(P)-binding domain-containing protein [Lizonia empirigonia]
MVTAQSTTPVAYTDPNTDIDFQLLNANGNFSIAMALPETIESDFIGQLVVPISTTGAWGAFSLGGGMLNH
LLLVAWANGEEVVSTFRVAGAYANPPVYDATTVSALPIANGTFVNSTHFSYTFLCKGCIVGGTTTFTKTD
ENPVLGWALSSSNPTTPSDPTSELPYHDAGFGLYGQKVAAAQSAKFETWASWASATTGDGTAPVSGGNST
LPSAGNSTNVVPTTSNTTYDVIVAGGGAAGIIAAERIAEAGLSVLLIERGPSNTVALGSSEGLEWNNTLT
PYDVPALGSSLSAIPDTKICSDTASMAGCLLGGSSSINGENFIRPPEHDFENWPAGWSWDDVSDAADRLY
SRNPGTTQPSADGKHYDDMAYTMVSSYLNGQGWTELDSIKTPNEKRMVYSRPAWSITNNLRAGPARTYMP
FAESLDNFTLKLETKVIQVKRTGSSVTGVLVELADGSQQIINLKQGGKVVLAGGALSTPRILWNSGIGKS
DALKIVQGGTTGVQLPEEAHWIDLPVGHGLKDHAQAPLQFKTSTNYTAYKYADIASDPVESDVGLYKKGS
GVLTQAAQRMHLWTSVKGTDGKERFLQGTVSSMKDGTVTVKAFLTHGTTSTGELGITAGGNTVLNVKPWL
TDAADKEAFSGFIQWWMDITGQGNSTVNTTMALDASSTPESILATGLISGDHWVGTTKMGTDDGRTNGTS
VVDTNTKVYGTDNLFVVDASIHPDLPTGNTQAIIMVVAEHAAEKIAAFKVTNGTTPATPSTPSSSAVPSA
TTSSASAAAEAATPSGSAAPVSPDVPSTGADKKYTLQEFISFLREAAAANNITTTQ

>KAF1353867.1 hypothetical protein BDV97DRAFT_290969 [Delphinella strobiligena]
MPRYASLLLSLALGAVAQSTSSTTYDYIIAGGGVAGIIVAERLAESGTSVLLLERGNASTYASGGRDTLS
WSNTVTQYDVPGVRHYLKKSFNDTSEYCTDTADVSGCILGGGSMVNQLVYVHPQDKDFDDKWPTGWKWAD
VASAADRLYERNPGTIAPSANGLHYDSSSYTAFSTFFTANGWSSVDPITNPNNKQAVFSYPPWNIQNGLN
AGPVMTYLPLAQAYSNFQLQLHTKVLNVIRDGSFISGVVVENTSGVRSIINVNKGGRVILAAGTFSTPVL
LINSGIGLTSQIQTIASGSTNVTLPSESDWINLPVGQGLKDHPIVTINFNSTTAVQFPSTSTFTAPSSSD
ISLFDQGEGILTQGYQRLNFWTSNQTSDGTTRYFQSTCYASTANVVSIKLYLTHGLTSTGTLGISGNGTT
YYAVSPYLNTATDKYAIATFIDTLIAWSRQPNSSIVYAGAASDTGASLISTYSSGNHWVGTAKMGTDDGR
VDNGTSVVDLNLKVYGTDNLFVVDGSFHPDLPTGNLQAIVMVAAEAAAAKILALPSTVSASSVSTSASQS
SSTASSTPSSIASTASSSVSSASSTTSSTISATTTNPTCPKSNSTEFVTTSGATFLIECFLDRVGNDMGV
VQIYSNHITDCVNKCDATPGCVDISIAGTACYLKNKIGSTVGSNTVVRGARMISAAPSRSMKYGSAVGAQ
KS

>KAF1355368.1 GMC oxidoreductase [Delphinella strobiligena]
MTRFGFLSSLLFAAGAIATSYTDSKTGITFSSYQDSDTGCLFGMAMPEDPDKDFIGQIVAPVTDDKGWAG
LDLGSTMTGRLLIVAWPYSNDVVSSLRKASGYVTPPVYSSGNVSLASIEKGTFVNSTHFSYTFLCSGCIT
GDALSFTDSETATVMSWAYSDTAVTTPSSDSSALSYHTAGYGEFEMNFTTAKSADYSKWAGMATLSSSNS
TAGSNTTSTNSGTNSTSTSSSSSSSSSTSSTNTTATVSNSTYDYIIAGGGPAGIIAAERIAESGASVLLI
ERGAASTYASGGRSVVSWNDTITQYDVPALGYYLTDMNDTSEYCTDTASEAGCLLGGSSMINALMFVRPQ
EVDFDDKWPTGWKWSDVSSSADKFYERNPGTINPSADGVRYDDGAYDILSKFFSGNGWSSVNALEEPNSK
QQVFSHPTWNIQNGLRAGPTLSYLPFAKALDNFHLQLNTKVIRAVRNSSSITGVEVETSSGRQIINVNAG
GRVVLASGALSTPRILFNSGIGPSAQIQIVQSGSTSVTLPSESDWINLPVGEGVKDHPIVVMKFNTTQSL
ESMYNTAFTAPTLNNTDLFAHGKGPLVEAGQRFNFWTSVNSSDGSTRYIQGTCNSPSENQIQMKVYLTHG
LTSSGTLEITSDGNTQFSVAPYFTTDMDKEALSSFLDTLLTYSRAANSTLTYISSGSSNVTGSDLISSYI
SGSHFVGTAKMGTDDGRTDNGTSVVDTNTKVYGTDNLFVVDASIHPDLPTGNTQAIVMVAAEAAASKILA
LSNSTTSSTSSGGSASSSTAVSSTAVTAATSSDVLSSSISTAASTFTTSVAASTATSGPAPNYGRCGGIG
YPGATLCGIGFTCKVQNPYYSQCVQNS

>GFF59030.1 cellobiose dehydrogenase [Aspergillus lentulus]
MRSFLFGGLVALSSTLGAFAANYNSSAYSDSASGIDFQRWCDADTGFCFGLALPETVGTDFVGQLVVPLD
SSKGWGGVSLGGSMTSALLIAAWPNGNSVVSSLRKTTNYANPEVYSGDASLTEIAEGTSFNSTHLTYTFL
CSGCILGQPATFDASDETYFLGWALSKTSPTTPASAASALTYHAAGFGSFEMLLGQAKSSRYSTWAAMAK
STGGSPSSTPSASASVIASPSRSPVASVTPTVSNSTYDYIVVGGGAAGIVAAERLAEANKRVLLIERGVA
PTVEMGASDALAWNKTLTPVDIPALNQALTSLGVVGDYLCEDTPGMAGCVLGGGTIVNAMALIYPQEADF
DDKWPAGWKWQDVKSAAARFYERNPGSLLPSADGRRYDQGMYTVLSSFLSSLGWKSVDQHKQPNEKHKAF
SYPSWSVANGIRAGPVRSYLPLVQNKDNFTLRLQTTVRRLIRTGGHVSGVEVQNASGGIEVIRIRPGGKV
ILAAGALSTPRILFNSGIGPAKQLKTVQSGSTGITLPAQKDWINLPVGHNLKDHPMFTVKVSTGANFTAF
NTSSVIPATNSLAQRMYASGSGILTQGGHRLQFWTSNVASDGVTRFYQASCSPGGDGIITMKLYLTHGAT
SSGVLGINAAGSTTIETDPLLQTAEDKEALTSFLQELLDDLKNASYSVQEHTSAADIIAKVTSGDHFVGT
AKMGTDDGRRNGTSVVDTDAKVYGTENLYIVDASIHPDLPTGNTQAIVMIAAEAAVARILAQGSSPGSSS
IAVSAPSQNTAIAAPTSVSSTGSAVPVPVPTGGQGTPVGGGVVTSAAAATETETEAAPASTTAGAEGAGG
GVATVTKWVTSVDVVTVTKHVLVTATTTVTVLPTFA

>GFF63916.1 cellobiose dehydrogenase [Aspergillus lentulus]
MRSFLFGGLVALSSTLGAFAANYNSSAYSDSASGIDFQRWCDADTGFCFGLALPETVGTDFVGQLVVPLD
SSKGWGGVSLGGSMTSALLIAAWPNGNSVVSSLRKTTNYANPEVYSGDASLTEIAEGTSVNSTHLTYTFL
CSGCILGQPATFDASDETYFLGWALSKTSPTTPASAASALTYHAAGFGSFEMLLGQAKSSKYSTWAAMAK
STGGSPSSTPSASASVIASPSRSPVASVTPTVSNSTYDYIVVGGGAAGIVAAERLAEANKRVLLIERGVA
PTVEMGASDALAWNKTLTPVDIPALNQALTSLGVVGDYLCEDTPGMAGCVLGGGTIVNAMALIYPQEADF
DDKWPAGWKWQDVKSAAARFYERNPGSLLPSADGRRYDQGMYTVLSSFLSGLGWKSVDQHKQPNEKHKAF
SYPSWSVANGIRAGPVRSYLPLVQNKDNFTLRLQTTVRRLIRTGGHVSGVEVQNASGGIEVIRIRPGGKV
ILAAGALSTPRILFNSGIGPAKQLKTVQSGSTGITLPAQKDWINLPVGHNLKDHPMFTVKVSTGANFTAF
NTSSVIPATNSLAQRMYASGSGILTQGGHRLQFWTSNVASDGVTRFYQASCSPGGDGIITMKLYLTHGAT
SSGVLGINAAGSTTIETDPLLQTAEDKEALTSFLQELLDDLKNASYSVQEHTSAADIIAKVTSGDHFVGT
AKMGTDDGRRNGTSVVDTDAKVYGTDNLYIVDASIHPDLPTGNTQAIVMIAAEAAVARILAQGSSPGSSS
IAVSAPSQNTAIAAPTSVSSTGSAVPVPVPTGGQGTPVGGGVVTSAAAATETETEAAPASTTAGAEGAGG
GVATVTKWVTSVDVVTVTKHVLVTATTTVTVLPTFA

>GFF32748.1 LOW QUALITY PROTEIN: cellobiose dehydrogenase [Aspergillus udagawae]
MRSFLFGGFVALSSTLGAFAANYNSSAYSDAASGIDFQRWCDEATGFCFGLALPETVGTDFVGQLVVPLD
SSKGWGGVSLGGSMTSALLIAAWPNGNSVVSSLRKTTNYANPEVYSGGASLTEIAEGTSVNSTHLTYTFL
CSGCILGQPATFDASDETYFLGWALSKTSPTTPASPSSALTYHAAGFGSFEMLLGQAKSSKYSTWAAMAK
STGGSPSSTPSASASVTASPSRSPVASVTPTVSNSTYDYIVVGGGAAGIVAAERLAETNKRVLLIERGVA
PTVEMGASDALAWNKTLAPVDIPALNQALTSLGVVGDYLCSDTAGMAGCVLGGGTIVNAMALIYPQEADF
DDKWPTGWKWQDVKSAAARFYERNPGSLLPSADGRRYDQGMYTVLSSFLSGLGWKSVDQHKQPNEKHKAF
SYPSWSVANGIRAGPVRSYLPLVQNKDNFTLRLQTTVRRLIRTGGHVTGVEVQNASGGIELIQIRPGGKV
ILAAGALSTPRILFNSGIGPAKQIKTVQSGSTGITLPAQKDWINLPVGHNLKDHPMFTVKVNTGANFTAF
NTSSVIPATNSLAQRMYASGSGILTQGGHRLQFWTSNVASDGVTRFYQASCSPGGNGIITMKLYLTHGAT
SSGVLGINAAGSTTIETDPLLQTAEDKEALTSFLQELLDDLKKASYTVQGSTSAADILAKMTSGDHFVGT
AKMGTDDGRRNGTSVVDTNAKVYGTDNLYIVDASIHPDLPTGNTQAIVMIAAEAAVARILAQGSGPSSSS
VAVTAPSQNAAIAASVSASASITETAVPVPVPTGGMSARVVTSAAAATEPEAAATPTTSKAEGAGGGVVI
VTEWVTSVDVVTVTKHVLVTATTTVTVLPTLA

>GFF33087.1 cellobiose dehydrogenase [Aspergillus udagawae]
MRSFLFGGFVALSSTLGAFAANYNSSAYSDAASGIDFQRWCDEATGFCFGLALPETVGTDFVGQLVVPLD
SSKGWGGVSLGGSMTSALLIAAWPNGNSVVSSLRKTTNYANPEVYSGGASLTEIAEGTSVNSTHLTYTFL
CSGCILGQPATFDASDETYFLGWALSKTSPTTPASPSSALTYHAAGFGSFEMLLGQAKSSKYSTWAAMAK
STGGSPSSTPSASASVTASPSRSPVASVTPTVSNSTYDYIVVGGGAAGIVAAERLAETNKRVLLIERGVA
PTVEMGASDALAWNKTLAPVDIPALNQALTSLGVVGDYLCSDTAGMAGCVLGGGTIVNAMALIYPQEADF
DDKWPTGWKWQDVKSAAARFYERNPGSLLPSADGRRYDQGMYTVLSSFLSGLGWKSVDQHKQPNEKHKAF
SYPSWSVANGIRAGPVRSYLPLVQNKDNFTLRLQTTVRRLIRTGGHVTGVEVQNASGGIELIQIRPGGKV
ILAAGALSTPRILFNSGIGPAKQIKTVQSGSTGITLPAQKDWINLPVGHNLKDHPMFTVKVNTGANFTAF
NTSSVIPATNSLAQRMYASGSGILTQGGHRLQFWTSNVASDGVTRFYQASCSPGGNGIITMKLYLTHGAT
SSGVLGINAAGSTTIETDPLLQTAEDKEALTSFLQELLDDLKKASYIVQGSTSAADILAKMTSGDHFVGT
AKMGTDDGRRNGTSVVDTNAKVYGTDNLYIVDASIHPDLPTGNTQAIVMIAAEAAVARILAQGSGPSSSS
VAVTALSQNAAIAASVSASASITETAVPVPVPTGGQECPLDKAEGAGGGVVIVTEWVTSVDVVTVTKHVL
VTATTTVTVLPTLA

>KAF1912017.1 hypothetical protein BDU57DRAFT_598207 [Ampelomyces quisqualis]
MARSFILSSALLAVQVAAQRASPYTDANTGITFNGYRDCSGYTFGIALPETPSTDFIAQIQSPITAGWAG
FSMGHNMVGNLLAVAWPHDGKVVSSFRLASGYTSPAVATGDFAMSPIPNGTFTNDTSFSYTFLCSKCISE
NPATGFVISPDVNMVGWAQSKDPLTNPTSASDALTYHNAGFGAFALSLDDAKSADFDKWAALAVGDGSDS
GNLTTPVVPAPGAGNNSTIPITSGNATFANETYDYIVAGAGPAGIIAAERLAESGASVLLIERGGPSLAS
SGNTKTLEWNSSVTMYDVPAYGYYLSDVGSPAFCSDTADQAGCLLGGGSSINAMMFVKPQDRDFDDKWPA
GWKSADVAAAAARVWERNPGQTYGSMDGKRHNDEAYEVLSRFFANQGWAETDFIKDPNSKRDVFGHPPWN
EAGGLRSGVVRTYLPFAQDLANFKLMMNTKVIRAVREGPSVSGVEVETEAGQRVIYNVKAGGSVLLAAGA
MSTPRLLFNSGIGPAKQLQTVATGSSGVTLPAETDWIDLPVGEEIKDHPIFTVKFNTSTPMYAEPKTVFT
TPNQTTIDLFAQGSGILAQSGQRLSWWSSVNTTEGKEIFFQGTCNGPTENQIQMKIYITHGSESVGSLGI
TASGATTFITNPHMTSDIDKQAATTMMNRLIKMTSTTNSTLTIVPPTAPSPLTGASLIQDFKPGSHYVGT
AKMGAPGAPGAVVDTNTKVHGTSNLFVVDASMHPDLPTGNTQAIVMVAAEAAAARILALGDAVNGRAARG
AGKTVG

>KAF1941685.1 choline dehydrogenase [Clathrospora elynae]
MAFSFILSSALLALRVAAQSAELYTDEKTGITFQGFQHTSGYKLGFALPENPTTDLIAQIQAPISNGGWA
GFSMGQSMVGQMLVVAWPNEGEVVSSFREATGYTSPSTTSGDFSMSPIPDGTFVNETAFSYTFLCSKCLS
DNPAKGLVLSPELNIVGWAFSDAPLTNPADASSALTYHTAGFGAFGSPMDPAKNADFAKWAALAVSSGSV
PGSGSGNSTTPVPGGNSTTPVVGGNHTVVVANTTFDYIVAGGGAAGIISAERLAESGASVLLIERGGPSY
AFTGNTKVMPWNDTVSMYDVPGYGYYLSDVGTPAYCTDTADQAGCLLGGSTSINAMMYVRPQDRDFDDKW
PAGWKSADVSAAADRLYERNPGQTYGSEDGIRYDDEAYNVLSNFFAGQGWTETDFIKDPNAKVDVFGHPP
WNVANGLRSGVVRTYLPLAQDLPNFKLMLNTNVVRAVREGSAVSGVEIETADGQRMIYNVKAGGGVLLAA
GALSTPRILFNSGIGPAEQLQTVASGKSGVTLPSKADWIDLPVGAEIKDHPIFTIKFNTSAPLAGTSKAS
LIDPDQTTIDLFAKGSGILAQSGQRLNWWSSVNTTDGSEVFFQGTCNAPSDNTIQMKVYITHGLRSVGSL
GITADGATTFITNPHMTSDLDTEAITLMMDRLIKMTQSGNSTLTLMAPVGVTNVTAADLIKDFKTGSHYV
GSAKMGTKGDSGVVVDTNTKVYGTDNLFVVDASMHPDLPTGNTQAIVMVAAEAASARILALGKNPANGTA
PAVPEASNSASLPVPSAAPTQSASPVESATPITSSTPSSPVESSAPSAPAPTPVPSQPSTVLGPYERCGG
QGFTGVAQCADGWKCVFQNDWYSQCLQDSASNRGRSAPVVRRHDTLTRRAVSGRVPMSPGVAVVEDADVQ
KLGRASYLDSY

>KAF1948143.1 FAD/NAD(P)-binding domain-containing protein [Byssothecium circinans]
MTRSFFLSSALLAVQAAAQSATPYTDAKSGIKFNGYKQPSGFTLGIALPETPGSDFIGQIVAPITNDGGW
AGFSMGTSMVGSLLVTAWPHGDQILSSFRKATGYSSPAVASGDFALTEIPDGTYVNDTAFAYTFLCSNCI
GDDALLLSDTSNVLAWAYSKSAVATPASASSTLTMHDAGFGLFGLPIADAKSANYDTWAALATGSAGGSS
NSTGNSTIPVGGGSSTNDTASISDSTYDYIVAGAGPAGIIVAERLAESGASVLLIERGEASLASTGNNNT
LSWNNSVTLYDVPALGYYLSKAGQPAYCTDTADVAGCLLGGGTMINAMMFVKPQSRDFDDKWPSNWKWAD
VADSADRLYERNPGQNYGSMDGLRYNNEAYGILSTFFKGQGFTETDMIKGDHNARQNVYAYPPWDTANGL
RNGPVRSYLPLAQKQKDFKLMLNTKVIRAVRDGSTISGVETETSSGARVIYNVKQGGSVILAAGTMSTPR
LLFNSGIGPSEQLKTVASGTSGVTLPDESEWIDLPVGAEIKDHVIFTLKFKTNSSLTSPPTSTFLSPNQT
AIDQFAKGSGVLAQSGQRLNFWTSVNTTSGKEMFIQGTCNGPANDTIQMKIYLTHGLTSTGALRITADGA
TELTTHPWLQTDDDKEAITMFMDGLLKMTQAPDSALTLQSAGSTTTGSNVTGAALIKEHSTAAHYIGTAK
MGTKGDSGVVVDTDTKVYGTENLFVVDASMHPDLPTGNTQAMVMVAAERAAERILAVGSGSSANGTSASS
ALPAAASSVSASAAMGTGSPSIPSSASSPQATATSPYSAPAQSPSAQKPGNNGNNPWWKVSPDNSWWSRP
SSTSTSATPTPTPAQRSAQNYLRRARKNTKRRNAVKIPVGPVPVQEDSEALEKKASFLDSYNW

>KAF1955403.1 FAD/NAD(P)-binding domain-containing protein [Byssothecium circinans]
MTPSGMLARLTFGLGLIGSAYGQSSTPFRDTSTGITFQQVTTGTYSFGIALPEAASTDFIGRISVKGAAG
WAGISLKGPMSGSLMVVAWPNADRVVGSLRLATGYSNPGVFAGAASLKPIATGTSFDGTTYTYTFLCQGC
IQTDGSTFAAGASTANLGWALANASPASPADSSATLGFHSGGFGLFGLNMAAARSASFAQWAALAETGTP
TTPTPGNGTSNGTTPIPTSNTTYDYIVVGSGPAGLVTSQRLTETGRSVLLIERGVASTASTGGKRFVPWN
SSLTYYDVPGVFHSLPQGTLGEGYCTDTAALAGCILGGGGSVNGMAFIHPPTWDFDDNWPEGWKWADVAP
AAKRLYARNPGTTQPSRDGIQYDNQSAVVVSGWLKENGWTYADGIESPNSKIQSYGPPQFNIADGIRSGP
IHTYLPLAQANPDFKLQLNTKVIRVLRNGSTITGVETETSSGREIINLKAGGSVLLAAGVMSTPRVLFNS
AIGPTAQINTVKASTTGITVPESEWINLPVGLDIKDHSRYTITFNVTTGLTTYSISQLLNPSQADLDLYY
QGSGVMTQSFNRLDTFRQINTTDGHKIWVQALCSSNANDTVQFMMLMSHGLTSRGELAINSAGNTFFTKE
PWTSTDTDKEAWALAIDELLDMARKPGSPLTFSGGPNATAAAVLSDPAQPGIHMVGSAKMGVDDGRKNGT
AVVDLDTKVYGTDNLFVVDASFHADLSTGNTQAIIMVAAEKAVERIIKLRETAGGGGGSTNGTTPTTPGS
EEED

>KAF1976444.1 GMC oxidoreductase [Bimuria novae-zelandiae CBS 107.79]
MDEQLRVWRIGFAESELCDRHDRVGEPNKWHGSREPKRKAWSQGTPSAYTDPSTGIDFQRLSAAGGNFTI
GMALPETIGSDLIAQLVVPISATGAWGAMSLGGGMLNHLLLVAWANGEEVVSTFRTTSAYANPAVYDATE
VKALPIANGTFVNSTHFSYTFLCEGCIVGGTTTFTPTDTNPVIGWALSSQNPSTPSDPTSELPYHDAGFG
LYGQSAAAAQSALFGTWASWASEATTPVAPTPGAGGNSTLSIGGNSTTTPPTTSNMTYDVIVAGGGTSGI
IAAERLAESGLSVLLLERGPANTVALGSDQGLEWNNTLTRYDVPALGSSLSAIPGTKICSDTASMAGCLL
GGSSSINGENFIHPPAHDFAHWPAGWSWDDVSDAAERLYSRNPGTTQPSADGKYYDDMAYKVVSSYLDAQ
GFTNVDSIEAPNEKRMVYSRPAWSITNNLRAGPARTYMPFAEELDNFTLQLGAKVIQVKRTGSTVTGVLA
ELEDGSQQIINLKPGGKVVLAAGALSTPRILWNSGIGKSDALKIVQGGTTGVQLPDEADWIDLPVGHGLK
DHAQAPLQFTISRNQSAYKFNDIATGPVQSDLELYQQGSGVLTQAAQRMHLWTSVNGTDGRERFLQGTVS
IMKDNTITIKTFLTHGTTSTGELGITAGGNTVLNVKPWLVDEADKAALEGFAQWWMDICGNSTSTSTTNT
TMALAAGSTPASIIADSLISGDHWVGTTKMGTDDGRSNGTAVVDTNTKVYGTDNLFVVDASIHPDLPTGN
TQAIIMIASEHAAEKIAAYKVANSTSPAVPSSSPVVVNGTSATPSSPAAKNAPATRRKRDSSGQLIRRRS

>KAF1997296.1 hypothetical protein P154DRAFT_402702, partial [Amniculicola lignicola CBS 123094]
MSLSFFASAALLALGVTAQSATQYTDDKTGITFNGLQDASGFRFGIALPETLGSDLVAQIVGPTTEGWAG
ASFSASMAAKLLVVAWPNGDEVVASFRQATGYTSPPVVTGDISMTPIPEGTYVNDTAFSYTFLCSGCIYD
NGLDVSAANAVLGWAYSDTAVTTPSSASSAISYHTAGFGGFGFTVANAQSANYATWAAMATGDSGTGNST
TPGNSTLPGGGNSTLPVGGNVTATISNTTYDYVVAGAGAAGIIVAQRLVESGSSVLLIERGGPSLAITGN
NNTLPWNSSVTMFDVPGVDYYLSSLGDPSYCTDTADQAGCLLGGGTMVNAMMWVKPQDKDFDSKWPAGWK
WADVSTAADRLYERNPGQTYGSIDGVRHNNQAYDVLSQFLSGEGFSSVDAVDEPNKKIDVFSHPPWSTAN
GLRSGPVRTYLPLAQGQSNFKLMLNTKVVRAVRSGSTITGIETESATTGARVIYNLNTGGKAILAAGSMS
TPRILFNSGIGPTEQIQTVASGSVAVTLPPQADWINLPVGAEIKDHPIFTLKFTTKTTLPALASTQFTSP
NQTSIDLFAKGSGVLAQSGQRLNFWTAVNTTAGNQYFVQGTCNGPANNTIQMKVYLTHGITSTGSLGITA
DGSTELITKPWLRTDEDIEAITLFMDRLLEMTRKPNSTLTFLSAGDGVTGSNVTGSDLIKNYVTGAHYVG
TAKMGALNESGVVVDTDTKVYGTDNLFVVDASMHPDLPTGNTQAIVMVAAEAAAARIL

>KAF2027127.1 choline dehydrogenase [Setomelanomma holmii]
MSRSFVLSSALFALRAAAQTSSQYTDSKSGITFNGYQHASGYTFGIALPENPTTDFIAQIQAPITNGGGW
AGFSMGQSMTGNLLVVAYPNDGEVVSSFREATGYTNPAVKTGNFAMSTIPDGTFVNDTAFSYTFLCSNCI
SDDTSTGLVLYESPNVNIMGWAFSTDALTDASTASAALNYHSRGFGAFGLPMENATSADYAKWAALATGS
ANSTTPTMPGNSTTPGNSTTPVTGSNTTAIIANATYDYIVAGAGPAGIIAAERLAESGASVLLIERGGPS
LASSGNTDTLDWNSTVTMYDVPAYGYYLSDVGSPAYCTDTADIAGCLLGGGSSVNAMMYVKPQDRDFDDK
WPTGWKWADVSAAADRVWERNPGQTYGSMDDNRYNDEAYGVLSQFFAGQGWSETDFIKDPNAKVDVYGHP
PWNEADGLRSGTLSNFKLMMNTKVIRAVRRSSSVSGVEIETTDGQRVIYNINAGGSVLLAAGTMSTPRIL
FNSGIGPAEQLQTVVSGTSGVTLPDEADWIDLPVGAEIKDHPIFTIKFNTSTAMYAEPATAFTAPNQTTV
DLFAKSTGILAQSGQRLNWWSSVNTTDGEFFFQGTCNGPSNNTIQMKVYITHGSQSVGSLGITADGATTF
ITNPHLTSDADKAAATIMMDRLIKMTTGGNSTLTLIPPTGVTSVTGADLIKDYKTGSHYVGTAKMGTKGE
SGVVVDTDTKVYGTDNLFVVDASFHPDLPTGNTQAIVMVAAEAAAARILALGKGSSNSTSPALPEATNTA
AVPSVPLSLTAPVATPIGTGSPTVPSSAPVASNTPLASTPAESSTPSAPVQSAPATTPALSQPDSSSVAA
YGRCGGIGYTGSTTCATRWTCTKQNDYYSQCTQASKPRRKPASHVQKRSSRRAGRMPIAPEIIFRNG

>KAF2032889.1 FAD/NAD(P)-binding domain-containing protein [Setomelanomma holmii]
MFASQSFSFFALAASLAGVRAQSTTPFTDAATGITFQQYTSTSGFSFGIALPVDNGTDFIGQISASTTEW
AAVTLTGSMRNSLLAVTWPNGESVYASLRTTTGYSNPSVFDGDAVSRRSQREPPSIQPGFGGFGFDLAGA
KSAAFATWAALASSTTPTPPTGVSQRLAETGKSVLVLERGGPSFYSSGGDLFVPWNDSLTAYEVPGLFSS
LPSFPGNDAYCSDTSEMVGCILGGGTAVKGLQFVRPPSFDFDDNWPEDWKWASTLEAAAARVYERNPGST
SPSVDGKYYINAVWDVASSWLSAAGWSEADSNDKPNDKFQIFSHPAINTVGGLRAGPVRTYLPLAMGLTN
FKLQLHTKVIRAVRTQSAVTGVEVEDEAGQRQIINVNQGGKVILAAGAMSSPRILFNSGIGPAEQINIVK
SGNTAVTLPADQDWINLPVGFVHDHVYISLDFKVKGNMTIMKAKELTNPSNETLALYAHGSGPLAQSFNC
AMSYTTITNDDGHKTLSQTHISSTADNTITFLVALTHGLTSTGTLGITPNGNTEWTVSPYLNSVSDKEAM
AKAIDELLAICRRANSTLSYVGFTNATGTSIVASASPLAGTHMTGTTIMGTEDGTKNGSSVVDTDCKVWG
TDDLFIVDAGMHPDLPTGNTQAIVMVAAEAAVEKIIALGAIAANETATGPVGVTRSSGTSLPSAAPLPTT
GLSVGPVVIPSSTTSAASMKLFPIRNPHTRPHP

>KAF2088675.1 hypothetical protein K490DRAFT_23427, partial [Saccharata proteae CBS 121410]
ATASLTSSAYTDSKTGITFQRFVDDDTGYAFGMALPEDAGSDFIGQIVAPSNNSEGWAGISLTSSMMASV
LIAAWPNGDDIVSTLRETNAYSNPAALSGDSKLSPISKGTFVNSTHYSYTFLCTDCITGDSQSFDVTDDT
AVMGWALSDTAPTTPAKSNSVLGYHSAGFGEYGMQLSKAKSADYSTWAAMASASTIGSNSTTTTGSNSTT
SAGSSSSSSSLSNTTLAAPTTLNTTYDYIVVGGGAAGLIVAERLAESKASVLLLERGGASTYSSGNKNTV
SWNSSVTPFDVPAYGYAVQSSEAAALCTDTASTAGCVLGGSGSINAEMFVRPQERDFENWPTGWKWEDIK
DAAAAFYERNPGTQLPSLDGRRYDQGTYNVLAKMFQRSGWTETDAIAHPNEKHNVYAHPPWNIKDGLRAG
PVKTYLPLAQQYSNFKLQMQTKVLKVVRNGSAIEGVEVQLESGATQIIKVNDGGKVILAGGTMSTPRILF
NSGIGPADQLEIVQSGSTGISLPASSSWIDLPVGQGLKDHPIFKLTLSVKSNNLTAYSVQSPANNDVNMF
ALGSGPLVQGMQRLNFWTSVDGPDGITRFIQGTTSTAGENEISMKVYLTHGLTSAGRLGITADGVTEFVT
KPWLTTSADKAAIQTFMSELITYINNSGDLSIESTTGGNVTAADLTSTYITGDHFVGTAKMGTDSGLKNG
SAVVDTNTKVYGTDNLFVVDASIHPDLPTGNTQAIVMIAAEQAAKKIIALGSGSSETSTVTSTAIVGSVT
TVPESGSGSGSAESSS

>KAF2123237.1 hypothetical protein BDV96DRAFT_482222 [Lophiotrema nucula]
MKRSFFLTAALLALRCSAQTASPYTDEATGITFNGLVHSSGYRFGVALPETIGTDFIGQIVAPVNSTGGG
WAGADMSSSMTGKLLIVAWPNGDEVVSSFRQATGYTSPLVVTGDYSLAPIATGTYVNDTAFSYTFLCSKC
ITDDGLDVSVANTVLGWAYSTQAVADPSSASSALTYHTAGFGAFGLTVADAQSAEYATWAALASAGGNST
TPGNSTTPISGGGSTNGTTGGNTTATVSNSTYDYIVAGGGPAGIIAAERLAESGASVLLLERGGPSLAST
GNTDTLSWNRSVTMYDVPGVDYYLSMVGTPAFCTDTADQAGCLLGGGSMVNAMMFVKPQDRDFDAKWPAG
WKSADVAEAASRLYERNPGQTYGSEDGIRYNNQAYDVLSQFLGGNGFKSVDAIEQPNEKIDVYSHPPWNL
ANGLRSGPVRTYLPLAQALPNFKLQLNAQVIRAIRNGSTITGVETEDSTTGARVIYNVNPNGRVVLAAGA
MSTPRILFNSGIGPSAQLQTVANGNTGVTLPAESDWIDLPVGAQIKDHIIFTLKFSTNATMPALATTDFT
SPNQTSIDLFTQGNGVLAQSGQRLNFWTAVNSTNSSQIFIQGTCNGPANNTIQMKIYLTHGLTSVGSLGI
TADGATELTTEPWLQTQTDIDAATSFMQRLLTMTRAPGSTLSFLSAGSVTASPNITGADLIKEHTTGLHY
VGTAKMGTRGEDGVVVDTDTKVYGTENLFVVDASMHPDLPTGNTQAIVMVAAEAAAARILALGRTGNSTA
NGTSDAVSSTTLPVSTGIVPLPSGTGTGAPSVRVPIAPTSSGAVSPSHSSRPAHYTPSPQPRPPKNNNNP
WWRLSNRKSSTLTSLAATPTPTPAAQGKKNSNVKQDADARVPVRPYLFDDETQVEERSRMERASFLDSY

>KAF2193911.1 hypothetical protein K469DRAFT_744689 [Zopfia rhizophila CBS 207.26]
MVRSFFLSTILLAFRAVAQTASPYTDDKSGITFTGFQDVSGFRFGIALPENPTTDFIGQIVCPVNSTGGW
AGVSMGSSMTNKLLIVAWPNGDEVVSSFRKATGYTSPPVATGDFSMVPIPEGTYTNDTAFSYTFLCSGCI
TGDDLGFLTSAATTVLGWAWSNQAVTDPTSASSALTYHAAGFGAFGVQIAGAQSSEYSTWAALTSVGSSP
SSGGNSTSPIGGGGSKNGTTGGNTTATISNSTYDYIVAGAGPAGIIVAERLVESGASVLLLERGGASLAS
TGNTNTMSWNNSVTMYDVPGFAYYLSTVGDPEYCTDTASQAGCLLGGGTMVNALMFVKPQEKDFDDKWPV
GWKWADVQAAADRLYERNPGQTYGSEDGNRYDDQAYQILSQFFAGNGFKSVDAIEEPNEKIDVFSHPAWS
LADGLRAGPVRNYLPLAQAKSNFKLQLNTKVIRAVRYGSTISGVETEDNIGARVIYNVKTGGGVILAAGS
MSTPRILFNSGIGPAEQIQTVASGSTGVTLPVESEWINLPVGTEIKDHPIFTVKFSTNANMPALASTAFT
SPNDTAVELFAKGSGILAQSGQRLNFWTAVDTSNGEKVYIQGTCNGPANNTISMKVYLTHGLTSVGSLGI
NADGATELTKEPWLTTDTDKEAATIFMNRLLEFTRKENSSLTFLSSGSSGAIKSSNVTGADLIKEFTTGA
HFVGTAKMGTDDGRTNGTAVVDTDTKVYGTDNLFVVDASIHPDLATGNTQAIVMVAAEAAAAKIIALRGT
NGTTNATSSSPPSRTGVAQPTGIKTPSTTDSTPAGGPTPTRRPWNNCPRPHRPHGKGNCPTTLETHTAIA
TATPVRRSLSKREGRIPASPDSFDDEQAVWERSVRQRASFLDAYGR

>KAF2230450.1 hypothetical protein EV356DRAFT_420471, partial [Viridothelium virens]
MRSFLFAGAAAIGLAVQATAQETYTSSAYTDPNTGIDFQRFYENSQIKAGYSFGLVLPEKPTTDFIGQLV
VPLNSSQGWGAVSLGGAMTNTLLFTAWTSNNKIMTSFREATAYATPPVYTATTVTASPIANGTFINTTHF
SCTFLCSGCILGNSVTFGSDATNSELGYAVSATNPTDPTDPGTAFSYHDEGYGEYNMAFVNATSPQYATW
ASWATASSTASSPSSPAGSNSTSPAKPTGPATVSNATYDVIVVGGGPSGIITAERLAENGASVLLLERGQ
ASTVSTGSTDTLPWNDTLTPYDLPALGSSLTKLADVNEFCDDTASTAGCLLGGSSSINALNFIHPPEHDF
ERWPTGWKWADVSGAATRLYARNPGTTMPSKDGKHYDQSAFNIVSNFLKTRGWTQVDSIQNPNAKTLAFS
QPAWSILNSKRAGPVRTYLPVGLALKSKPLTLKLNTKVTNVIRTGSTITGVLTTANDGSSMIINVNKGGK
VVLAAGALSTPRILWNSGIGLSDALNTVKSGTSGVVLPSESDWISLPVGHNMKDHPQYVLPFNSKNNFTA
LNWGTIPTDPSTPDQTLYDAGSGPLVQASQRLHMWTSDSSTLDGVTRYFQGTVSALASGVITMKMFLTHG
GTSTGVLGISPEGNTIVQTAPWMNTAADRQAMTNFLQWLLDSTNAANSTMAYSGGSTNASTLIDSRITGD
HWTGTARMGTDDGRVNNGTSVVDTNTKVYGTDNLFVVDASIHPDLPTGNTQAIIMVVAEQAAAKIAAYKV
TSGSGNSSALTSGPSSALPT

>KAF2438712.1 hypothetical protein P171DRAFT_504188 [Karstenula rhodostoma CBS 690.94]
MRSTLVGSAAALAGLFRMATAASTPVAYTDPNTGIDFQRYSATGIEFSLGVAFPETVGSDLIGQLVVPIT
KTGAWGAVSLGGGMLNHLLLVAWANGEEVVSTFRTAGAYANPAVYDATEVSALPIANGTFVNSTHFSFTF
LCEGCIVGGDTTFKPTDNPPVLGWAISSSNPTTPSDPASDLPYHDAGFGLYGQPIAAAQSANFETWASWA
SKATTPTPTPGAGNNSTIPGTGNSTTPAPTISNATYDVIVVGGGTAGIIAAERIAEAGSSVLLIERGPAN
TVALGSKEGLEWNNTLTPYDIPALGSSLSAIPGTKVCSDTASMAGCLLGGSSSINGQNFIRPPQHDFENW
PAEWSWDDVSKAADRLYSRNPGTTQPSVDGKHYDDMAYNVVSSYLDAQGWTNVDSIETPNEKHMVYSRPA
WSIANNLRAGPARTYMPFAQELDNFTLQLGTKVIQVQRTGSSVTGVLVQLEDGSQQVINLKEGGKVVLAA
GALSTPRILWNSGIGKSDALKIVQGGTTGVKLPEEADWIDLPVGHGLKDHAQAPLQFKTSANYTAYKYSE
IATTPVEADVDLYKQGSGVLTQAAQRMHLWTSVNGTDGRERYLQGTVSSMKDGTVTIKAFLTHGSTSTGE
LGITAGGNTVLNVKPWLADEADREAFSGFIQWWMDVTGQGNSSITSTMALPTNSTPESILAETLVSGDHW
VGTTKMGTDDGRTNGTSVVDTDTRVYGTDNLFVVDASIHPDLPTGNTQAIIMVVAEHAAEKIAAFKVANG
TSAPTPTAPSATPSSVAIGNSTPLYHPEEEGQPGPIDSPVRLGNVARLRIES

>KAF2439437.1 carbohydrate-binding module family 1 protein [Karstenula rhodostoma CBS 690.94]
MSRSFILSSAILALRASAQLTASVYTDEKTGITFNGFSHSSGYKLGYALPETLTNDLVGQLVAPITNDGG
WAGFPLGQSMVGNVLITAWPHDGEIVSSFRKATGYTNPSVATGDFSMTTIPEGTYVNDTAFSYTFLCKNC
IGESAAQGIVLSETTNVFSWAYSNTPLTNPSTASATLNMHNGGYGSFGFKVADAQSADFAKWAAMATGSS
GGSGNSTGNSTTPITGGSLSNTTAPTNNTATISDSTYDYIVCGAGPAGIITAERIAESGASVLLLERGGP
SLAFTGNKDTLSWNSSVSMYDVPGLDYYLNQAGKNKLCTDTADQAGCLLGGGTMVNAMMFVKPQSRDFDD
KWPTGWKWTDVSESADRLYERNPGQNYGSEDGVRHNDEAYGVLSKFLGANGFTETDLIDGDNNARQNVYG
HPPWDLKNGMRAGPVRNYLPEAQKLDNFKLMLNTKVVRAVRTGATISGVETETEAGERVIYNINAGGKVV
LSAGAMSTPRILFNSGIGPAEQLQTVASGSSGVTLPAESDWIDLPVGAEIKDHVIFTLKFKTSEPLNAVA
TTDITSPDQTMIDQFAKASGILAQSGQRLNFWTSVNTTSGSEMFIQGTCNGPANGTIQMKVYLTHGLTSV
GSLGITSDGATELTSEPWLQTAEDKEAITAFMDRILKMTSAPNSTLSFLSAGSTTGTNVTGADLIKDHVT
GSHWVGTAKMGTKGDAGVVVDTNTLVYGTDNLFVVDASIHADLPTGNTQATVMVVAEHAVAKILGVKGTA
PGNGTEASPSAPASSPATPASSGVASAPAASVSGFATSSPEPTSSGVASAPASTASSSAAPIGTGVASKL
SSAAPIGTGVASKPSSASGASAPAATPSSGGGASTGTVQLYGQCGGQNYTGPTQCAQGSCVKMNNWYSQC
TNA

>KAF2449550.1 hypothetical protein P171DRAFT_351695 [Karstenula rhodostoma CBS 690.94]
MAIRHILLSLALAASFAGAQAQLTTSYTDEATGITFQQKNVANYSFGVALPENPTTDFIGQLSANTLTGW
AGVSFTGSMLNSMLLVAWPNNGEIVSSLRSATNYALPTVVNGPTLQTIASSTNETGFSYTFLCKNCMSVD
TTVKSLNASAETSVFGWAIATTSGPSTPSSPSSSIEQHDTFGLYAVDISNAKSAEFASWAALASNATTPS
NPSNGTLPTNGTIPYNGTVTTYNTTYDYIVVGGGASGIVTAQRLTETGKSVLLLERGGPSFYSTGGTLTP
PWNDTTTIYEVPAMFMQLSAYPGNKGYCSDTAGMAGCILGGGTTVNGMAFIKPPSFDFEHWPAGWQWSDG
VSEAADRLYERNPGTIQPSSDGKYYDNAVYEVLSKFLAGAGWKEVSTNEEPDEKFQTYSPPAMNIANGRR
SGPVNQYLPLALSDPNFTLKLHTKVLRAIRINSTITGVETEDNTSHRTIFSVKPNGKVILAAGSMSSPRI
LFNSGIGPADQIEVASKQTTSITLPPKAAWINSPVGFVRDHAIIGIKFNVTAGMSILPATAFGDPSQTDI
DLFAQAAGPLVGNPQMRLNTFTTVTTSDGSKLVVQTHCYSTVNNTIDIMFLLTHGTTSSGRLTMTSEGNT
EFSESPYLQTDTDKEAIALAIDEMLALSHRANSTLSYAGLLNDTGAAIVARTPPSPGTHMTGTTIIGTDD
GSKNGTAVVDTNCKVYGTDNLFVVDAGMHADLPSGNTHVIVMVAAEHAAKKIIALDGGSNGTSPSAPIAS
SSAVLAPAPAIGAGGGYDTGSSSVVVISTPAVIPSLVSDALSSPAAQTPSPSAAPANPGSGYDQGSGTTE
EPHPTIPSAIAAPNAGSSYDVPATAAEEKKWTLSGFVSWLKGAVGEGGA

>KAF2641189.1 FAD/NAD(P)-binding domain-containing protein [Massarina eburnea CBS 473.64]
MARSFLLSSALLALQVAAQSATPYTDEKSGISFNGYKHSSGFTLGIALPETPDTDFIGQFVAPITNDGGW
AGFSMGTSMTGTLLVAAWPHGDQVISSFRKATGYTSPAVQAGNFTLTEIPDGTYVNDTAFAYTFLCSNCI
SDDALLLSDSANVLGWAYSDTAISTPASASSTLNMHDAGYGLFGVTIDNAKSADYDTWAALATGSSSGSG
SNSTGSTGNSTTPTTGSKANITATTSDDTYDYIVAGAGPAGIIVAERLAESGASVLLVERGGASFASTGN
NDTLSWNSTISIYDVPGLDYYLSKAGSPAYCTDTADMAGCLLGGGTMINAMMFVKPQSRDFDDSWPSGWK
WADMSDSADRLYERNPGQNYGSMDGNRYNNEAYEVLSDFFGKQGFTETDAIKGDHNARQDVYAYPPWDTA
NGLRNGPVRSYLPLAQQQKDFKLMLNTKVIRAVRDGSAISGIETETSSGARVIYNVKAGGSVILAAGAMS
TPRLLINSGIGPSEQIQTVADGSVSVTLPDKADWIELPVGAEIKDHVIFTLKFNTTTSMYSPPTTELLSP
NQTCADQFAKGSGLLSQSGQRLNFWTSVNTTSGKEMFIQGTCNGPANDTIQMKVYLTHGLTSVGALGMTA
DGATELTTEPWLQTDEDKEAITSFMDRLLKMTTSSGSTLTFLSAGSTTAGSNVTGADLINEHVTGSHYVG
SAKMGTKGDSGVVVDTDTKVYGTDNLFVVDASMHPDLPTGNTQAIVMVAAEKAAERILAAGSGSSNSTSD
SISASSSAVSSVGTAVSTSTPMATSSSSSSSASSVVASETPTVTSYSASAQTSSQATQSTQQSQPAQQSQ
PAQQSQPVQPSQPAQQSSTQQSQSAQPSQSAQNSNSNDGSNPWWQVSPDNSWWNGPSSTSTSAIPTATPA
QWGQSRHVRSHLRKRYVVKDDAAVDRKVSLLDDTHA

>KAF2642515.1 FAD/NAD(P)-binding domain-containing protein [Massarina eburnea CBS 473.64]
MAARTMLSTLTAALSLTGSLALTSTPYAYTDDKGIKFSQVTESGGLSFGMSLPQEGSDWIGRIEAPITEG
WVGLSMGSSMTAYLLVVAWPNGDNVVSSLRKATDYATPGLYTGAASLKTISSSVNSTAFTYTFVCQNCTD
IGAISFESTTETWPIGWAMSKTAVTTPGSPSSAVSSHVGTGQDIQVMKLSEARTDDFATYAAMASNSTTT
PATGSGGSTNGTQPVYNGTVGTANATYDYIVVGGGGAGIIAAQRLVETGKTVLLVERGKASFYNSGGNLT
VPWNNTVTIYDAPYMYNYLSSYPGNDALCSDTPAMAGCILGGGTAVNGLAFIKPPAHDFDDNWPTGWKWS
DVKASAERFYKRNPGTTSPSADGKQYDFAVYDVLSKNLASAGWTKADTNAEPDSKEKIYSPPAINVLNGR
RAGPVATYLPLMQGKSNFKLLLETMVLRAVRTNSTITGIETQSNSGVRTIYNVNPGGKVILAAGAMSSPR
ILFRSGIGPKKQIQTVKTGSVAVTLPEESSWIESPVGYVKDHTNIVVSFNVTNGMKVMGKDDYLTPSQAN
IDLFNKASGPLTESTIMRLNTFRTVTTSDNKKLIVQTHNYATKNDTIDVIFILTHGTTSSGTLGITAEGN
TVWETSPYLQTDTDKEAMTMVIDEWLEMSRLANSTIKYNGAANITGAQIVATVATSAGTHMIGTTKMGID
KNSSVVDTDCKVYGTDNLFVVDAGMHADIPTGNTQAIVGVAAERAAERIIALSGGSIPGAAASANSSSSV
VLSGTATPSVSSASKPVTPATSAPAVSASASASASASIPASQKPSASAPASSSVPTTLATATAPATQTST
GAGGVPVYWATPSSGAPYWATPSGGAWGSPAQSEVPEWQTKRW

>KAF2651332.1 hypothetical protein K491DRAFT_682223 [Lophiostoma macrostomum CBS 122681]
MASRRILSSLFLAASWVGAQAQTTANYTDAATGIKFLQVTQDNGHAFGVVLPETTTGSDFIGQISAPLSE
GWAGVSLTSSMTAGLLVVAWPNGDEVVAALRKASGYSNPAVYSGDAVLKPITTGISNNGSSFTYTFLCSG
CLDGKTSFASDATSGPIGWAMSDDAPTTPSSPSSAMTAHTGTGGQGIGVYTFSQARSADYDTWAALASDA
TSGNGTGAGNSTTPSNSTLPTTGNVTATISNVTYDYIVVGGGGSGIIAAQRLVETGKSVLLLERGKASYY
PSGGDLTVSWNDTVSIYEVPAMYNWLTDVQGNDALCSDTPEMAGCILGGGTAVNGLAFIRPPTWDFDDKW
PQGWKWSDVEASAERWYERNPGTLIPSADGKYYDYGVYDNLSKNLLAGGWNSTNTNESPDDKEKTFSYAA
VNVLNGKRAGPVATYLPLAMAETNFKLMLNTMVLRAVRTNSTITGVEVQLEDASRMIINVNQGGKVILAS
GAMSSPRILFRSGIGPSEQINKVKAGTTSITLPDESAWINSPVGFVKDHTNLGVSFKVTTGMKIMSESDY
VTPNQENIDLWDKASGPLTESSIMRLNSYNKVTVNNQTLIVQTHNYATTNDTINTLFVLTHGTTSSGTLG
IDADGNTLWESSPYLQTDTDKRALAMVIDMWLEMSRRSNSTLEYVGSANDTGADIVANVATSAGCHMTGT
TIMGTDDGSQGGSSVVDTNGLVYGTDNLFVIDAGMHADVPTGNTQAIVGVVAEHVVQKIIALGSGSSSGN
ATAPATGLDVSTAVPSGTAFSIQPSDTGVPAQPSQSQADPASFSFGGYSAASTLLTVSRTSAAAEATSIA
SVASDAAATLVSQVATAVESAVLTSVIPTALPTAGANVTGPLPEQPLPEGFTLKDLMDWIAYIMRNFGKG
RGGHQGHRS

>KAF2654839.1 hypothetical protein K491DRAFT_768686 [Lophiostoma macrostomum CBS 122681]
MARSFLLSCAFLALRAAAQTASPYTDDKSGITFNGYYNAGYRFGLALPESPTTDFIGQIIAPVNSTGGWG
GFSMGSSMAGNLLVVAWPNGDEIVSSFRLATGYTSPAVTTGDFSMTTIPDGTYTNDTTFSYTFLCSNCLS
DNDTSTGLVLSDTSNVLGWAYSTDEVTDPTSASSALTYHSAGFGAFGLSVADAQSADFDTWAALATGSTG
NSSTGGNSTTGGGSSNSTTGTNTTATIANATYDYIVAGAGPAGLVAAGRLAESGASVLLLERGGKSLAST
GNTDTLSWNSSVTMYDVPGLSYYLSTVGNVAYCTDTADQAGCLLGGGGMVNALMFVKPQERDFDDNWPQG
WKWSDVAEAADRFYERNPGQTHGSVDGVRYNNQAWDVLSGFFAGNGFSETDAIEKPNEKQNVYSHPPWNL
ADGLRSGPVKTYLPLVQDLSNFKLELNTKVIHAVRNGSTVSGIETETSSGARVIYNLKAGGKVLLAAGTM
STPRILFNSGIGPTEQLQTVADGTSGVTLPAESDWIDLPVGKQIKDHPIFTLKFNTTANMSALATTEFTS
PNDTSVDLFAQGAGILAQSGQRLNFWTSVNTTSGQEVFIQGTCNGPAQNTIQMKIYLTHGLTSVGSLGIR
ADGATELTTDPWLTSDTDIEAATIFMDRLLDMTRQSNSTLSFFSAGSTTGSNVTGADLIKDYVTGAHYVG
TAKMGTKGDEGVVVDTDTKVYGTDNLFVVDASMHPDLPTGNTQAIVMVAAEAAVAKILALDGSANTTETD
SSASSSALPLEVSTALPSGTGSPSAIPTGTLPTPVTSSTPGQSQQTPQPGGNRPHYHHHHGGNGNAGSRS
SSTSTATPQATPARTHSRRHRNQKRQLVGRLPYGPEYADSDNEVLERSQMERASFLDSAYADY

>KAF2670679.1 GMC oxidoreductase [Microthyrium microscopicum]
MAWNTILTAVSLGLGLVRTTQAQSTAFTDAKSGIQFQQVAKGGFTFGIALPEKPTGDFIGRLVGTGAKGW
SGVSLGGPMAKSLMVIAWPNGKNVVASLRDSVGYQMPTPSANTTMSLRPIAAGTSADGTTWTYTFLCKGC
IQTDTSTFKADDTTPNLGYGLTSTAVTKPSDPESAIPFHASGYGLFPIDLTKARSSKFATWAATAGAADK
PAGATPPPKAPTTPAAVSNSTWDYIVVGTGPAGLITATRLAETGKSVLLVERGGPSTAATGGKNWVSWNK
TLTYYDVPGTFIPMPFATLGEGFCTDTAGLSGCILGGGGTMNGMAFIRPPSWDFDTRWPTGWKSKDMAKP
AARLYERNPGTTAPSKDGKWYDADIYDVLEQFFKSNGWNEADSMKTPDDKNHTYGRPALNIHNGMRGGPL
VTYLPLVQKKDNFKLLLQSKVIRVTRNGSKMTGVEIENAKGTRELHNLKAGGSVVLSAGVMSTPRILWRS
GIGLPEQINAVKTGRIPVQLPDEKDWIKSPVGMEVMDHSRYMLTFNVAKGVKAYSNFNMAFPAAEVKTQY
QQGIGALTQSFMRMDIFKRVVTKAGQSVFYQAHCAVPLLDAGNQIEFTFLMTHGQTSKGQLSINAFGNTF
FKTQPWLQTDHDKEAMTLALDDLFNMTRKEGSRLSYSAGKDSTAQTVLKTPVQQGVHFIGGAKMGPDDGT
KGGTAVVDLKTKVYGTDNLYVTDASFHPDLPTGNTQAIIMIAAEEATARIIAQTKGK

>KAF2680801.1 hypothetical protein K458DRAFT_434075 [Lentithecium fluviatile CBS 122367]
MTRSFLVSCALLVLRVSAQTASPYTDAKSGITFDGYSHASGYTFGIALPENPTTDFIGQIVAPVTNDGGW
AGATMGSSMVSTLIIAAWPHDGAVVSSFRKATGYTSPPVVEGNFTMTTIPDGTYVNDTAFSYTFLCSNCI
GDDALVLSTTSNVLGWAYATDAPTTPSDSTSALTYHDAGFGEYGLTIDDAKSAEYDTWAALATGGSSSSG
NSNTPNGGSANGTTIGNTTATISNSTYDYIICGAGAAGIVVAERLAEDGASVLLLERGGPSLAFTGNNDT
LSWNSSVTIYDVPGLDYYQSKAGKPALCTDTADQAGCLLGGGTMVNAMMYVKPQSRDFDDQWPQGWKWND
VSESADRLYERDPGQNYGSMDGLRYNNEAYDVLSEFLATNGWTSTDLIAGDHNARTDVYGYPPWLTSSGL
RSGPVRTYLPLAQQQSNFKLIVNTKVIRAVRDGSAITGVETETSTGARVIYNINTGGNVILAAGAMSTPR
ILFNSGIGPVEQLQTVAAGTTGVILPEEADWIDLPVGTQIKDHVIFTLKFTTSTPLYSPPTTEIISPNQT
VVDLFAKGSGILAQSGQRLNFWTSVNTTSGKEMFIQGTCNGPANNTVQMKVYLTHGLTSAGSLGITADGN
TEYTKEPWLQTDEDIEAITIFMDRLLEMTRAPNSTLTFLSAGSVTGGSNVTGADLIKEHVTASHFVGTAK
MGTEGDSGVVVDTDTKVFGTDNLFVVDASMHPDLPTGNTQAIVLVAAEHAAARILALKGGAATNETAVPT
VVPVSSTSVPSSISSATGAIASPLHPTPTRDVLAHSSAASQPSQQPGHYGSNPSWGEGSHDGNGQGKSNG
KATSTTFSTRTQTPTPTSTLSKEAVTPVATPQAGQQYGQFGQYGHYVRRNVVGRVPLSPDAMEDEARISQ
RTRMERASFLDAYNS

>KAF2690244.1 carbohydrate-binding module family 1 protein [Lentithecium fluviatile CBS 122367]
MAFRHILSTLAFALSLAGTHAQITASESFTDEKTGITFQQGKHPSNGYAFGIALPEVGGSDFIGRIAAPI
GTSLGGWGGFSLTSSMTGGLLVVAYPKDGSVVGSLRKATGYAAPDVYSGNATIKPIADGISADSTGFTYT
FLCEGCVDSTGKISFLPGATAGPIGWAMSTNEIVAEPTLGTHTGNDGAFGILGSFNLADARSAEYATWAA
LASDPVDTTPGTGNSTIPGTGNSTTPGTGNSTIPITNGTVTVSNATYDYIVVGGGASGIVTAQRLVESGA
SVLLLERGGESLYVSGGRLTVPWNDTATAYDVPGMFFQLSSFPGNDAYCSDTPQMAGCILGGGTAVNGMA
FIRPSRDDFGAAWPTGWQWDDVEVSANKVYERNPGATLQSSDGKYYDYGLYDILSKELAGAGWNKVDTND
NPNDKVKMYGYPAANTLNGLRAGPVRTYLPLAQGKANFKLQLHTKVIRAVRTNSTITGVEVVDGDNQRMI
INVNQGGKVILAAGSMSSGRVLFNSAIGPADQINVAKSAGVTLPEESAWIESPVGAQVRDHTNIMLTFKT
KTNMTVLAPVDFSSPSQTNIDLFAHGSGPLAQSPFRLNSWRTVTTSDGSKLIIQTHCWSQKNNEITVLFL
LTKGSTSVGKMTMASAGNTVFSESPYLQTDTDKEAMALAIEEWLAIARQANSTITYTGSANATGEEVVKT
VATSAGTHMTGMTMMGTDDGTKGGKHVVDPNCKVYGTDNLFVVDAGMHPDIPTGNTMAIVMVAAEHAVQK
ILALGTGATTPGTGNSTTPVVPTSASEVDIPSSTIATPVATSAGNTTSGVPAPTGGVSVLPTGGSIVVPT
GTSTLPVATQPASSKPATPTSSAGAEAPKYGQCGGKNWTGATKCADRWKCTVMNDWYSQCVSSGYGRRQR
NS

>KAF2710705.1 carbohydrate-binding module family 1 protein [Pleomassaria siparia CBS 279.74]
MAARSLLSSLFVVAASLAGTRAQETVTDAATGITFLQSTTDVDGYTFGFALPEEGTGSDFIGQINAPITT
GWAGFSLTSSMTAGLLVVAWPNGDEVVSSLRKATGYANPPLYTGDAVLKPISNGISVTSTSFTYTFLCQN
CTDIGGLSFTSTTDTSPFGWAISKLALADASSASGALTSHVGTGQGINVLTLSTARSASYSTWAALASDA
VPAPSTGNSTTPTNGTAPAYNGTVSISNATYDYIVVGGGGSGIISAQRLVETGKSVLLIERGKASFYSSG
GDLTVPWNDTVSVYEVPAMYNWLASYPGNDALCSDTPAMAGCILGGGTAVNGLAFIRPPAHDFDDKWPAG
WQWSDVSASADRFYARNPGSTRPSADGKFYDWAVYDVLSKNLAGAGWQQVDSNDDPDAKSKAFSLPSINV
LGGRRAGPVATYLPLAVGKDNFKLILNTMVLRAVRTNSTITGVETQAEDGSRMIINVNAGGKVILAAGAM
SSPRILFRSGIGPTDQINTVKSGSTAITLPDESEWINSPVGFVRDHTNLGVTFTVKNGMQIMSGNDYKSP
TEANIELWNKASGPLVESSVMRLNSWRTVTTSDNTSLIVQTHNYATNNDTINTLFVLTHGTTSVGQLAIE
ASGNTIWSKSPYLQTDTDKEAMAMAIDEWLAMSRLPNSTITYAGPANATGADIVRDVESSAGTHMTGTTI
MGLDDGSKGGNSVVDIDCKVYGTDNLFVVDAGMHADVPTGNTQAIVGVAAEHAIQRIIALGTGASGGGNS
TAPVPSTPSSVSAVPVPTVVIPAAGNATLSTPPIGSTSAVVVPSSSSTIIDIVPITTAAPTNAAPAPTAV
VTVGPYGTCGGKNYAGSVVCADGWTCRYQNDWYSQCVSV

>KAF2713498.1 carbohydrate-binding module family 1 protein [Pleomassaria siparia CBS 279.74]
MARSFILYSALLAMKVAAQTSSPYTDAKTGISFNGFKHASGYTFGIALPETPTTDFIGQIVAPVGTAGGW
AGFTMGQSMSGSLAVVAWPNGDEVVSSFRKASGYTSPPVTTGDFTMTPIPSGTFINDTAFSYTFLCSKCL
GTNGLVLSATTNVLGWAYSTDAITTPASASSALTYHAAGFGGFGLTVADAKSANYATWAAMAVASNSTTT
PGGNSTTPVGGGSSTNTTATVSNSTYDYIVAGAGAAGIIVAERLVESGASVLLLERGGSSLAFTGNDATL
PWNSSVTMYDVPGVDYYLSTVGSPAYCTDTADQAGCLLGGGTMVNAMMFVRPQARDFDAKWPAGWKWADV
SAAADRLYERNPGQTYGSVDGVRHNNEAFEVVSQFLLGNGWSHTDAIEKPNDKIDAFSYPPWSLKDGLRS
GPVRTYLPLAQAKSNFKLMLDTKVIRAVRSGSTISGVETETSTGERVIYNVKAGGRVVLASGSMSTPRIL
FNSGIGPAAQIQTVADGTSSVTLPDKADWIDLPVGAEIKDHPIFTLKFKTSVAMPSLATSQFTSPNDTSS
DLFAQGSGILAQSGQRLSFWTSVNTTSGKEVFIQGTCNGPANNTVQMKIYLTHGLTSTGSLGITADGATE
LTSDPWLKTDDDIEAATMFMDRLLTMTRQPNSTLTFLSAGDVTGSNVTGTDLIKNHVTGAHYVGTAKMGT
KGDAGVVVDTDTKVYGTDNLFVVDASMHPDLPTGNTQAIVMVAAEAAAARILALPTTSTANTTTTDPTTP
TSSILPVGTDLAVTSALPSGTGIAAPISSSADVSSTVSPLASSGAAVSSVAPAVSSEAPAPSSPSEATPS
PSPATTTTQAIPTATPSPASGTIGQYGRCGGLGYEGTGACANGWVCKKQNEYYSQCVAPSKKRHVPKGPD
SIQDEDRTWERASFLDLY

>KAF2794503.1 hypothetical protein K505DRAFT_383851 [Melanomma pulvis-pyrius CBS 109.77]
MSRSLFVSSALLALRAVAQTSSPYTDANSGISFNGYQHSSGYTFGIALPETPTTDFIGQIVAPVGSTGGW
ASFAMGQSMTGNLLVVAWPSGDEVVTSFRKATGYTSPAVATGNFSLTPIPSGTFTNDTAFSYTFLCSGCL
GDGGLVLSDTSNVLGWAFSTAAVTNPASASSALTYHTAGFGAFGLTVADAKSAEYDTWAALADSNIPGGN
TTTPIGGGGSTNGTVGGNSTAITSNSTYDYIVAGAGAAGIIVAERLAESGASVLLLERGGASLASTGNNA
TLSWNSSVTMYDVPGVDYYLTTVGSPAYCTDTADQAGCLLGGGTMVNAMMFVRPQERDFDAKWPEGWKWA
DVAAAADRLYERNPGQTYGSIDGVRYHNQAYEVVSQFLLGNGWTHTDAIEKPNEKNDVFSYPPWSTANGL
RSGPVRTYLPLAQAKSNFKLELNTKVIRAVRTGSTITGVETETSTGARVIYNVNAGGRVLLSSGSMSTPR
ILYNSGIGPTEQLQIVASGTSGVTLPAESDWINLPVGVEIKDHPIFTLKFKTSVSMPSLATTQFTSPNDT
SVDLFAHGSGILAQSGQRISFWTSVNTTDGNEVFIQGTCNGPANNTVQMKIYLTHGLTSVGGLGITADGA
TELTSDPWLRTDGDIEAATIFMDRLLDMTRQPNSTLTFLSSGDVTGSNVTGADLIKNFVTGAHYVGTAKM
GAEGEAGVVVDTDTKVYGTDNLFVVDASMHPDLPTGNTQAIVMVAAEAAAARILALGKASNTTSPTSSTL
PIALPSGTDIPSVVSSGAVSSVAPIVQPTQTQQPGKIWPRPQRPNGHGNGNNNGKPTTSTKSKAATPTHT
KAGRSYGSFRRRGARVPIVPDTLDHEEAAWERSRAERASFLDSY

>KAF2847494.1 carbohydrate-binding module family 1 protein [Plenodomus tracheiphilus IPT5]
MSRSLLFSSALFALRAVAQTSAPYTDANTGIKFNGYQHQSGYTFGIALPENPTTDFIAQIQAPITNGGGW
AGFSMGQSMTGNLLVVAWPNEGEVLSSFRKATGYTSPAVTTGDFTMSPIPDGTFVNETAFSYTFLCSNCI
SDDVSKGLVIYDSPSTNIMGWAFSDDALTDPATASSGLTYHTAGFGAFGLPMDNAKSADFDTWAALAVAG
SGSGNSTTPGNSTTPITGGNSTAPVTGGNTTAPIANATYDYIVAGGGAAGIIAAERLAESGASVLLIERG
GPSYAFTGNTNTESWNDTVSMYDVPGYGYYLSDVGSPAYCTDTADMAGCVLGGGTSVNAMMFVKPQERDF
DDKWPAGWKWTDVSAAADRVWERNPGQTYGSEDGTRYDDEAYNVLSKFFAGQGWAETDFIKDPNSKKDVF
GHPPWNVANGLRSGVVRTYLPLAQDLSNFKLMMNTNVVRAVREGSSITGLEVETESGERVIYNVNEGGSV
LLAAGSMSTPRILFNSGIGPAEQLQTVASGSSGVTLPAEADWIDLPVGAEIKDHPIFTIKFKTKANFTAT
PKTAFTEPDQTTIDLFAKGSGLLAQSGQRLNWWSSVTTSDGSEVFFQGTCNAPSDSTIQMKVYVTHGSQS
VGSLGITADGATTFITNPHMTSDVDTEAVTLMMDRLLSMTKGDNSTLSIIAPAGVSNVTAADLIKEFKTG
SHYVGSAKMGTKGDAGVVVDTDTKVYGTDNLFIVDASIHPDLPTGNTQAIVMVAAEAAAARILAVGGDAS
PSEPTVIPEATSVAALPTGTGSPVIPTAAPVETAAPVESAKPVESASPVPSAPSSTVQSSPPASTPSTEA
VQPYNRCGGQGWTGATQCTEGWKCVKQNDFYSQCLENTQSTRGRSAPITRRTNTLTRRKLNGRVPTSPDA
IDSEQIASQSQRLGRASYLDTYDF

>KAF2994877.1 hypothetical protein E8E14_002269 [Neopestalotiopsis sp. 37M]
MKVSASVTATMALGASAAGTLNYTDSYTGISFSGYSDGKGYLFGMALPETVGTDAIIQLVAPATDGAGWA
GFDFGVEMANKLLLCAWPNGDSIVTAARIATTYANPTAYTGDVSFYPIEDGTYVNSTHYSATFLCSGCIT
NDDDTFLTTDTNAILGWAYSDTAPTTPSDTSSALNYHSAGFGGFGMTLSSAMNANYDTWAALASSTASYP
AASTGSNSTTGGNSTTGGNSTTTHSVTYADESYDYIIAGAGPAGLIVAGRLAESGASVLLIERGGASTYS
SGGDATVSWNSSVTQYDVPAEAYYLSSASQTDEYCTDTASMAGCILGGGGMVNALMYVKPQDKDFDDNWP
TGWKSSDVSDAADRLYARSSGTINPSADGERYDQGAYDVLSTFLSGNGFTSVDAIEQPNEKDNVFSHPPW
LIQDGMRGGPVKSYLPLVENLSNFKLSLNTKVVRAVRDSTWVSGVEVELEDGSYQIINVTESTGKVILAS
GALSTPRILFYSGIGPTEQIEAVPTDITLPDSSEWISLPVGQNIKDHTIITITLATKTSLSALASTNFTS
PDDESIDLFASGSGLLTQGGQRLNFWTSVVSPSDGLTRYMQGTCNSPSDDTIKIKVYVTHGLTSSTDLVL
DSTGASTTLSGSPWLQTTGDQEAFQVLFDRLIEMTSASNSTLTLQYKDGSSVSSNVTGASYYADVSSTYT
TGSHFVGSAKMGSDDGRTDNGTAVVDLNTQVYGTDNLFVVDASFHPDLPTGNTQAIVMVAAEQAVSKILA
LSGGSISSGSGSSNGTTTDGSSSDSGSSSGSTGKGSKCKRAAKARREAAIKERGLAEKAAASRRRQVRSL
ARKPYSTRMTSRRSTLGHM

>KAF2998525.1 hypothetical protein E8E13_004635 [Curvularia kusanoi]
MARSFILSSALFALQAVAQTSSSYTDEKTGISFRGYTDTTTGYRFGLALPEKPTTDFIAQIQAPVTNDKG
WAGFSMGQSMTGNMLVVAWPHEDKIISSFRTATGYTNPAIATGDFKMNPIPEGTYVNETAFSYTFLCKNC
ISKDPLTGMVLYEAPSTNIVGWAMSETALTNPASASAALNYHTGFGAFGLPAADAYSDKFETWAAMAVEG
STDSGSGSGNSTTPVGGGNSTAPAAGNTTATIANATYDYIVAGGGPAGIIAAERIAESGKSVLLIERGGP
SFGSTGGKGLPWNDTVSMYDVPGYGYYLSDVGTPAYCDDIADMAGCLLGGGTAVNAMMFVRPQDVDWNDK
WPKGWKSADVAAAAERLYKLVPGQTYGSEDGKRYDDGAYEVLSKFFAAQGWKDTDFIKEPNSKTDVFGHP
PWMVADGLRSGPVRAYLPLAQKLDNFKLMMNTKVVRAVRDGSSVSGIEVETADGKRVIYNVNAGGNVILA
AGAMSTPRILFNSGIGPAKQLKTVQSGSSGVTLPAEADWIDLPVGAEIKDHPIFTVKFKTSTNLSSTAKT
VLTSPDQTNIDLFAKGSGILAESGQRLNWWSSVTTSKGKKMYFQGTCNSPADNTIQMKVYLTHGSQSVGE
LGITAEGATEFITNPHMTSDDDTEAITMMMDRLIKMTKGSNSTLSVIAPTGVTDVTAADLIKEFKTGSHY
VGTAKMGTKGDAGVVVDADTKVYGTDNLFVVDASIHPDLPTGNTQAIVMVAAEAAAARIIALGGSNATKP
KPATSASSAVAEATSSAATVAPTSAAAVPSVTGSPVVSSAAPVATSASPVASSPAESAAPSAAPSAAPSA
APSAAPSAPAASAPASSAVEPYGRCGGIGYTGSTQCSQGWTCKVQNDWYSQCLQGNSRREQSAPIVRRDI
KKLNRVAQMASYN

>KAF3000749.1 hypothetical protein E8E13_004267 [Curvularia kusanoi]
MRSTIVGSAVALLGLSRAVMAASTTPVAYTDPNTDIDFQQLDATDGMTIGIAFPKKIESDFIGQLVIPIA
ETGAWGALSLGGGMLNHLLLIAWANGKEVVSTFRTAGAYANPAVYDATKVSALPIANGTFVNSTHFSYTF
LCQGCIVGGDTTFANTDANPVLGWALSAENPTTPSDPASELPYHAAGFGLYGQPAAAAQSAQFETWASWA
SAAPATGNGTAPISGGNSTDTSTGNGTTVVPTISNSTYDVIVAGGGTAGIIAAERIAEAGLSVLLIERGP
ANTVALGSKEGLEWNNTLTPYDVPALGSSLSAIPGTKICSDTASMAGCLLGGSSSINGENFIHPPEHDFE
NWPAGWSWNDMSEAADRLYSRNPGTTQPSADGKHYDDMAYTTVASYLKKQGWTELDSIKTPNEKRMVYSR
PAWSISKNMRAGPARTYMPFAKELDNFTLKLETKVIQVKRTGSTVTGVLVQLADGSQQIINLKQGGKIVL
ASGALSTPRILWNSGIGKSDALKIVQTGTTGVQLPKEADWIDLPVGHGLKDHAQAPLQFKTSAPYSAYKF
NDIATDPVELDVDLYKQGSGVLTQAAQRMHLWTSVNGTDGKERFLQGTVSSMKDGTVTVKTFLTHGTTST
GELGITAGGNTVLKVKPWLTDAADKEAFAGFLQWWMDLTSKGNSTGNATMALDASLTPESILSESLISGD
HWVGTTKMGTDGGNANGTSVVDTNTKVYGTDNLFVVDASIHPDLPTGNTQAIIMIVAEHAAKKIAAFKVA
NGTTPALPSTPSASATPEEVATPSSSATPVSSAAPSSATGAPVVSSAAPAVSSAAPVSSAAPIATSAAPV
ESAAPTSAASAPAPSAPASSTVEAYGRCGGIGYTGSTQCANGWSCKKQNDWYSQCLQ

>KAF3011471.1 hypothetical protein E8E14_005368 [Neopestalotiopsis sp. 37M]
MHSTLVGSLALAGLAQVATAAVKTAAYTDSNTGIDFQTYFDTTGYSFGMATAEDATTDFIGQMVIPLTDG
AGWGALAMGPGMTGRLLLVAWPNGDEVVSSFRYTSAYSTPDVYTNSTLSALPIANGTFINSTHLSYTFVC
QSCVIGGTTTFDFTADTGALGFAISSSNPTTPSDASTALVYHDLGSNIYVANFTAAQSAQYATWAAYASE
VSTTPSTGGSNSTNSTTPATGTGSNSTISTPTTFNTTYDVIVVGGGTSGIIAAERLAESGVNVLLIERGP
ANTVSLGSSQGLSWNDTLTPYDVPALGSSLSTISGTKFCSDTASTAGCLLGGSSSVNGLNFIRPPSHDFE
RWPTGWEWDSISEAADRLYTRNPGTTQPSADGKHYDDLAYTTWSAYLSQQGWNEVDSIESPNEKQNVFSR
PAWSISNHLRAGPARTYMPFAEQLDTFTLRLETNVIQVLRTGSTVTGVLTQATDGSTQIINLNTNGKVVL
ASGALSTPRVLWNSGIGRSDALSIVQSGTSGVSLPDSADWIDLPVGHNLMDHAQVPLQFTAAPTFEAFDF
KGLASSPNETDLSLYEEGAGTITQAAQRMHIWTSANGTDGVTRYLQGTISAMADDTVTVKVFLTHGATSR
GELGISASGSTVLNTKPWLTTDEDMAVYSDFIQSLLDMTSSSNTSSIASGNSSHTLSYSTSGATPSSIIS
ASLVSGDHWVGSARMGTDDGRTDNGTAVVDLDTRVYGTDNLFVVDASIHPDLPTGNTQAIIMVVAEQAAA
KIAAYNVANWNGGSSTGGSNSTTPATGSGSSGSGTSKCKKRKRSVRHQVNWHS

>KAF3037431.1 hypothetical protein E8E11_002736 [Didymella keratinophila]
MRSTIVGSAVALLGLFQTAAALSSTPVAYTDPNSGIDFQLLTNDGISVGVALPETVESDFIGQLVVKTTE
TGAWGAVSFGGGMLNHLLLVAWANGKEVVSTFRVAGAYANPPVYDATSVSALPIANGTFVNSTHFSYTFL
CKGCIVGGDTTFAKTDTNPVLGWALASSNPTTLSDPASELPYHDAGFGLYGQPAAAAQSAQYETWASWAS
AAPSSGTAPISGGNSTIPSTGNGTSVAPTTSNSTYDVIVAGGGTAGIIAAERIAEAGLSVLLIERGPANT
VALGSKEGLEWNNTLTPYDIPALGSSLSAIPGTKICSDTASMAGCLLGGSSSINGENFIRPPQHDFENWP
AGWSWDDVSKAADRLYTRNPGTTQPSIDGKHYDDMAFTTVSSYLKDQGWTELDSIKTPNEKRMVYSRPAW
SISNNLRAGPARTYMPFAQALDNFTLKLETKVVQVKRTGSSVTGVLVELADGTQQIINLKQGGKVVLAGG
ALSTPRILWNSGIGKSDALKIVQGGTTGVQLPEEADWIDLPVGHGLKDHAQAPLQFKTSANYTAYDFNDI
ASDPNEFDVDLYKKGSGVLTQAAQRMHLWTSVKGSDGKERYLQGTVSSMKDGTVTVKAFLTHGTTSTGEL
GITAGGNTVLNVKPWLTDAADKEAFSGFIQWWMDITAQGNSTVNATMALDASSTPESILSTSLISGDHWV
GTTKMGTDDGRTNGTSVVDTDTKVYGTDNLFVVDASIHPDLPTGNTQAIIMVVAEHAAEKIAAFKVANST
TPATPSTPSAAATPEAVTPSASASAVPSSGAEKEYTLKEFIAFLEEAASA

>KAF3042738.1 hypothetical protein E8E12_009573 [Didymella heteroderae]
MARSFIVSTALFALQAVAQTSSSYTDAKTGIDFRGYTDSLTGYTFGIALPENPTTDFIAQIQAPITNGGG
WAGFSMGQSMTGNLLVVAWPNDGEVVSSFRTATGYTNPAVAKGDFAMNPIPDGTYVNDTAFSYTFLCKNC
ISDDVATGLVIYDSPSTNIVGWALSDDPLTDPATAGSTLTYHSAGFGAFGLPMSNATSAKYDTWAAMAVE
GSSGSGSGSGNSTTPIGGGNSTTPVSGNSTASVANATYDYIVAGAGPAGIIAAERIAESGASVLLIERGG
PSYGFTGYTKNLSWNDTVSMYDVPGYGYYLSDVGTPAYCDDTADMAGCLLGGGTSVNAMMFVRPQERDWD
DKWPTGWKSADVAAAADRVWERNPGQTYGSEDGKRYNDESYEVLSKFFAAQGWAETDFIKDPNSKTDVFG
HPPWNVANGLRSGPVRTYLPLAQKLDNFKLMMNTKVIRAVRDGSSVSGLEIETADKQRVIYNVNAGGSVI
LAAGSMSTPRILFNSGIGPAEQLKIVQSGSSGVTLPDEADWINLPVGAEIKDHPIFTVQFKTSTNMSSTP
ETVLTKPDQTNIDLFAKGSGILAQSGQRLNWWSSVKTSKGNEMFFQGTCNGPKDNTIQMKVYLTHGAQSV
GELGITAEGATEFITNPHMTSEEDTEAITMMMDRLLQMTSSSNSSLSIIAPTGVTNVTAADLIKTFKTGS
HYVGTAKIGTKGDAGVVVDTNTKVYGTDNLFIVDASIHPDLPTGNTQAIIMVAAEAAAAKILALGGSNAT
APSTPATSAAAEATSAAAIHSSTGYPIVSSAAPISTGSPVVPTSAPGVSSPAESATPSTPVESAPASPAE
SATATPVESSPATAPAESSPAASVAEAYGRCGGVGYTGPTTCAQGWTCKKQNDWYSQCLQGNSRRTDDAS
VVRRDVKKLNRVAQRATFLGA

>KAF3043809.1 hypothetical protein E8E12_010473 [Didymella heteroderae]
MRSAIVGSAVALLGLFRTAIALSSTPVAYTDPNSGIDFQLLTNDGFSVGIALPETVGSDFIGQLVVPITE
TGAWGAVSFGGGMLNHLLLVAWANGKEVVSTFRVAGAYANPPVYDATTVSALPIANGTFVNSTHFSYTYL
CKGCIVGGDTTFTKTDENPVLGWALSSSNPTTPSDPASELPYHDAGFGLYGQPAAAAQSAQFDTWASWAS
AATDNGPAPISGGNSTVPSTGNGTSVVPTTSNTTYDVIVAGGGTAGIIAAERIAEAGLSVLLIERGPANT
VALGSKEGLEWNNTLTPYDVPALGSSLSAIPGTKICSDTASMAGCLLGGSSSINGENFIRPPQHDFENWP
AGWSWDDVSEAADRLYSRNPGTTQPSADGKHYDDMAYTTVSSYLKDQGWTELDSIKTPNEKRMVYSRPAW
SISNHLRAGPARTYMPFAQALDNFTLKLETKVVQVKRTGSSVTGVLVELKDGSQQIINLKQGGKVVLAGG
ALSTPRILWNSGIGKSDALKIVQGGTTGVQLPEEADWIDLPVGHGLKDHAQAPLQFKTSANYSAYQFNDI
ASDPNEFDVDLYKQGSGVLTQAAQRMHLWTSVKGSDGKERFLQGTVSSMKDGTVTVKTFLTHGTTSTGEL
GITAGGNTVLNVKPWLTDAADKEAFSGFIQWWMDITAQGNSTVNATMALDAGATPESILSTSLISGDHWV
GTTKMGTDDGRTNGTSVVDTDTKVYGTDNLFVVDASIHPDLPTGNTQAIIMVVAEHAAEKIAAFKVANGT
TPATPSTPSASATPEAVTPSASASAIPSSPAEKEYTLKEFISFLEEAAAV

>KAF3048690.1 hypothetical protein E8E11_006286 [Didymella keratinophila]
MARSFILSTALFAAQAVAQTSAPYTDAKTGIDFRGYTNALTGFTFGIALPENPTTDFIAQIQAPITNGGG
WAGFSMGQSMTGNPLIVAWPNDGEVVSSFRKATGYTNPAVAKGNFTMMPIPDGTYVNDTAFSYTFLCKNC
ISDDVASGLVIYDSASTNIVGWAMSDDPLTDPATAGSTLTYHSAGFGAFGLPMSNATSAKYDTWAAMAVE
GSLGSGSGSGNSTTPIGGGNSTTPVTGNSTATVANATYDYIVAGAGPAGIIAAERIAESGASVLLIERGG
PSYGFTGYTKNLSWNDTVSMYDIPGYGYYLSDVGTPAFCDDTADMAGCLLGGGTSVNAMMFVKPQERDWD
DKWPTGWKSADVSAAADRVWERNPGQTYGSEDGKRYNDESYEVLSKFFAAQGWAETDFIKDPNSKTDVFG
HPPWNVANGLRSGPVRTYLPLAQKLDNFKLMMNTKVIRAVRNGSSVSGIEIETADKQRVIYNVNAGGSVI
LAAGSMSTPRILFNSGIGPAEQLKIVQSGSSGVTLPAEADWIDLPVGAEIKDHPIFTVQFTTSTNMSSTP
ESVLTEPDQTNIDLFAKGSGILAQSGQRLNWWSSVKTSKGNEMFFQGTCNGPKDNTIQMKVYLTHGAQSV
GELGITAEGATEFITNPHMTSEEDTEAITMMMDRLLQMTSGSNSTLSVVAPTGVSNVTAADLIKTFKTGS
HYVGTAKIGTKGDAGVVVDTNTKVYGTDNLFVVDASIHPDLPTGNTQAIIMVAAEAAAAKILALGGSNAT
APSTSATSAVAEATSAVAIPSGTGSPAISSSAPISTAVATSAPVASSPAESAAPSTPAESAAPSAPAESA
PASPAESAPATPVESSPATAPAESSPASSVAGAYERCGGIGFTGPTTCTQGWTCKKQNDYYSQCLQGNSR
RESAPVVRRDIKKLNRVAQRATFLDMY

>CAA9966267.1 Choline dehydrogenase [Pyrenophora teres f. maculata]
MARSIFLSSALFVLRVAAQTSSQYIDDKSGITFQGIHDASGFKFGIALPEKTTTDFIAQIQAPITNDGGW
AGFSMGTSMTGNLLVTAWPHQGKIISSFREATGYTNPAVKEGDFKMSPIPDGTYVNDTAFSYTFLCSNCI
SADDPLKGLVVYKEPNVNVLGWAYSNKALTDPTSASAVLNYHDAGFGMFGLPMANASSADYPKWAAMAVA
GTPGAGNSTTPVSGGNSTAPATPVGGNATIANATYDYIVAGGGAAGIIAAERLAESGASVLLIERGGPSY
ASSGNKDVLSWNDTVTMYDVPGYGYYLSDMGTPAYCSDTADMAGCLLGGGTAVNAMMYVRPQERDFDDKW
PAGWKWTDVSAAAERLYERNPGQTHGSEDGIRHDDGAYGVLSKFFAGQGWTETDFIKNPNSKVNVYGHPP
WNVANGLRSGVVRTYLPLAQKLKNFKLMMNTKVVRAVREGSTVSGVEIETATGQRVIYNVKTGGGVILAA
GSMSTPRILFNSGIGPAEQLQTVASGSTGVKLPAKADWIDLPVGAEIKDHPIFTVKFNTSAPLAGTDKNA
LIKPNQTTIDLFAKGSGLLAESGQRLNWWSSVNTTDGSEIFFQGTCNSPADNTIQMKVYITHGLKSVGSL
GITAAGATNFITEPHMNSDVDKEAITMMMDRLIAMAQGGNSTLKLIAPTGVSNVTGADLIKSFKTGSHYV
GTAKMGKKGDAGVVVDTDTKVYGTDNLFVVDASIHPDLPTGNTQAIVMVAAEVAAARILKLGGGSSKPNA
PAASTIPDATTSTMPVVSSAAPTATSTPDAPSPAPVESATPVSSASPIASAPTDPDESTPADPVEPTPAE
PVEPTPADPNESAPTDPDESTPTDPDDSTPADPDEPTPAAPTESAPAAPPPQPNLPPAAPAPTSAAAAKA
SPDRPRAPTAGSASSRTTGTRSVCPAHHSSVTYAKPVLPDVRWCKGRSRLVLRA

>XP_033412741.1 cellobiose dehydrogenase [Aspergillus lentulus]
MRSFLFGGLVALSSTLGAFAANYNSSAYSDSASGIDFQRWCDADTGFCFGLALPETVGTDFVGQLVVPLD
SSKGWGGVSLGGSMTSALLIAAWPNGNSVVSSLRKTTNYANPEVYSGDASLTEIAEGTSVNSTHLTYTFL
CSGCILGQPATFDASDETYFLGWALSKTSPTTPASAASALTYHAAGFGSFEMLLGQAKSSKYSTWAAMAK
STGGSPSSTPSASASVIASPSRSPVASVTPTVSNSTYDYIVVGGGAAGIVAAERLAEANKRVLLIERGVA
PTVEMGASDALAWNKTLTPVDIPALNQALASLGVVGDYLCEDTPGMAGCVLGGGTIVNAMALIYPQEADF
DDKWPAGWKWQDVKSAAARFYERNPGSLLPSADGRRYDQGMYTVLSSFLSGLGWKSVDQHKQPNEKHKAF
SYPSWSVANGIRAGPVRSYLPLVQNKDNFTLRLQTTVRRLIRTGGHVSGVEVQNASGGIEVIRIRPGGKV
ILAAGALSTPRILFNSGIGPAKQLKTVQSGSTGITLPAQKDWINLPVGHNLKDHPMFTVKVSTGANFTAF
NTSSVIPATNSLAQRMYASGSGILTQGGHRLQFWTSNVASDGVTRFYQASCSPGGDGIITMKLYLTHGAT
SSGVLGINAAGSTTIETDPLLQTAEDKEALTSFLQELLDDLKNASYSVQEHTSAADIIAKVTSGDHFVGT
AKMGTDDGRRNGTSVVDTDAKVYGTDNLYIVDASIHPDLPTGNTQAIVMIAAEAAVARILAQGSSPGSSS
IAVSAPSQNTAIAAPTSVSSTGSAVPVPVPTGGQGTPVGGGVVTSAAAATETETEAAPASTTAGAEGAGG
GVATVTKWVTSVDVVTVTKHVLVTATTTVTVLPTFA

>XP_033402766.1 uncharacterized protein K452DRAFT_214995, partial [Aplosporella prunicola CBS 121167]
AALAGAASAALTTTAYTDSTTGISFQQYTDSASGFKFGMALPETPGKDFIGQIIAPGSGWAGISLTSSMM
SSLLVAAWPNDDDVVASLRKTTTYTNPTAYDGDAKLYPIAEGVSVNSTHYTYTFLCKDCIVGDSSTFKVS
AESAVLGWAVSDDAPTSPASTDAKLLYHSTGFGAFGMPIAKAESADYDTWAALASTTAAGSGSTGTSSGS
GSASTPVSTPVNTPLAAPTTAKETYDYIVIGGGAAGIIAAERFAESKKSVLLLERGAPSTKSSGGSDTLS
WNNSVTAYDVPAYGYKTSGSELCDDTASSAGCLVGGSSTINAEMFVKPQEADFENWPQGWQWSDISESAE
SFYERNPGTDKPSSDGRYYNQGVFSILSKLFTSNGWNEVSAIEKPNEKTKVFAHPPWNIQNGLRAGPVKT
YLPLAQAMDNFKFQTGAKVLKLVRSGSAVTGVEVQLEDGSTQIINVNADGKVVLAGGALSTPRILFNSGI
GPADQIKTVKSGSSGVTVPEQADWIELPVGKGLKDHPIFTVSVTAANANFTEYDPTSPTKNEISLFAQGA
GPLSEGMQRLNFWTNVKGTDGVTRYIQGTTAATGSNGIKIKVYLTHGLTSTGVLGITADGTTTFSTEPWM
NTDGDKAAIKSFMTDLIAYIKKDSSLSIESTTGEEVTADSLIATHVTGDHFVGTAKMGADKSSAVVDTDC
KVFGTDNLFVVDASIHPDLPTGNTQAIVMVVSEHAAKKII

>XP_033446163.1 uncharacterized protein M421DRAFT_47619, partial [Didymella exigua CBS 183.55]
MARSFILSTALFALQAVAQTSSPYTDAKTGIDFRGYTDAKTGFTFGIALPENPTTDFIAQIQAPITNGGG
WAGFSMGQSMTGNLLVVAWPNDGEVVSSFRKATGYTNPAVTTGDFTMNPIPDGTYVNDTAFSYTFLCKNC
ISDDVATGLVIYDSPSTNIVGWAFSDDSLTDPATAGSTLTYHTAGFGAFGLPMSNATSANFETWAAMAVE
GSSDSGSGNSTLPISGGNSTTPTTGNSTATVGNATYDYIVAGAGAAGIIAAQRIAESGASVLLIERGGPS
YGFTGYTDNLSWNDTVSMYDVPGYGYYLSDVGTPAYCDDTADMAGCLLGGGTSVNAMMFVRPQDRDFDDK
WPTGWKSTDVATAADRVWERNPGQTYGSEDGKRYNDEAYDVLSKFFASQGWTETDFIKDPNSKTDVFGHP
PWNVANGLRSGPVRTYLPLAQKLDNFKLMMNTKVIRAVRKGSSISGIEIETADKQRVIYNVNAGGSVILA
AGSMSTPRILFNSGIGPTKQLKVVQSGSSGVTLPDEADWIDLPVGAEIKDHPIFTLQFKTSTNMSSTAET
VLTEPDQTNIDLFAKGSGILAQSGQRLNWWSSVTTSKGNEMFFQGTCNGPSANTIQMKIYLTHGAQSVGE
LGITADGATEFITNPHMTSEEDTEALTMMMDRLLQMASGSNSTLSIVAPTGVTNVTAADLIKTFKTGSHY
VGTAKVGTKGDDGVVVDTDTKVYGTDNLFVVDASIHPDLPTGNTQAIVMVVAEAAAAKILAL

>XP_033443331.1 uncharacterized protein M421DRAFT_104667 [Didymella exigua CBS 183.55]
MRSTIVGSAVALLGLFRTVTAASTTPVAYTDPNTGIDFQLLNANGNFSVAIALPETIGSDLIGQLVVPIS
KTGAWGAVSFGGGMLNHLLLVAWANGKEVVSTFRIAGAYANPPVYDATTVSALPIANGTFVNSTHLSYTF
LCKGCIVGGTTTFTKTDTNPVLGWALSSSNPTTPSDPTSGLPYHDSGFGLYGQPAAAAQSAKFETWASWA
SAASTTPASGSNSTTPSTGNGTTIVPTTSNTTYDVIVAGGGTAGIIAAERIAEAGLSVLLIERGPANTVA
LGSSQALEWNNTLTPYDVPALGSSLAAIPGTKICSDTASMAGCLLGGSSSINGENFIHPPEHDFENWPKG
WSWNDMSEAADRLYSRNPGTTQPSADGKHYDDMAYTTVSSYLSGQGWTELDSIKTPNEKRMVYSRPAWSI
TNHLRAGPARTYMPFAEKLESFTLKLETKVVQVKRTGSSVTGVLVELADGSQQIINLKEGGKVVLAGGAL
STPRILWNSGIGKSDALKIVQGGTTGVQLPEEADWIDLPVGHSLKDHAQAPLQFKTSAAYTAYDYADIAS
SPVQSDVDLYKQGSGVLTQAAQRMHLWTSVKGTDGKERFLQGTVSSMKNNTVTVKTFLTHGSTSTGELGI
TASGNTVLNVKPWLNDAADKEAFSGFIQWWIDITSKGNSTVNATMALDASSTPDSIIASSLVSGDHWVGT
TRMGTDDGRTNGTSVVDTNTKVYGTDNLFVVDASIHPDLPTGNTQAIIMIVAEHAAQKIAAFKVGSSSTP
ATPSAPEASTPAASVTPEAAESYAPDLIDGTAAHEKSDSIAAFHHRGASQRPIREPRDLVKTDHGSKTRY
FHQA

>XP_033377705.1 uncharacterized protein BU24DRAFT_428275 [Aaosphaeria arxii CBS 175.79]
MTRSILLSSALFALQAVAQVSSPFTDEVSGIKFNGIAHSSGFRVGIALPEDPSTDFIGQIVAPVNSTGGG
YGAFSLGQTMRNNLLVVAWPNGEEIVSSFRKTSGYTSPAVVSGDFSLATIPDGTFVNDTAFSYTFLCSNC
IGENGLVVSDTNNVFGWALSKDPVTDPSSTSSSLSYHSAGFGMFGLSIADAKSSDYDTWAALAQTTPGNG
TIPGNGTTPGGNSTTPIGGGNANATISNSTYDYIVAGGGVAGIVAAQRLAESGASVLLLERGGPSTFSSG
NTDTLSWNSSVTMYDVPGFAYYLSQVGKPAFCTDTADQAGCLLGGGSMVNALMFVPPQDRDFDAKWPEGW
KSSDVAAAASRVYERNPGQTYGSEDGKRYNDEAYTVLSQFFSSQGFSETDAIEKPNDKIDYFTHPPWNIV
DGMRAGPVRTYLPLANNLSNFKLQLNTQVLRAVRNGSTITGVETLSSSGQRVIYNVNAGGKVILSAGALA
TPRILFNSGIGPAEQLQTVATGSSGIVLPAEADWIDLPVGSEIKDHVIFTVKFKTSTPLAALSSSAFTSP
DQTTVDLFAQNSGLLSQSGQRFNFWTAVNTTGSGNSTDGNQVFIQGTCNGPANNTIQMKIYLTHGLTSTG
SLGITATGATELTKDPWLQTEHDIEAITSFMDRLLDMTRQPNSTLTYLSAESTTGANVTGADLIKQFTTG
LHYVGTAKMGAKGEAGVVVDTDTKVYGTDNLFVVDASMHPDLPTGNTQAIVMVAAEAAAQKILALGTPAN
ETTVDPATETGIPQSTETSIAQPNVPSTPTESATSTTPQAQPTQQPGRGRPGRPNRPGRPAGSKLRRNKN
GSLRKRTPEGRAPLKVEYFDDEDTMFQRSQMERASFLDSAY

>XP_033558738.1 carbohydrate-binding module family 1 protein [Macroventuria anomochaeta]
MARSFILSTALFALQAVAQTSSPYTDAKTGIDFRGYTDAKTGYTFGIALPENATTDFIAQIQAPITNGGG
WAGFSMGQSMTGNLLVVAWPNDGEVVSSFRKATGYTNPAVTTGDFTMNPIPDGTFVNDTAFSYTFLCKNC
ISDDVATGLVIYDSPSTNIVGWAFSNDALTDPATASSTLTYHTAGFGAFGLPMSNATSANFETWAAMAVE
GSTGSGSGSGNSTTPISGGNSTTPVTGNTTATIGNATYDYIVAGAGPAGIIAAERIAESGASVLLIERGG
PSYGFTGYTDNMSWNDTVSMYDVPGYGYYLSDVGTPAYCDDTADMAGCLLGGGTSVNAMMFVKPQERDFD
DKWPTGWKSADVSAAAERVWERNPGQTYGSEDGKRYNDEAYEVLSKFFAAQGWAETDFIKDPNSKTDVFG
HPPWNVADGLRSGPVRTYLPLAQKLDNFKLMMNTKVIRAVREGSSATGIEVETADGQRVIYNVNAGGSVI
LAAGSMSTPRILFNSGIGPAEQLKIVQSGSSGVTLPDEADWIDLPVGAEIKDHPIFTIQFKTSTNMSSTP
ETTLTEPDQTNLDLFAKGSGILAQSGQRLNWWSSVTTSKGNEMFFQGTCNGPSDNTIQMKVYLTHGAQSV
GELGITAEGATEFITNPHMTSEEDTEAITMMMDRLLQMTSGSNSTLSIIAPTGVTNVTAADLIKTFKTGS
HYVGTAKVGAKGDAGVVVDTDTKVYGTDNLFVVDASIHPDLPTGNTQAIVMVAAEAAAARILALGGSNAT
APATPASSAASAVAEVTSAASVVPEATSVAAVPSGTGSPDVSSAAPIGTGSPVVPSASPIASSPAESAAP
AESVPASPVESASVSPAESSTATAPAESSPASTVAEAYGRCGGQGWTGPTQCTQGWTCTKQNDYYSQCIQ
ANSRRAQTAPVVRRDIKKLNRVAQRASFLNSY

>XP_033540638.1 FAD/NAD(P)-binding domain-containing protein [Lindgomyces ingoldianus]
MARSVLLSGALLVLHVTAQTASPFTDDKTGITFNGFQHYSGYRFGLALPENPSTDFIGQIVGPVNSTGGW
AGVSMASSMTDHLLIVAWPNGDEVVSSFRKATGYTSPPITTGNFSMTTIPTGTYTNGTAFSYTFLCSGCI
TDDDVGLSILEATTVLGWAWSNQAVTDPTSASSALTYHAAGFGAFGVTVADAESSEYSTWAALATGGNST
FPSGNSTTPIGGGGSANGTMGGNATATISNSTYDYIVAGAGAAGIVAAERLAESGATVSASNPLATVLLL
ERGGPSFASTGNTDTLSWNSSVTMYDVPGLDYYLSVAGTPAFCTDTADQAGCLLGGGTMVNAMMFIHPQD
KDFDDKWPTGWKWSDVSAAADRLYERNPGQNYGSVDGLRYNDQAYEVLSQFLAGNGWNYVDSIKEPNDKK
DVFTHPPWSTADGLRAGPVRNYLPLALAMSNFKLMLNTMVIRAVRNGSTISGVETECGVTGKRVIYNVNS
GGGVILASGAMSTPRILFNSAIGPREQIQTVASGSTGVILPAESEWINLPVGAEIRDHPIFPVKFSTKVN
MPALGTTDFTSPNETTVELFAKGSGALAQSGQRLNFWSSVETSDGHTIFVQGTCNGPANNTISMKIYLTH
GVTSVGSLGITADGATEFITKPWLTSGTDIEAATIFMDRLLEMSRKPNSTLSFLSAGSSGSVTGSNVTGA
DLLKDFTTGAHFVSTAKMGEDETTAVVDTNTKVFGTDNLFVVDASMHPDLPTGNTQAMVMVAAEAAVIKI
LALKGSSNGSANAVSAPSLPIGTAIPQPSGTGASAATTLSAPPEPPSLPTRSPWDNWPPQPSQKGEAKTK
RSTSEERG

>XP_033517929.1 carbohydrate-binding module family 1 protein [Dothidotthia symphoricarpi CBS 119687]
MARTFAVLSALFALRAAAQTSSVYTDEKTNITFNGLRHTSGYTLGFALPENPTTDFIAQIQAPITNGAGW
AGFSMGQSMAGNLLVVAWPNEGEIVSSFREATGYTNPAVTTGDFKMTPIPEGTYVNDTAFSYTFLCSNCI
SDDVTKGLVIYEAPSNNIVGWAYSADALTDSTSASATLNYHSGGFGAFGCPMANATSADYETWAALAVAG
SDSGSGNSTTPVGGSNSTTPVTTPISANSTATVANETYDYIVAGAGAAGIVVAERLAESGASVLLIERGG
PSYASTGNTDTLSWNDTMTMYDVPGYGYYLSTVGSPAYCTDTADMAGCLVGGGTAVNALMFVKPQAKDFD
DKWPESWKSTDMSAAADRVWERNPGQTYGSEDGERYNDQAYDVLSQFFKGQGWAETDFIKDPNSKVNVFG
HSPWNVADGLRSGVVRTYLPLAQDLSNFKLMTNTNVVRTVREGSSATGVEIETADGKRMIYNVKTGGNVI
LAAGAMSTPRILFNSGIGPSEQLKIVASGSSGVTLPDEADWIDLPVGAEIKDHPIFTIKFTTSTPMFADA
TTAWTSPNQTTVDLFAKNSGILAQSGQRLNWWSSVNTTAGNEVFFQGTCNGPSNNTIQMKVYMTHGASSV
GSLGITADGATTFITNPLMNSDDDTEAITLMLERLLKMTSGSNSTLTIVAGTGVTNVTAADLIKEYKSGS
HYVGTAKMGTKGEAGVVVDTDTKVYGTDNLFVVDASMHPDLPTGNTQAIIMVAAEAAAARILALGSSSGT
TPSVPAASSVAPIVSSAASEPSSVVPEATGVSSATSAAAISSVAASSAAPVASSSSVVSLAASSASPSRT
ASPVVPSASHVATASSKPVASRPTPTSAKSSAAAKPTSSAAAAAATAYAQCGGKTWTGATTCVEGWSCTK
QNDYYSQCTRSSSRRSAPVKRRASRHAAVKEVSY

>KAF4152558.1 hypothetical protein CNMCM6069_001934 [Aspergillus lentulus]
MRSFLFGGLVALSSTLGAFAANYNSSAYSDSASGIDFQRWCDADTGFCFGLALPETVGTDFVGQLVVPLD
SSKGWGGVSLGGSMTSALLIAAWPNGNSVVSSLRKTTNYANPDVYSGDASLTEIAEGTSVNSTHLTYTFL
CSGCILGQPATFDASDETYFLGWALSKTSPTTPASAASALTYHAAGFGSFEMLLGQAKSSKYSTWAAMAK
STGGSPSSTPSASASVIASPSRSPVASVTPTISNSTYDYIVVGGGAAGIVAAERLAEANKRVLLIERGVA
PTVEMGASDALAWNKTLTPVDVPALNQALTSLGVVGDYLCEDTPGMAGCVLGGGTIVNAMALIYPQEADF
DDKWPAGWKWQDVKSAAARFYERNPGSLLPSADGRRYDQGMYTVLSSFLSGLGWKSVDQHKQPNEKHKAF
SYPSWSVANGIRAGPVRSYLPLVQNKDNFTLRLQTTVRRLIRTGGHVSGVEVQNASGGIEVIRIRPGGKV
ILAAGALSTPRILFNSGIGPAKQLKTVQSGSTGITLPAQKDWINLPVGHNLKDHPMFTVKVSTGANFTAF
NTSSVIPATNSLAQRMYASGSGILTQGGHRLQFWTSNVASDGVTRFYQASCSPGGDGIITMKLYLTHGAT
SSGVLGINAAGSTTIETDPLLQTAEDKEALTSFLQELLDDLKNASYSVQEHTSAADIIAKVTSGDHFVGT
AKMGTDDGRRNGTSVVDTDAKVYGTDNLYIVDASIHPDLPTGNTQAIVMIAAEAAVARILAQGSSPGSSS
IAVSAPSQNTAIAASTSVSSTESAVPVPVPTGGQETPVGGGVVTSAAAATETETEAAPASTTAGAEGAGG
GVATVTKWVTSVDVVTVTKHVLVTATTTVTVLPTFA

>KAF4161720.1 hypothetical protein CNMCM6936_003152 [Aspergillus lentulus]
MRSFLFGGLVALSSTLGAFAANYNSSAYSDSASGIDFQRWCDADTGFCFGLALPETVGTDFVGQLVVPLD
SSKGWGGVSLGGSMTSALLIAAWPNGNSVVSSLRKTTNYANPDVYSGDASLTEIAEGTSVNSTHLTYTFL
CSGCILGQPATFDASDETYFLGWALSKTSPTTPASAASALTYHAAGFGSFEMLLGQAKSSKYSTWAAMAK
STGGSPSSTPSASASVIASPSRSPVASVTPTVSNSTYDYIVVGGGAAGIVAAERLAEANKRVLLIERGVA
PTVEMGASDALAWNKTLTPVDIPALNQALTSLGVVGDYLCEDTPGMAGCVLGGGTIVNAMALIYPQEADF
DDKWPAGWKWQDVKSAAARFYERNPGSLLPSADGRRYDQGMYTVLSSFLSGLGWKSVDQHKQPNEKHKAF
SYPSWSVANGIRAGPVRSYLPLVQNKDNFTLRLQTTVRRLIRTGGHVSGVEVQNASGGIEVIRIRPGGKV
ILAAGALSTPRILFNSGIGPAKQLKTVQSGSTGITLPAQKDWINLPVGHNLKDHPMFTVKVSTGANFTAF
NTSSVIPATNSLAQRMYASGSGILTQGGHRLQFWTSNVASDGVTRFYQASCSPGGDGIITMKLYLTHGAT
SSGVLGINAAGSTTIETDPLLQTAEDKEALTSFLEELLDDLKNASYSVQEHTSAADIIAKVTSGDHFVGT
AKMGTDDGRRNGTSVVDTDAKVYGTDNLYIVDASIHPDLPTGNTQAIVMIAAEAAVARILAQGSSPGSSS
IAVSAPSQNTAIAASTSVSSTESAVPVPVPTGGQETPVGGGVATSAAAGTETETEAAPASTTAGAEGAGS
GVATVTKWVTSVDVVTVTKHVLVTATTTVTVLPTFA

>KAF4179866.1 hypothetical protein CNMCM7927_001583 [Aspergillus lentulus]
MRSFLFGGLVALSSTLGAFAANYNSSAYSDSASGIDFQRWCDADTGFCFGLALPETVGTDFVGQLVVPLD
SSKGWGGVSLGGSMTSALLIAAWPNGNSVVSSLRKTTNYANPEVYSGDASLTEIAEGTSVNSTHLTYTFL
CSGCILGQPATFDASDETYFLGWALSKTSPTTPASAASALTYHAAGFGSFEMLLGQAKSSKYSTWAAMAK
STGGSPSSTPSASASVIASPSRSPVASVTPTVSNSTYDYIVVGGGAAGIVAAERLAEANKRVLLIERGVA
PTVEMGASDALAWNKTLTPVDIPALNQALTGLGVVGDYLCEDTPGMAGCVLGGGTIVNAMALIYPQEADF
DDKWPAGWKWQDVKSAAARFYERNPGSLLPSADGRRYDQGMYTVLSSFLSGLGWKSVDQHKQPNEKHKAF
SYPSWSVANGIRAGPVRSYLPLVQNKDNFTLRLQTTVRRLIRTGGHVSGVEVQNASGGIEVIRIRPGGKV
ILAAGALSTPRILFNSGIGPAKQLKTVQSGSTGITLPAQKDWINLPVGHNLKDHPMFTVKVSTGANFTAF
NTSSVIPATNSLAQRMYASGSGILTQGGHRLQFWTSNVASDGVTRFYQASCSPGGDGIITMKLYLTHGAT
SSGVLGINAAGSTTIETDPLLQTAEDKEALTSFLQELLDDLKNASYSVQEHTSAADIIAKVTSGDHFVGT
AKMGTDDGRRNGTSVVDTDAKVYGTDNLYIVDASIHPDLPTGNTQAIVMIAAEAAVARILAQGSSPGSSS
IAVSAPSQNTAIAASTSVSSTESAVPVPVPTGGQETPVGGGVVTSAAAATETETETAPASTTAGAEGAGG
GVATVTEWVTSVDVVTVTKHVLVTATTTVTVLPTFA

>KAF4200440.1 hypothetical protein CNMCM8927_003400 [Aspergillus lentulus]
MRSFLFGGLVALSSTLGAFAANYNSSAYSDSASGIDFQRWCDADTGFCFGLALPETVGTDFVGQLVVPLD
SSKGWGGVSLGGSMTSALLIAAWPNGNSVVSSLRKTTNYANPEVYSGDASLTEIAEGTSVNSTHLTYTFL
CSGCILGQPATFDASDETYFLGWALSKTSPTTPASAASALTYHAAGFGSFEMLLGQAKSSKYSTWAAMAK
STGGSPSSTPSASASVIASPSRSPVASVTPTVSNSTYDYIVVGGGAAGIVAAERLAEANKRVLLIERGVA
PTVEMGASDALAWNKTLTPVDIPALNQALTSLGVVGDYLCEDTPGMAGCVLGGGTIVNAMALIYPQEADF
DDKWPAGWKWQDVKSAAARFYERNPGSLLPSADGRRYDQGMYTVLSSFLSGLGWKSVDQHKQPNEKHKAF
SYPSWSVANGIRAGPVRSYLPLVQNKDNFTLRLQTTVRRLIRTGGHVSGVEVQNASGGIEVIRIRPGGKV
ILAAGALSTPRILFNSGIGPAKQLKTVQSGSTGITLPAQKDWINLPVGHNLKDHPMFTVKVSTGANFTAF
NTSSVIPATNSLAQRMYASGSGILTQGGHRLQFWTSNVASDGVTRFYQASCSPGGDGIITMKLYLTHGAT
SSGVLGINAAGSTTIETDPLLQTAEDKEALTSFLQELLDDLKNASYSVQEHTSAADIIAKVTSGDHFVGT
AKMGTDDGRRNGTSVVDTDAKVYGTDNLYIVDASIHPDLPTGNTQAIVMIAAEAAVARILAQGSSPGSSS
IAVSAPSQNTAIAASTSVSSTESAVPVPVPTGGQETPVGGGVVTSAAAATETETETAPASTTAGAEGAGG
GVATVTEWVTSVDVVTVTKHVLVTATTTVTVLPTFA

>KAF4211988.1 hypothetical protein CNMCM5878_001854 [Aspergillus fumigatiaffinis]
MRSFLFGGLVALSSTLGAFAANYNSSAYSDSTSGIDFQRWCDADTGFCFGLALPETVGTDFVGQLVVPLD
SSKGWGGVSLGGSMTSALLIAAWPNGNTVVSSLRKTTNYANPDVYSGDASLTEIPDGTSVNSTHLTYTFL
CSGCILGQPATFDATDETYFLGWALSKTNPTTPASASSALTYHAAGFGSFEMLLGQAKSSKYSTWAAMAK
STSGSPSSTPSASASVIASPSSSPAASVTPTVSNSTYDYIVVGGGAAGIVAAERLAEANKRVLLIERGVA
PTVEMGASDALAWNKTLAPVDIPALNQALSSLGVVGDYLCADTPGMAGCVLGGGTIVNAMALIYPQEADF
DDKWPAGWKWQDVKSAAARFYERNPGSLLPSADGRRYDQGMYTVLSSFLSGLGWKSVDQHKQPNEKHKAF
SYPSWSVANGIRAGPVRSYLPLVQNKDNFTLRLQTTVRRLIRTGGNVSGVEVQNASGGIEVIRIRPGGKV
ILAAGALSTPRILFNSGIGPAQQIKTVQSGSTGITLPAQKDWINLPVGHNLKDHPMFTVKVSTGANFTAF
NTSSVIPATNSLAQRMYASGSGILTQGGHRLQFWTSNVASDGVTRFYQASCSPGGDGIISMKLYLTHGAT
SSGVLGINAAGSTTIETDPLLQTAEDKEALTSFLQELLDDLKKASYTVLEYTSAAEIIAKVTSGDHFVGT
AKMGTDDGRQNGTSVVDTNAKVYGTDNLYIVDASIHPDLPTGNTQAIVMIAAEAAVARILAQGSGPASSS
VVVSAPSQNTAIASASSTESAVPVPVPTGDQETPVGGGVVTSAAAATETETEAAPASTTTAEVEGGSGGV
ATVTEWVTSVDVVTVTKHVVVTATTTITVLPTFA

>KAF4254322.1 hypothetical protein CNMCM8714_005184 [Aspergillus fumigatus]
MRSFLFGGLVALSSTLGAFAANYNSSAYSDSASGIDFQRWCDANTGFCFGLALPETVGTDFVGQLVVPLD
SSKGWGGVSLGGSMTSTLLIAAWPNGNSVVSSLRKTTNYANPDVYSGGASLTEIPDGTSVNRTHLTYTFL
CSGCILGQPATFDATDETYFLGWALSKTSPTTPASASSALTYHAAGFGSFEMLLGQAKSSKYSTWAAMAK
STGGSPSSTPSASASVTPSPSRSPVPSVTPTVSNSTYDYIVVGGGAAGIVAAERLAEANKRVLLIERGVA
PTVEMGATDALAWNKTLTPVDIPALNQALTSLGVVGDYLCEDTPGMAGCVLGGGTTVNAMALIYPQEADF
DDKWPAGWKWQDVKSAAARFYERNPGSLLPSADGRRYDQGMYTVLSSFLSGLGWKSVDQHKQPNEKHKAF
SYPSWSVANGIRAGPVRSYLPLVQNKDNFTLRLQTTVRRLIRTGGHVTGVEVQNASGGIELIGIRPGGKV
ILAAGALSTPRILFNSGIGPAKQIKTVQSGSTGITLPAQKDWINLPVGHNLKDHPMFTVKVNTGANFTAF
NTSSVIPATNSLAQRLYASGSGILTQGGHRLQFWTSNVASDGVTRFFQASCSPGGDGIITMKLYLTHGAT
SSGVLGINAAGSTTIESDPLLQTPEDKEALTSFLQELLDDLKKASYTVQGSSSPADILAKVTSGDHFVGT
AKMGPDDGTSVVDTNTKVYGTDNLYIVDASIHPDLPTGNTQAIVMIAAEAAVARILAQGSGPSSSSSIAV
SAPSQNTAIAAVSSTPSATAVPVPVPIPTGGQETPGGDSRCSAYRN

>KAF4261297.1 hypothetical protein CNMCM8812_004988 [Aspergillus fumigatus]
MRSFLFGGLVALSSTLGAFAANYNSSAYSDSASGIDFQRWCDANTGFCFGLALPETVGTDFVGQLVVPLD
SSKGWGGVSLGGSMTSTLLIAAWPNGNSVVSSLRKTTNYANPDVYSGGASLTEIPDGTSVNRTHLTYTFL
CSGCILGQPATFDATDETYFLGWALSKTSPTTPASASSALTYHAAGFGSFEMILGQAKSSKYSTWAAMAK
STGGSPSSTPSASASVTPSPSRSPVPSVTPTVSNSTYDYIVVGGGAAGIVAAERLAEANKRVLLIERGVA
PTVEMGATDVLAWNKTLTPVDIPALNQALTSLGVVGDYLCEDTPGMAGCVLGGGTTVNAMALIYPQEADF
DDKWPAGWKWQDVKSAAARFYERNPGSLLPSADGRRYDQGMYTVLSSFLSGLGWKSVDQHKQPNEKHKAF
SYPSWSVANGIRAGPVRSYLPLVQNKDNFTLRLQTTVRRLIRTGGHVTGVEVQNASGGIELIGIRPGGKV
ILAAGALSTPRILFNSGIGPAKQIKTVQSGSTGITLPAQKDWINLPVGHNLKDHPMFTVKVNTGANFTAF
NTSSVIPATNSLAQRLYASGSGILTQGGHRLQFWTSNVASDGVTRFFQASCSPGGDGIITMKLYLTHGAT
SSGVLGINAAGSTTIESDPLLQTPEDKEALTSFLQELLDDLKKASYTVQGSSSPADILAKVTSGDHFVGT
AKMGPDDGTSVVDTNTKVYGTDNLYIVDASIHPDLPTGNTQAIVMIAAEAAVARILAQGSGPSSSSSIAV
SAPSQNTAIAAVSSTPSATAVPVPVPIPTGGQETPGGDSRCSAYRN

>XP_033685132.1 uncharacterized protein BU26DRAFT_593917 [Trematosphaeria pertusa]
MVKMTRSLFLSSALLALRAAAQVASPYTDEKSGITFNGYMDSTGYRMGISLPEDPTTDLIAQIVVPVSND
GGWGGFALGSTMVGSLLIVAWPHEDKIVSSFRKATGYTSPSATNGSFTMTTIPDGTYVNDTAFSYTFLCS
SCIGDDALVLSDTANVFGWAYSDDALTDPTSASSALTYHSAGFALFGFTVDDAKSANFDTWAALATGGSG
NSTTPGGNTTTPGTGGGSTNGTTGSNTTASVSNSTYDCIVAGAGAAGIVVAERLAESGASVLLLERGGPS
LGATGNNGTLSWNSSTTIYDVPGLDYYLSQAGNPAFCTDTADQAGCLLGGGTVVNAMMFVKPQSRDFDDK
WPEGWKWSDVAEAADRVYERNPGQTYGSEDGLRYNNEAYNVLSEFLAANGWTDTDFIDGNHNARVDAYGY
PPWNLANGLRSGVVHTYLPVAQTLPNFKLMLNTKVIRAVRNGSAVTGIETESSTGARVIYNVNAGGSVIL
SSGTMSTPRILFNSGIGPSEQLQTVASGTSGVTLPAEIDWIDLPVGTEIKDHVIFTLKFNTSVPLYSPPT
SDIVSPNQTTIDLFAKGNGVLAQSGQRLSFWTAVNTTSGKEMFIQGTCNGPANDTIQMKIYLSHGLTSVG
SLGITADGATELTSTPWLQTDEDIEAASLFMQRLLDMTRTPNSTLTFRSAGTVTTATSNMTGADLVKSVI
ANKEYTTGVHYVGTAKMGTRGDSGVVVDTDTKVYGTDNLFVVDGSMHPDLPTGNTQAIIMIAAEAAAARI
LALNSVSPSETPGPAQPSQNAGQLGDNHPWWQRPNGKGNGRGKPSPTTLSTQIPAPTPTPAKAGHQPGHY
AKRQLSGRIPVSPDVLEDEEVLEERSRMERASFLDSYDY

>KAF4335383.1 cellobiose dehydrogenase [Fusarium beomiforme]
MRFTLSSVAALLGLASTTAAQGLRSSAYTDPKTGIEFQRFVDDGYSLGIAVPETLGKDLIAQMVFPYEKA
GWGGISFRGGMVGGLLFVAWPNGDDIVTSFRLASSYANPDVYTNTTVKATPIPEGTFVNSTHVSYTFLCE
GCVIEKTTSLTGESPVVGYAWSSIDVDTPSDPESALNYHGAGFGQFGLDIKKAASAKFSTWADMAKETKP
APGTGTPGVPGNSTTLPPTTSNVTYDVIVVGGGPAGIIAAERLAESGASVLLIERGPANTVALGNTAQAL
PWNNTLTPYDIPALGSSMTSIPATKFCSDTASTAGCLLGGSSSINGENFIHPPERDFQRWPQGWSWADVS
KAADRLYERNPGTTLPSDDGKYYDDRAYTILSGYLSAKGWKEVDSIKEPNEKHLVYSRPSWSIKNNLRAG
PARTYMPFAQKLPNFTLKLETKVIQPIRSGSKITGVLTQGANGSKQIIKVKAGGKVVLAAGAMSTPRLLW
NAGIGKSDALAIVKQGASKTGVTLPAASDFIDLPVGHHLQDHAQVMLQFKTKSNFTAYKFNDIATNPVKS
DLELYFQGSGPITQAAQRMHLWTSAKGADGRVRYLQGTASAMADGIITVRAFLTHGTTTVGELGITAGGN
TVLNTKPWLIDQEDRKAMADFVQYWLDLTSGSNSTLSYITPGATVDDILATKLISGDHWMGSAKMGVDDG
RKGNGSAVVDLNTKVYGTDNLFVVDASMHPDLPTGNTQAIIMVAAEHAAEKIAAFKVGGSNSTVPEPIAS
APTPVPTPGSKCKRGLRRRRAARMPMDFRRRSFN

>KAF4345075.1 cellobiose dehydrogenase [Fusarium beomiforme]
MRFSTLFSSAALMYQAASAASVEYKDADSGITFQQYTDKSSKFTFGIALPKNPSTDFIGQMTVPISEGYG
SVAMGSTMTKKLLVVAWPNDGKVLTSVRQADGYTNPAVLDDDTVSIKPIEKGTKVGTDSFTFTFLCEGCI
KTDGTTFKASDANAVLGFAMSTTALDDPTDSAGALNYHGAGFGGFSIDTAAAQSADYETWAKLASDATTP
GTSPGGNTGTNPGNFTTIISNATYDYIVVGGGTAGLIVAERLVESKKSVLVLEQGKASFYEAGGRSTMDW
NDTVTQYDVPSMAYYLTTAKDTSAYCTDTASMAGCILGGSSVINAMMFVRPQPADFDDKWPTGWKWQDVQ
SSADKLYERTPGTTSPTKDGKRVDQGAWNVLSKFFSANGFTEVDAIEEPSKKKSVFTHPPLMVHDGLRAG
PVRDYLPLAKANSNFKLQLNTKVLRVIREGKAVTGIEVQSGPSTRQIIKLKTNGAVVLAAGALATPRLLV
NSGIGPAEQIEAVASGSQRLTMPAKDQWLDLPVGKGLKDHPIFTVKMKTKQPMSALNETDFTEPSQTNID
LFAQGDGLLAQSGQRFIFWDTVKGSDGVERYVQGTCSAAGDNTVKIKVYLTHGATSSGALTVTSSGATKL
VGEPYLKTAGDKEAVKSFMNKLINFASKPNSTLSIASNATAESLMAEYVSGSHFVGSAVMGTENDGSSVV
DTDTKVWGTENLFVVDGSIHPDLPTGNTQAIIMVAAEHAAAKILGGGNGVVSPVVPSNGTAPVATTPIST
PVATKRPTGCKSKRSLRQRRHHRQL

>KAF4438001.1 cellobiose dehydrogenase [Fusarium acutatum]
MRFSTLLSSAALMYQAVSAESVDYKDADTGITFQQYTDKSSKFSFGIALPKNPSTDFIGQMTVPISEGYG
SVGMGSTMTKKLLVVAWPNDGKVITSVRQADGYTNPAVLDDDTVSIKPIEKGTKVGTDSFTFTFLCEGCI
KTDGTTFKAADTNAVLSFAMSTIALDDPTDAAGALNYHGAGFGGYSLDTAAAQSADFETWAKLASDATTP
GSSPGGSTGSNPGNFTTIVSNATYDYIVVGGGTAGLIVAERLVESKKSVLLLEQGKASFYESGGRSTMDW
NDTVTQYDVPSMAYYLTTAKDTSAYCTDTASMAGCILGGSSVINAMMFVRPQPADFDDKWPTGWKWQDIE
SSANKLYERTPGTTSPTKDGKRVDQNAWNVLSKFFSANGFTEVDAIEEPSKKKSVFTHPPLMVNDGLRAG
PVRDYLPLAQANNNFKLQLNTKVLRVIREGKAVTGIEVQSGPSTRQIINLKTNGAVVLAAGSLATPRLLV
NSGIGPSEQIEAVASGSQRLTMPAKDQWLDLPVGENLKDHPIFTVKMKTKQPMSALSETDFTKPSQTNID
LFAQGDGLLAQSGQRFIFWDTVKGSDGVERYVQGTCAAAGDDTVKVKVYLTHGATSSGSLTVTSSGATKL
VGEPYLKTAGDKEAVKSFMNKLISFASKPNSTLSIASNATAESLMAEYVSGSHFVGSAIMGTENDGTSVV
DTDTKVWGTENLFIVDGSIHPDLPTGNTQAIIMVAAEHAASKILGGGNGAASPVVPSNGTVPVPTTPIST
PVATKRPSKCKRSMRQRRHHRRL

>KAF4439232.1 cellobiose dehydrogenase [Fusarium acutatum]
MRFTLSTMAGLLGLASAQGLRSSAYTDPKTGIDFQRFVDDGYSLGIAVPETLGKDLIAQMVFPREKEGWG
GISFRGGMVGGMLFVAWPNGDEIVTSFRMANSYANPDVYTNSTVKATPIPEGTFVNSTHVSYTFLCEGCV
VKETTSLTGESPVVGYAWSSIDVDTPSDPESALNYHGAGFGQFGLDIKKAASAKYATWAAMAKETTPAPG
AGSPSVPGNSTTLPPTTSNITYDVIVVGGGPAGIIVAERLAESGASVLLIERGPANTVALGNAAQALPWN
NTLTPYDIPALGSSMTSMSGTKFCSDTASTAGCLLGGSSSINGLNFIHPPERDFQRWPKGWSWSDLSKAA
DRLYERNPGTTSPSDDGKYYDDRTYTILSGYLSAKGWKEVDSIEEPNEKHLVYSRPSWSIKNNMRAGPAR
TYMPFAKNLPNFTLKLETKVIQPIRSGSKITGVLTQGANGSKQIINVKAGGKVVLAAGAMSTPRLLWNAG
IGKSDALAIVKQGASKTGVTLPAASDFIDLPVGHHLQDHAQVMLQFKTKSNFTAYKFNNIATDPVKSDLE
LYYQGSGPITQAAQRMHLWTSAKGADGRVRYLQGTASAMADGIITVRTFLTHGTSTVGELGITAGGNTVL
NTKPWLIDQEDRKAMADFVQYWLDLTSGSNSTLSYITPGATVDDILATKMISGDHWMGSAKMGVDDGRKA
NGSAVVDLNTKVYGTDNLFVVDASMHPDLPTGNTQAIIMVAAEHAAEKIAALKVGGSNSTVTEPISSAPT
PVPTPGSKCKRGLRRRRAARVPMDFRRRSLY

>KAF4454204.1 hypothetical protein F53441_3204 [Fusarium austroafricanum]
MRFSTLFSSAALMFQAASAASNSVEYEDADTGITFQQFTDKSSKFTFGIALPKNPSTDFIGQMIVPISKG
YGSVSMGSAMVKKLLVVAWPNDGKVLTSVRQADGYTNPPLLNDDTVSLKPIEKGIKVGADSFTYTFLCKG
CIKTDGTTFKASDKNAVLGFAMSTIALDDPTDATSALNYHGAGFGGFGIDTAAAQSAEFETWAKLASDAA
APGTSPGGDTGAKPGNFTTVISNATYDYIVVGGGTAGLIVAERLVESKKSVLLIERGQASLYSSGGRATM
DWNDTTTQYDVPSMAYYLTTAKDTSAYCTDTASMAGCILGGSSVINAMMFVRPQPADFDDKWPTGWKWQD
VQSSAEKLYERTPGTTSPTKDGKRVDQGAWDVLSKFFAGNGFTEIDAIKEPSKKKSVFTHPPLMVNNGLR
AGPVRDYLPLAQANPNFKLQLKTKVLRVIREGKTVTGIEVQSGPSTRQIINLKKDGAVILAAGALATPRL
LVNSGIGPAKQIEAVASGSQGIKMPAKNQWINLPVGENLKDHPIFTVKMKTKQPMSALSATDFTKPSQTN
VDLFAQGDGLLAQSGQRFIFWDTVKGSDGIERYVQGTCAAAGDNTVKVKVYLTHGATSSGSLTVTSSGAT
KLNGDPYLKTAGDKEAVKSFMNKLIQFASKPNSTLSIASNATAESLMSEYVSGSHFVGSAIMGTENDGSS
VVDTDTKVWGTENLFVVDGSIHPDLPTGNTQAIIMVAAEHAVAKILGGGNGVTSPAVPSNGTIPSAPTAP
VSNPVASKRPSKCKRSPRQRQRRHQRRL

>KAF4454861.1 hypothetical protein F53441_2731 [Fusarium austroafricanum]
MRFFSSMAALLGLAGTSAAQGLRSSAYTDPKTGIDFQRYVTKGYSLGIAVPEKLGEDLIAQMVFPREKEG
WGGISFRGGMVNGLLFVAWANGEDVVTSFRLAGSYANPDVYTNTTVKATPIPEGTFVNSTHVSYTFLCKG
CVVEKLTSLTGESPVLGYAWSSINPNTPSDPASALSYHGAGFGQFGLDIKGAASAKYADWAKMAKETTPA
PGNPGNPGNPGNGTVTPPTTSNVTYDVIVVGGGPAGIIAAERLAEAGSSVLLIERGPANTVALGSSEALP
WNNTLTPYDIPALGSSLTSLSGTKFCSDTASTAGCLLGGSSSINGENFIHPPERDFQRWPKGWSWADLSK
AADRLYERNPGTTQPSDDGKYYDDRTYKILSGYLSAKGWKEVDSIEKPNEKHLVFSRPSWSIKNNMRAGP
ARTYMPFAKKLPNFTLKLETKVIQPIRSGSKITGVLTQAADGSKQIIKVKAGGKVVLAAGAMSTPRLLWN
AGIGKSDALAIVKQGASKTGVTLPPASEYINLPVGHNFQDHAQIMMQFKTKNNFTAYKFNAIATNPVKSD
LELYYQGSGPITQAAQRMHLWTSAKGADGRVRYLQGTASAMADGIITVRLFLTHGTTTVGELGIAAGGNT
ILKTKPWLIDQEDRKAMSDFIQYWLDLTSGSNSTLSYITPGATPKDIIETKMISGDHWMGSAKMGTDDGR
TNGTSVVDLNTKVYGTDNLFVVDASMHPDLPTGNTQSIIMIAAEHAAEKIAAFKVGGSNSTAPAPISTPT
PVAKPGTKCKRGLQRRRAARMPMDFRRRSHY

>KAF4456326.1 cellobiose dehydrogenase [Fusarium albosuccineum]
MQFKSLFSSAALLLAGLAQAQSTAYTDDNTGITFQSWTDPKSNFTFGIALPENPTTDFIGQFSAPITEGY
ASLSLGSSMAKKILIVAWPNGEKVVSSLRKATGYTNPDVLDDSTVVIKPIEKGTTVGASSFTFTFLCEGC
IKDDGSSFTASDDPGILGFAVSSTALTTPSDASGALNYHDAGFGGFSLDLAAAQSSKFSTWSAMASDDTS
GSDPSTGGGSTGNFTTIVSNATYDYIVAGAGAAGLIVAERLAETKKSVLLLERGKASYFSSGGRSVMEWN
DTVTQYDVPGMGYYLTTAADTSEYCTDTASMAGCVLGGSTAINAMMFVKPQSIDFDDKWPTGWKWEDVQA
SAEKLYERTPGTTTPSKDKKLYDQGAWNVLSKWLSGNNFVEVDGIEEPDKKRSVFTHTPTMINDGLRSGP
VRDYLPLAQALSNFKLQLNTKVLRVIRTGSTVTGVEVETGPTTRQIINLKSNGAVILASGALSTPRVLIN
SGIGPSDQIATVSNGTTRITLPAKDDWINLPVGKHLMDHPIFTVSLKTKQSLSALPSTDFTDPSQTDVDL
FAQGSGLMAQSGQRLIFWTSVKSADGVERFVQGTCNAPSNDTIKMKVYLTHGATSTGSLGMTSAGATKFI
SEPYLKTDGDKEAITTFMKQVIGYASKPNSTLTIASNATAESLISDYTTGSHYVGTAKMGAENDGNSVVD
VDTKVWGTENLFVVDASIHPDLPTGNTQAIVMVAAEHAAAKIINRGGSVDITPTTPTNGTASPGTISGTP
SSVATASSAATSSAATKAPTACRSRRSRRGLRHRH

>KAF4467703.1 cellobiose dehydrogenase [Fusarium albosuccineum]
MRFNLSSMAALVGLAGSAAAQLRTTAYTDPNTGIDFMRYLSDNYSFGIALPETVDSDFIGQMVIPTTNSE
GWGGVSLRGGMLRGLLFVAWADGEDIVTSFRIAGSYANPDVYTETEVKALPITNGTFINSTHISYTFLCE
GCLVENKTSINTDSPVLGWAISETNPTDPSDAGSALSYHAAGFGQFGVDVDGAKSTKYAQWASWASETVP
TPDPGNGGGNGTFPLPTTSNETYDAIVVGGGPAGIIAAERLAEKGISVLLIERGPANTVALGNSAQALPW
NDALTPYDIPALGSSMTSLSGTKFCSDTASTAGCLLGGSSSINGLNFIHPPEHDWQRWPAGWKWDDVSEA
ASRLYERNPGTTKPSNDGKYYDDHAYKVLQKFLDAKGWSEIDSIEEPSNKHNIYSRPSWSIKNNKRAGPA
RTYMPFAQDLPNFKLKLETKVVQPLRTGSTITGVLTQAADGSRQIINVKKGGKVVLAAGAMSTPRLLWNT
GIGKSDALAIVKQGASRTGVTLPAESSWIDLPVGHHLQDHAQVMLQFNANPNFTAYNFNGIATNPIESDL
DLYYQGSGPITQAAQRMHLWTSAEGADGRVRYLQGTASAMASGVITVRTFLTHGTTTVGELGITAAGNTV
LNTKPWLIDQEDRKAMSDFVQWWLDLTSGSNSTLSYVTPGATPDEIIAAKMISGDHWVGSAKMGVDDGRS
NNGTSVVDLDTKVYGTDNLFVVDASIHPDLPTGNTQSIIMITAEHAAEKIAASSSGNSTAPVASTPTPTP
VASKCKRGVTRRAPRAPMYLRRRSWY

>KAF4497192.1 cellobiose dehydrogenase [Fusarium agapanthi]
MRFSLSSMAGLLGLASAQGLRSSAYTDPKTGIDFQRFVDDGYSLGIAVPETLGKDLIAQMVFPREKEGWG
GISFRGGMVGGMLFVAWPNGDDIVTSFRVANSYANPDVYTNSTVKATPIPDGTFVNSTHVSYTFLCEGCV
VKETTSLTGESPVVGYAWSSIDVDTPSDPESALNYHSAGFGQFGLDIKKAASSKFATWADMAKETTPAPG
TGTPGVPGNSTTLPPTTSNVTYDVIVVGGGPAGIIAAERLAESGASVLLIERGPANTVALGNAAQALPWN
NTLTPYDIPALGSSMTSMSGTKFCSDTASTAGCLLGGSSSINGLNFIHPPERDFQRWPKGWSWSDLSKAA
DRLYERNPGTTSPSDDGKYYDDRTYTILSGYLSAKGWKEVDSIEEPNEKHLVYSRPSWSIKNNMRAGPAR
TYMPFAKNLPNFTLKLETKVIQPIRSGSKITGVLSQGANGSKQIINVKAGGKVVLAAGAMSTPRLLWNAG
IGKSDALAIVKQGASKTGVTLPAASDFIDFPVGHHLQDHAQVMLQFKTKSNFTAYKFNNIATGPVKSDLE
LYYQGSGPITQAAQRMHLWTSAKGADGRVRYLQGTASAMADGIITVRTFLTHGTSTVGELGITAGGNTVL
NTKPWLIDQEDRKAMADFVQYWLDLTSVSNSTLSYITPGATVDDILATKMISGDHWMGSAKMGVDDGRKA
NGSAVVDLNTKVYGTDNLFVVDASMHPDLPTGNTQAIIMVAAEHAAEKIAALKVGGSNSTVPEPISSAPT
PVPTPGSKCKRGLRRRRAARVPMDFRR

>KAF4813710.1 Cellobiose dehydrogenase [Colletotrichum siamense]
MFKSLLATGLLAAAATAQQTTAYTDTATEIKFQRYTETTGFSFGVALPSTVGKDFIGQITAPITAGYAAV
SLGGPMTNKLLVVAWPNGKSVQTSLRKASGYTNPEVVTDSSITLKPIESGISVNETAFTYTFLCEGCITG
DTTSFTGTADTTTFGWAYSTTALTDTTSSSVALNYHGAGFGLFGANLADAKSADYDTWAAKASDAVTSPG
TGGNGTTPATPANITTTISNATYDYIVAGGGAAGLIVAERLAESGKSVLLLERGGASLASTGGKATVDWN
STVTQYDVPAMGYYLSSAKETSEYCTDTASMAGCILGGSTMVNAMMWVKPPAHDFDDKWPTGWKWSDVES
SANKLYERTPGTILASKDGKRYDQGAYDIMSQWLAGNGFSEVDALAEPDKKEAVFTHPPWLIEDGMRGGP
VKDYLPLAQALPNFKLQLNAKVVRAVRNGTHISGVEIETGTNSRQIINLNAGGAAILSAGALSTPRILFN
SGIGPKEQIQTVKSGSAQVTLPAEALWIDLPVGKNVKDHPIFTVTFKTKSTLNSLASTAFTAPDETDVDL
FAKGSGLLAQAGQRLNFWTSVEGSDGKKRYVQGTVNSPSNNTIKAKVYLTHGLTSVGELGISADGSTKFT
TEPYLTTDGDKEAITSFMQQLIDYAAKSNSTLTMSGNVTAESLISEHTTGSHYVGTAVMGAENDGSSVVD
TNTKVWGTDNLYVVDASIHPDLPTGNTQAIVMVAAEHAAAQILGGATSGSGSGSSSGSGSGSGSSNTGSG
SSDSGNTGKAGCKRSAKRAERQLQRLQRFRRAHHI

>KAF4815866.1 Cellobiose dehydrogenase [Colletotrichum siamense]
MRYTISGAAALLGLAGSASAQLRASAYTDPQTGIDFQRYKPDAYPYSFGIAVPETTGTDFIGQMVVPIST
KGNWGAVSLKGGMLNGLLFVAWADGEDIVTSFRMGSAYSNPDVYTKTEVKATPIANGTFVNSTHFSYTFL
CSNCVDSTATTLAGESPILGWAFSDTSPTTPSDPASALNYHSAGFGQFGLDIASAKSAKFEEWSKYAKEV
ETTPVPGNGTTTPVPGNSTTPITTSNSTYDVIVVGGGPAGIIAAERIAESGASVLLIERGPANTVPLGSD
LALPWNDTLTPYDIPALGSSMTSLSGISMCSDTASTAGCLLGGSSSINGLNFIHPPEHDFQRWPKGWNWA
DMSAAAERLYERNPGTTEPSDDKKYYDDLTYRVLSGLLSGKGWKEVDSIESPNEKQAVFSRPSWSIKDNL
RAGPARTYMPFAQQLPNFTLKLETKVIQVERTGSTITGVLTQAADGSKQIIKVNQGGKVVLAAGAMSSPR
ILWNSGIGKSDALAIVKQGAASTGVTLPAEADWIDLPVGHHLQDHAQVMLQFNSQTNFTAYGFNAIASSP
VTSDLALYKEGSGPITQAAQRMHLWTSAEGADGRTRYLQGTASAMQNGIITVRTFLTHGTSTLGELGISA
SGNTVLNTKPWLIDTEDRKAMSDFVQYWLDLTSGSNSTLSYVTPGATPEDIISTKMISGDHWVGSAKMGT
DDGRSGNGTAVVDLDTKVYGTDNLFVVDASIHPDLPTGNTQAIIMITAEHAAEKIAAFKVSGSSSGGSNS
TTTPAPVNCKRSEKRAARQAMRFRRHVHMHKY

>KAF4820374.1 Cellobiose dehydrogenase [Colletotrichum tropicale]
MFKSLLATGLLAAAATAQQTTAYTDTATEIKFQRYTETTGFSFGVALPSTVGKDFIGQITAPITAGYAAV
SLGGPMTNKLLVVAWPNGKSVQTSLRKASGYTNPEVVTDSSITLKPIESGISVNETAFTYTFLCEGCITG
DTTSFTGTADTTTFGWAYSTTALTDTTSSSVALNYHGAGFGLFGANLADAKSADYATWAAKASDAVTSPG
TGGNGTTPATPANITTTISNATYDYIVAGGGAAGLIVAERLAESGKSVLLLERGGVSLASTGGKATVDWN
STVTQYDVPGMGYYLSSAKETSEYCTDTASMAGCILGGSTMVNAMMWVKPPAHDFDDKWPTGWKWSDVES
SANKLYERTPGTILPSKDGKRYDQGAYDVMSQWLAGNGFSEVDALAEPDKKEAVFTHPPWLIEDGLRGGP
VRDYLPLAQALPNFKLQLNAKVVRAVRNGTHISGVEIETGTNSRQIINLNAGGAAILSAGALSTPRILFN
SGIGPKEQIQTVKSGSAQVTLPAEALWIDLPVGKNVKDHPIFTVTFKTKSTLNSLASTAFTAPDQTDVDM
FAKGSGLLAQAGQRLNFWTSVEGSDGKKRYVQGTVNSPSNNTIKAKVYLTHGLTSVGELGISADGSTKFT
TEPYLTTDGDKEAITSFMQQLIDYAAKSNSTLTMSGNVTAESLVSEHTTGSHYVGTAVMGAENDGSSVVD
TNTKVWGTDNLYVVDASIHPDLPTGNTQAIVMVAAEHAAAQILGGATSGSGSGSSSGSGSGSSNIGSGSS
DSGNTGKAGCKRSAKRAERQLQRLQRFRRAHHI

>KAF4822304.1 Cellobiose dehydrogenase [Colletotrichum tropicale]
MRYTISGAAALLGLAGSASAQLRASAYTDPQTGIDFQRYKPDAYPYSFGIAVPETTGTDFIGQMVVPIST
KGNWGAVSLKGGMLNGLLFVAWADGEDIVTSFRMGSAYSNPDVYTKTEVKATPIANGTFVNSTHFSYTFL
CSNCVDSTATTLAGESPILGWAFSDTSPTTPSDPASALNYHSAGFGQFGLDIASAKSAKFEEWSKYAKEV
ETTPVPGNGTTTPVPGNSTTPITTSNSTYDVIVVGGGPAGIIAAERIAESGASVLLIERGPANTVPLGSD
LALPWNDTLTPYDIPALGSSMTSLSGISMCSDTASTAGCLLGGSSSINGLNFIHPPEHDFQRWPKGWNWA
DMSAAAERLYERNPGTTEPSDDKKYYDDLTYRVLSGLLSGKGWKEVDSIESPNEKQAVFSRPSWSIKDNL
RAGPARTYMPFAQQLPNFTLKLETKVIQVERTGSTITGVLTQAADGSKQIIKVNQGGKVVLAAGAMSSPR
ILWNSGIGKSDALAIVKQGAASTGVTLPAEADWIDLPVGHHLQDHAQVMLQFNSQTNFTAYGFNAIASNP
VTSDLALYKEGSGPITQAAQRMHLWTSAEGADGRTRYLQGTASAMQNGIITVRTFLTHGTSTLGELGISA
SGNTVLNTKPWLIDTEDRKAMSDFIQYWLDLTSGSNSTLSYVTPGATPEDIISTKMISGDHWVGSAKMGT
DDGRSGNGTAVVDLDTKVYGTDNLFVVDASIHPDLPTGNTQAIIMITAEHAAEKIAAFKVSGSGSNSTTT
PAPENCKRSEKRAARQAMRFRRHVHMHKY

>KAF4831409.1 Cellobiose dehydrogenase [Colletotrichum siamense]
MLKSLLATGLLAAAATAQQTTAYTDTATEIKFQRYTETTGFSFGVALPSTVGKDFIGQITAPITAGYAAV
SLGGPMTNKLLVVAWPNGKSVQTSLRKASGYTNPEVVTDSSITLKPIESGISVNETAFTYTFLCEGCITG
DTTSFTGTADTTTFGWAYSTTALTDTTSSSVALNYHGAGFGLFGANLADAKSADYATWAAKASDAVTSPG
TGGNGTTPATPANITTTISNATYDYIVAGGGAAGLIVAERLAESGKSVLLLERGGASLASTGGKATVDWN
STVTQYDVPAMGYYLSSAKETSEYCTDTASMAGCILGGSTMVNAMMWVKPPAHDFDDKWPTGWKWSDVES
SANKLYERTPGTILASKDGKRYDQGAYDIMSQWLAGNGFSEVDALAEPDKKEAVFTHPPWLIEDGMRGGP
VKDYLPLAQALPNFKLQLNAKVVRAVRNGTHISGVEIETGTNSRQIINLNAGGAAILSAGALSTPRILFN
SGIGPKEQIQTVKSGSAQVTLPAEALWIDLPVGKNVKDHPIFTVTFKTKSTLNSLASTAFTAPDETDVDL
FAKGSGLLAQAGQRLNFWTSVEGSDGKKRYVQGTVNSPSNNTIKAKVYLTHGLTSVGELGISADGSTKFT
TEPYLTTDGDKEAITSFMQQLIDYAAKSNSTLTMSGNVTAESLISEHTTGSHYVGTAVMGAENDGSSVVD
TNTKVWGTDNLYVVDASIHPDLPTGNTQAIVMVAAEHAAAQILGGATSGSGSGSSSGSGSSSGSGSGSSN
TGSGSSDSGNTGKAGCKRSAKRAERQLQRLQRFRRAHHI

>KAF4836165.1 Cellobiose dehydrogenase [Colletotrichum siamense]
MRYTISGAAALLGLAGSASAQLRASAYTDPQTGIDFQRYKPDAYPYSFGIAVPETTGTDFIGQMVVPIST
KGNWGAVSLKGGMLNGLLFVAWADGEDIVTSFRMGSAYSNPDVYTKTEVKATPIANGTFVNSTHFSYTFL
CSNCVDSTATTLAGESPILGWAFSDTSPTTPSDPASALNYHSAGFGQFGLDIASAKSAKFEEWSKYAKEV
ETTPVPGNGTTTPVPGNSTTPITTSNSTYDVIVVGGGPAGIIAAERIAESGASVLLIERGPANTVPLGSD
LALPWNDTLTPYDIPALGSSMTSLSGISMCSDTASTAGCLLGGSSSINGLNFIHPPEHDFQRWPKGWNWA
DMSAAAERLYERNPGTTEPSDDKKYYDDLTYRVLSGLLSGKGWKEVDSIESPNEKQAVFSRPSWSIKDNL
RAGPARTYMPFAQQLPNFTLKLETKVIQVERTGSTITGVLTQAADGSKQIIKVNQGGKVVLAAGAMSSPR
ILWNSGIGKSDALAIVKQGAASTGVTLPAEADWIDLPVGHHLQDHAQVMLQFNSQTNFTAYGFNAIASNP
VTSDLALYKEGSGPITQAAQRMHLWTSAEGADGRTRYLQGTASAMQNGIITVRTFLTHGTSTLGELGISA
SGNTVLNTKPWLIDTEDRKAMSDFVQYWLDLTSGSNSTLSYVTPGATPEDIISTKMISGDHWVGSAKMGT
DDGRSGNGTAVVDLDTKVYGTDNLFVVDASIHPDLPTGNTQAIIMITAEHAAEKIAAFKVSGSGSNSTTT
PAPENCKRSEKRAARQAMRFRRHVHMHKY

>KAF4868724.1 Cellobiose dehydrogenase [Colletotrichum siamense]
MFKSLLATGLLAAAATAQQTTAYTDTATEIKFQRYTETTGFSFGVALPSTVGKDFIGQITAPITAGYAAV
SLGGPMTNKLLVVAWPNGKSVQTSLRKASGYTNPEVVTDSSITLKPIESGISVNETAFTYTFLCEGCITG
DTTSFTGTADTTTFGWAYSTTALTDTTSSSVALNYHGAGFGLFGANLADAKSADYATWAAKASDAVTSPG
TGGNGTTPATPANITTTISNATYDYIVAGGGAAGLIVAERLAESGKSVLLLERGGASLASTGGKATVDWN
STVTQYDVPAMGYYLSSAKETSEYCTDTASMAGCILGGSTMVNAMMWVKPPAHDFDDKWPTGWKWSDVES
SANKLYERTPGTILPSKDGKRYDQGAYDIMSQWLAGNGFSEVDALAEPDKKEAVFTHPPWLIEDGLRGGP
VKDYLPLAQALPNFKLQLNAKVVRAVRNGTHISGVEIETGTNSRQIINLNAGGAAILSAGALSTPRILFN
SGIGPKEQIQTVKSGSAQVTLPAEALWIDLPVGKNVKDHPIFTVTFKTKSTLNSLASTAFTAPDQTDVDM
FAKGSGLLAQAGQRLNFWTSVEGSDGKKRYVQGTVNSPSNNTIKAKVYLTHGLTSVGELGISADGSTKFT
TEPYLTTDGDKEAITSFMQQLIDYAAKSNSTLTMSGNVTAESLISEHTTGSHYVGTAVMGAENDGSSVVD
TNTKVWGTDNLYVVDASIHPDLPTGNTQAIVMVAAEHAAAQILGGATSGSGSGSSSGSGSGSSNTGSGSS
DSGNTGKAGCKRSAKRAERQLQRLQRFRRAHHI

>KAF4887982.1 Cellobiose dehydrogenase [Colletotrichum fructicola]
MRYTILGAAALLGLAGSASAQLRASAYTDPQTGIDFQRYKPDAYPYSFGIAVPETTGTDFIGQMVVPIST
KGNWGAVSLKGGMLNGLLFVAWADGEDIVTSFRMGSAYSNPDVYTKTEVKATPIANGTFVNSTHFSYTFL
CSNCVDSTATTLAGESPILGWAFSDTSPTTPSDPASALNYHSAGFGQFGLDIASAKSAKFEEWSKYAKEV
ETTPVPGNGTTTPVPGNSTTPITTSNSTYDVIVVGGGPAGIIAAERIAESGASVLLIERGPANTVPLGSD
LALPWNDTLTPYDIPALGSSMTSLSGISMCSDTASTAGCLLGGSSSINGLNFIHPPEHDFQRWPKGWNWA
DMSAAAERLYERNPGTTEPSDDKKYYDDLTYRVLSGLLSGKGWKEVDSIESPNEKQAVFSRPSWSIKDNL
RAGPARTYMPFAQQLPNFTLKLETKVIQVERTGSTITGVLTQAADGSKQIIKVNQGGKVVLAAGAMSSPR
ILWNSGIGKSDALAIVKQGAASTGVTLPAEADWIDLPVGHHLQDHAQVMLQFNSQTNFTAYGFNAIASNP
VTSDLALYKEGSGPITQAAQRMHLWTSAEGADGRTRYLQGTASAMQNGIITVRTFLTHGTSTLGELGISA
SGNTVLNTKPWLIDTEDRKAMSDFVQYWLDLTSGSNSTLSYVTPGATPEDIISTKMISGDHWVGSAKMGT
DDGRSGNGTAVVDLDTKVYGTDNLFVVDASIHPDLPTGNTQAIIMITAEHAAEKIAAFKVSGSSSGGSNS
TTTPAPVNCKRSEKRAARQAMRFRRHVHMHKY

>KAF4912180.1 Cellobiose dehydrogenase [Colletotrichum viniferum]
MFKSLLATGLLAAAATAQQTTAYTDTATEIKFQRYTETTGFSFGVALPSTVGKDFIGQITAPITAGYAAV
SLGGPMTNKLLVVAWPNGKSVQTSLRKASGYTNPEVVTDSSITLKPIESGTSVNETAFTYTFLCEGCITG
DTTSFTGTADTTTFGWAYSTTALTDTTSSSVALNYHGAGFGLFGANLADAKSADYDTWAAKASDAVTSPG
TGGNGTTPATPANITTTISNATYDYIVAGGGAAGLIVAERLAESGKSVLLLERGGASLASTGGKATVDWN
GTVTQYDVPAMGYYLSSAKETSEYCTDTASMAGCILGGSTMVNAMMWVKPPAHDFDDKWPTGWKWSDVES
SASKLYERTPGTILASKDGKRYDQGAYDVMSQWLAGNGFSEVDALAEPDKKEAVFTHPPWLIEDGLRGGP
VKDYLPLAQALPNFKLQLNAKVIRAVRNGTHISGVEIETGTNSRQIINLNAGGAAILSAGALSTPRILFN
SGIGPKEQIQTVKSGSTQVTLPSEALWIDLPVGKNVKDHPIFTVTFKTKSTLNSLASTAFTAPDETDVDL
FAKGSGVLAQAGQRLNFWTSVEGSDGKKRYIQGTVNSPSNDTVKAKVYLTHGLTSVGELGISADGSTKFT
TEPYLTTDADKDAITSFMQQLIDYASKSNSTLTISGNATAASLISEHTTGSHYVGTAVMGAENDGSSVVD
TNTKVWGTDNLYVVDASIHPDLPTGNTQAIVMVAAEHAAAQILGGATTGSGSGSGSSSGSGSGSSNTGSG
SSGSGSGSGSSGNTGKAGCKRSAKRAERQLQRLQRFRRAHHI

>KAF4921257.1 Cellobiose dehydrogenase [Colletotrichum viniferum]
MRYTISGAAALLGLAGSASAQLRASAYTDPQTGIDFQRYKPDAYPYSFGIAVPETTGTDFIGQMVVPIST
KGNWGAVSLKGGMLNGLLFVAWADGEDIVTSFRMGSAYSNPDVYTKTEVKATPIANGTFVNSTHFSYTFL
CSNCVDSTATTLAGESPILGWAFSDTSPTTPSDPASALNYHSAGFGQFGLDIASAKSAKFEEWTKYAKEV
ETTPVPGNGTTTPVPGNSTTPITTSNSTYDVIVVGGGPAGIIAAERIAESGASVLLIERGPANTVPLGSD
LALPWNDTLTPYDIPALGSSMTSLSGISMCSDTASTAGCLLGGSSSINGLNFIHPPEHDFQRWPKGWNWA
DMSAAAERLYERNPGTTEPSDDKKYYDDLTFRVLSGLLSGKGWKEVDSIESPNEKQAVFSRPSWSIKDNL
RAGPARTYMPFAQQLPNFTLKLETKVIQVERTGSTITGVLTQAADGSKQIINVNQGGKVVLAAGAMSSPR
ILWNSGIGKSDALAIVKQGAASTGVTLPAEADWIDLPVGHHLQDHAQVMLQFNSQTNFTAYAFSAIASNP
VTSDLALYKEGSGPITQAAQRMHLWTSAEGADGRTRYLQGTASAMQNGIITVRTFLTHGTSTLGELGISA
SGNTVLNTKPWLIDTEDRKAMSDFVQYWLDLTSGSNSTLSYVTPGATPEDIISTKMISGDHWVGSAKMGT
DDGRSGNGTAVVDLDTKVYGTDNLFVVDASIHPDLPTGNTQAIIMITAEHAAEKIAAFKVSGSSSGGSNS
TTTPAPVNCKRSEKRAARQAMRFRRHVHLHKN

>KAF4927649.1 Cellobiose dehydrogenase [Colletotrichum fructicola]
MFKSLLATGLLAAAATAQQTTAYTDTATEIKFQRYTETTGFSFGVALPSTVGKDFIGQITAPITAGYAAV
SLGGPMTNKLLVVAWPNGKSVQTSLRKASGYTNPEVVTDSSITLKPIESGISVNETAFTYTFLCEGCITG
DTTSFTGTADTTTFGWAYSTTALTDTISSSVALNYHGAGFGLFGANLADAKSADYATWAAKASDAVTSPG
TGGNGTTPATPANITTTISNATYDYIVAGGGAAGLIVAERLAESGKSVLLLERGGASLASTGGKATVDWN
STVTQYDVPAMGYYLSSAKETSEYCTDTASMAGCILGGSTMVNAMMWVKPPAHDFDDKWPTGWKWSDVES
SANKLYERTPGTILASKDGKRYDQGAYDVMSQWLAGNGFSEVDALAEPDKKEAVFTHPPWLIEDGLRGGP
VKDYLPLAQALPNFKLQLNAKVIRAVRNGTHISGVEIETGTNSRQIINLNAGGAAILSAGALSTPRILFN
SGIGPKEQIQTVKSGSTQVTLPSEALWIDLPVGKNVKDHPIFTVTFKTKSTLNSLASTAFTAPDETDIDL
FAKGSGVLAQAGQRLNFWTSVEGSDGKKRYVQGTVNSPSNDTVKAKVYLTHGLTSVGELGISADGSTKFT
TEPYLTTDADKDAITSFMQQLIDYASKSNSTLTISGNATAASLISEHTTGSHYVGTAVMGAENDGNSVVD
TNTKVWGTDNLYVVDASIHPDLPTGNTQAIVMVAAEHAAAQILGGATTGSGSGSGSGSGSGSSNTGSGSS
GSGSSGNTGKAGCKRSAKRAERQLQRLQRFRRAHHI

>KAF4944175.1 hypothetical protein FGADI_12888 [Fusarium gaditjirri]
MRFTLSSMAGLLGLASAQGLRSSAYTDPKTGIDFQRFVDDGYSLGIAVPETLGKDLIAQMVFPREKEGWG
GISFRGGMVGGLLFVAWPNGDDMVTSFRMANSYANPDVYTNTTVKATPIPEGTFVNSTHVSYTFLCEGCV
VEKTTSLTGESPVVGYAWSSIDVDTPSDPESALNYHGAGFGQFGLDIKKAASAKFATWADMAKETTPAPG
TGTPSAPGNSTTLPPTTSNVTYDVIVVGGGPAGIIAAERLAESGASVLLIERGPANTVALGNTAQALPWN
NTLTPYDIPALGSSMTSISSTKFCSDTASTAGCLLGGSSSINGLNFIHPPERDFQRWPKGWSWADVSKAA
DRLYERNPGTTLPSDNRKYYDDRTFTILSGYLSAKGWKQVDSIKEPNEKHLVYSRPSWSIKNNMRAGPAR
TYMPFAKNLPNFTLKLETKVIQPIRSGSKITGVLTQGANGSKQIINVKAGGKVVLAAGAMSTPRLLWNAG
IGKSDALAIVKQGASKTGVTLPAASDFIDLPVGHHLQDHAQVMLQFKTKSNFTAYKFNNIATDPVKSDLE
LYYQGSGPITQAAQRMHLWTSAKGADGRVRYLQGTASAMADGIITVRTFLTHGTSTVGELGITASGNTVL
NTKPWLIDQEDRKAMADFVQYWLDLTSGSNSTLSYITPSATVDDILSTKMISGDHWMGSAKMGVDDGRKA
NGSAVVDLNTKVYGTDNLFVVDASIHPDLPTGNTQAIIMVAAEHAAEKIAALKVGGSNSTVPEPISSAPT
SVPTPGSKCKRGLRRRRAARVPIDFRRRSLY

>KAF4959219.1 hypothetical protein FSARC_10810 [Fusarium sarcochroum]
MRPSTLFSSAVLMVQAAAAVSTKYTDADTGIIFQQWTDPRSNFTFGIALPTKPSTDFIGQITAPISEGYA
AVGMGSTMAKKLQVVAWPNDGKVVTSVRQASGYTNPAALNDDTVVIKPIEKGVSVGADSFTFTFLCEGCI
KTDGTTFKASDTNAVMGFALSTTALASPSDASGALNYHGAGFGGFSLDTSAAQSADYETWAKLASDASTG
TSPGGTTGGSAGNFTTVTSNATYDYIVVGGGAAGLIVAQRLVETKKSVLLLEQGKASFYSSGGRSTMDWN
DTTTQYDVPGMGYYLSSAKDTTEYCTDTAGMAGCVLGGGTAVNAMMFVRPQPADFDDKWPTGWKWEDVSG
SADKLYKRTPGTTSPTSDKKLVDQGAFDVLSKWFSGNGFSQIDAIEQPGKKKSVFTHPPIMVTDGRRAGP
VRDYLPLAQASSNFKLQLNTKVLRVIRDGKAVTGIEIQSGPSTRQIIKVKDNGAVILAAGALSTPRLLVN
SGIGPAEQIQAVSNGSQRITVPSKDQWLDLPVGKNLKDHPIFTVKLKTKQSLTAMTETDFTEPSQTNIDL
YAQGSGLLSQSGQRFIFWDSVTGSDGVERYVQGTCSASADDTIKLKVYLTHGATSSSSLTVTSSGATEQV
SEPYMKTAGDKEAIQSFMKKIIEFASKSNSTLSLASNATVESLTSEYISGSHYVGTARMGAENDGNSVVD
TDAKVWGTENLFVVDASIHPDLPTGNTQAMVMVAAEHAAAKIIGNGNGAVSPVVPSNGTVVAAPTTTPEA
VSTTAPVSTPATKKPSRKCKSKRSFRQRRHA

>KAF4961584.1 hypothetical protein FGADI_208 [Fusarium gaditjirri]
MRFSTLLSSAALMYQAVSANSVEYKDADTGITFQQYTDKSSKFTFGIALPKNPTTDFIGQMTVPISEGYG
AVGMGSTMTKKLLVVAWPNDGKVITSVRQADGYTNPAVLEDDTVSIKPIEKGTKVDTDSFTFTFLCKGCI
KTDGTTFKAADTNAVLSFAMSTIALDDPTDSAGALNYHGAGFGGYSLDTAAAQSADFETWAKLASDTTTP
GTSPGGSTGSNPGNFTTIISNATYDYIVVGGGTAGLIVAERLVESKKSVLLLEQGKASFYESGGRSTMDW
NDTVTQYDVPSMAYYLTTAKDTSAYCTDTASMAGCILGGSSVINAMMFVRPQPADFDDKWPTGWKWQDVQ
SSANKLYERTPGTTSPTKDGKRVDQGAWNVLSKFFSGNGFTEVDAIQEPSKKKSVFTHPPLMVNDGLRAG
PVRDYLPLAQANNNFKLQLNTKVLRAIRKGKAVTGIEVQSGPSTRQIINLKSNGAVVLAAGALGTPRLLV
NSGIGPAEQIETVASGSQRLTMPAKDQWLDLPVGENLKDHPIFTVKMKTKQPMSALSETDFTKPSQTNID
LFAQGDGLLAQSGQRFIFWDTVKGSDGIERYVQGTCAAAGDDTVKVKVYLTHGATSSGSLTVTSSGATKL
VGEPYLKTTGDKEAVKSFMNKLISFTSKPNSTLSIASNATAESLMAEYVSGSHFVGSAIMGTENDGTSVV
DTDTKVWGTENLFVVDGSIHPDLPTGNTQAIIMVAAEHAASKILGGGNGAASPVVPSNGTVPVPTTPIST
PVATKRPSKCKRSMRQRRHHRRL

>KAF4963453.1 hypothetical protein FSARC_8550 [Fusarium sarcochroum]
MRFSLSSAAALLGLAGTSAAQGLRASAYTDPKTGIDFQRYQKGDYSFGIAVPETLGKDFIGQLVFPQVKT
EGWGGVSLRGGMVNGLLFVAWANGDDIVTSFRVAGSYANPETYTNTTVKATPIPDGTFINSTHISYTFLC
EGCVVDKMTTLTSENPILGYAWSETNPDTPSDAESALTYHDAGFGQFGLDIAAAASAKYSTWAALAEETA
TAPGTGTGGNGTAPAVPGNSTTTPPTTSNVTYDVIVVGGGPAGIIAAERLAESGVSVLLIERGPANTVSL
GNSNQALPWNETLTPYDIPALGSSMTSLSGTKFCSDTASTAGCLLGGSSSINGLNFIHPPEHDWQRWPKG
WNWADVSKAADRLYERNPGTTAPSDDGKYYDDRAFKILSGYLSNKGWKEVDSIEEPNEKHLVYSRPSWSI
KNNLRAGPARTYIPFAQDLPNFTLKLETKVIQPIRSGSTITGVLTQGANGSKQIIKVKSGGKVILAAGAM
STPRLLWNAGIGKSDALAIVKEGASKTGVTLPAASDFIDLPVGHHFQDHAQIMLQFKAKTNFSAYDFNDI
ASAPVESDLDLFNQGSGPITQAAQRMHLWTSAEGADGRKRFMQGTASAMADGIITVRTFLTHGTSTVGEL
GITAGGNTVLNTKPWLIDQEDRKAMSDFIQYWLDLTKGSNSTLSYITPGATVEDIIETKMMSGDHWVGSA
KMGIDDGRSGNGSSVVDLNTKVYGTDNLFVVDASIHPDLPTGNTQSIIMITAEHAAEKIAAFKVGGASNS
TVPAPVASAPTPVPTPSKSTAGSKCKRGLRRRARDFRRRSFH

>KAF4979194.1 hypothetical protein FZEAL_4567 [Fusarium zealandicum]
MSRITLFFTSVLMLTGLIQAQGTSYTDPDTKITFQQWSDPRSNFTFGIALPTDPTTDFIGQIWAPITEGY
ASLSLGSSMANKLLVVAWPDGDSVVTSLREATGYTNPDPIEDDSVILKPIKSGISVDASSFTYTFLCQGC
IKDDGSSFSVTGKSAVLGFSLSTTALADPSSASGALNYHDAGFGGFSLDITAAKSSKYASWSKLASDSTP
VSSPGGSTGGGSSANLTTIVSNATYDYIVVGGGASGLIVAERLAESDASVLLIERGEASLYASGGRSVMD
WNDTTTQYDVPGMGYYLSTSKHTSAYCTDTASQAGCILGGSTSINAMMFIRPQSIDFDDKWPTGWKWEDV
EASANKLYKRTPGTTSPSKDGKRYDQGAWDVLSGWLDNNNFTEVDAIEQPDKKRSVYSHPPAMVEDGLRS
GPVRDYLPHAQALPKFRLQLKAKVLRTIRDGSAITGVEVETGPTTRQIINVKPKGAVILASGALSTPRIL
INSGIGPSDQIQTVSNGTSRIKVPSKDRWINLPVGKHLMDHPIFTVELKTKESLSSLSSTDFTEPGQTDV
DLFAGGSGVLAQSGQRLLFWTSVTDTTDGVERFIQGTCNSPANDTVRMKIYLTHGLTSTGSLGVTSSGST
KLISEPYLKTKGDKEAIVSFMNKLIAYASKPGSTLSIAGNQTAQSLSSEYVSGSHFVGSARMGLENDGSS
VVDVNTKVWGTDNLFVVDASMHPDLPTGNTQAIVMVAAEHAASKIIGRRGAVVTPSSPTNSTSPETIRKP
VTRCRRSRSSRARRS

>KAF4985436.1 hypothetical protein FGRMN_11207, partial [Fusarium graminum]
MRFSTLFSSAALMYQAASAASVEYKDADTGITFQQWTDKSSKFTFGMALPKNPTTDFIGQIIAPISEGYA
SVSMGSLMAKKLLVVAWPNDGKVLTSVRQADGYTSPGLLDDDTVALKPIEKGISVTADSFTYTFLCKGCI
KTDGTTFKASDAGAVLGFALSTTALDTPTDSTSALNYHGAGFGGFSIDAASAQSADYETWAKMASDDTTT
APGGSTGAPAAGNFTTVVSNMTYDYIVVGGGASGLIVAERLVESKKSVLLLEQGKASLYSSGGRSTVDWN
STVSQYDIPSMAYHLTTAKDTSAYCTDTASMAGCILGGGTVINAQMFVRPQPADFDDKWPTGWKWQDVQS
SAEKLYERTPGTINPTKDMKRVDQGAWDVLSKWFSGLGFTEIDAIKEPGKKQAVFTHPPLMVTDGERAGP
VRDYLPLAQANPNFKLQLNTKVVRVIRDGKTVTGIEVQSGPATRQIINLKTNGAVILAAGALTTPRLLVN
SGIGPSKQIETVASGSQGLTMPPKDQWLNLPVGENLKDHPIFTVKVKTKQPLAALTDTDFTEPSQENIDL
FAQGSGLLAQSGQRFIFWDSVKGSDGVERYFQGTCAATADDTLKIKVYLTHGATSSGSLTVTSSGATKLV
SEPYLKTAGDKEAIQSFMQKLIDYAAKPNSTISIPNNATAKSLTSEYISGSHFVGSAIMGTENDGSSVVD
TDTKVWGTENLFVVDGSIHPDLPTG

>KAF5008441.1 hypothetical protein FDECE_5273 [Fusarium decemcellulare]
MRFNLSSMAALVGLAGSAAAQLRTTAYTDPNTGIDFMRYLSDNYSFGIALPETVDSDFIGQMVIPTTNSE
GWGGVSLRGGMLRGLLFVAWADGEDIITSFRIAGSYANPDVYTETEVKALPITNGTFINSTHISYTFLCE
GCLVENKTSINTDSPVLGWAISETNPTDPSDAGSALSYHAAGFGQFGVDVDGAKSAKYAQWASWASETVP
TPDPGNGGGGNGTFPLPTISNETYDAIVVGGGPAGIIAAERLAEKGISVLLIERGPANTVALGNSAQALP
WNDTLTPYDIPALGSSMTSLSGTKFCSDTASTAGCLLGGSSSINGLNFIHPPEHDWQRWPAGWKWDDVSE
AASRLYERNPGTTKPSNDGKYYDDHAYKVLQKFLDAKGWSEIDSIEEPNNKHNIYSRPSWSIKNNKRAGP
ARTYMPFAQDLPNFKLKLETKVVQPLRTGSTITGVLTQAADGSRQIINVKKGGKVVLAAGAMSTPRLLWN
TGIGKSDALTIVKQGASRTGVTLPAESSWIDLPVGHHLQDHAQVMLQFNANPNFTAYNFNGIATNPIESD
LDLYYQGSGPITQAAQRMHLWTSAEGADGRVRYLQGTASAMASGVITVRTFLTHGTTTVGELGITAAGNT
VLNTKPWLIDQEDRKAMSDFVQWWLDLTSGSNSTLSYVTPGATPEEIIAAKMISGDHWVGSAKMGVDDGR
SNNGSSVVDLDTKVYGTDNLFVVDASIHPDLPTGNTQSIIMITAEHAAEKIAASSSGNSTAPVASTPTPT
PVASKYKTGVTRRAPRAPMYLRRRSWY

>KAF5010524.1 hypothetical protein FDECE_3341 [Fusarium decemcellulare]
MQFKSLFSSAALLLAGLAQAQSTAYTDDNTGITFQSWTDPKSNFTFGIALPENPTTDFIGQFSAPITEGY
ASLSLGSSMAKKILIVAWPNGEKVVSSLRKATGYTNPDVLDDSTVVIKPIEKGTTVGASSFAFTFLCEGC
IKDDGSSFTASDDPGILGFAVSSTALTTPSDASGALNYHDAGFGGFSLDLAAAQSSKFSTWSAMASDDTS
GSDPSTGGGSTGNFTTIVSNATYDYIVAGAGAAGLIVAERLAETKKSVLLLERGKASYFSSGGRSVMEWN
DTVTQYDVPGMGYYLTTAADTSEYCTDTASMAGCVLGGSTAINAMMFVKPQSIDFDDKWPTGWKWEDVQA
SAEKLYERTPGTTTPSKDKKLYDQGAWNVLSKWLSGNNFVEVDGIEEPDKKRSVFTHPPTMINDGLRSGP
VRDYLPLAQALSNFKLQLNTKVLRVIRTGSTVTGVEVETGPTTRQIINLKSNGAVILASGALSTPRVLIN
SGIGPSDQIATVSNGTTRITLPAKDDWINLPVGKHLMDHPIFTVSLKTKQSLSALPSTDFTDPSQTDVDL
FAQGSGLMAQSGQRLIFWTSVKSADGVERFVQGTCNAPSNDTIKMKVYLTHGATSTGSLGMTSAGATKFI
SEPYLKTDGDKEAITTFMKQVIEYASKPNSTLTIASNATAESLISDYTTGSHYVGTAKMGAENDGNSVVD
VDTKVWGTDNLFVVDASIHPDLPTGNTQAIVMVAAEHAAAKIINRGGSVDITPTTPTNGTASPGTIGGTP
SSVATASSAATSSAATKAPTACRSRRSRRGLRHRHY

>KAF5238429.1 hypothetical protein FAUST_5486 [Fusarium austroamericanum]
MRFSTLFSSAALMFQAVSAASEEYKDADTGITFQQFVDKSSKFSFGIAMPEKPSTDFIGQIIAPISEGYA
SVGMGSTMSKKLLIVAWPNDGKAVTSVRQASGYTNPDVLDDDTVKIKPIEKGVKVGADSFTFTFLCEGCI
KTDGTTFKAADANAVMAFAFSTTALDDPTDASGALNYHGAGFGGFSVDAGSSKSADYETWAAMASDGAAA
PGSGSGGSAPPAGNFTTVVSNMTYDYIVVGGGPAGIIVAERLLESKKSVLLVEGGKASYYSTGGKAVMDW
NETTTQYDVPSMAYHLTTSKVDTSEYCTDTASMAGCLLGGSTAVNAMMFVRPQSVDFDDKWPAGWKSTDV
EAAASRLWERTPGTLSPTKDGKLVDQAAYNVLSQFFSGNGFSQVDAIAQPNKKKAVFTHPPMMITDGQRA
GPVRDYLPLAQANSNFKLMLESKVMRVVREGKEITGVEVQSGPATRQIIKVKTGGAVVLAAGALSTPRLL
VNSGIGPAKQIETVASGSQRLTMPPKDQWIDLPVGKNLKDHPIFTVKVKTKSPMAALPDTAFTEPSQENV
DLYAQGNGLLAQSGQRFIFWDSVMGSDGVERYVQGTCAPAGDDALKLKVYLTHGSTSSGALEVTSSGATK
LIGEPYLNDAADKAAVKTFMQKLIDMASKPNSTIIIPSNATAESLMSSYVSGSHFVGSAIMGTENDGSSV
VGTDTKVWGTDNLYVVDASIHPDLPTGNTQAIVMVAAEHAASKILNGGSGSSSPVVPPTVGSGSGSDSGS
SPVETPVATPVVPPTTGGDNGSGNDNNNPSFPPTFGNGASAPSQPVTTPVKKPGSKCRRSLRQRQRRRLQ
RSS

>KAF5238954.1 hypothetical protein FANTH_10126 [Fusarium anthophilum]
MRFSLSSMAGLLGLASAQGLRSSAYTDPKTGIEFQRFVDDGYSLGIAVPETLGKDLIAQMVFPREKEGWG
GISFRGGMVGGMLFVAWPNGDDIVTSFRMANSYANPDVYTNSTVKATPIPDGTFVNSTHVSYTFLCEGCV
VKETTSLTGESPVVGYAWSSIDVDTPSDPESALNYHGAGFGQFGLDIKNAASAKYATWAAMAKETTPAPG
TGTPGVPGNSTTLPPTTSNVTYDVIVVGGGPAGIIAAERLAESGASVLLIERGPANTVALGNAAQALPWN
NTLTPYDIPALGSSMTSMSGTKFCSDTASTAGCLLGGSSSINGLNFIHPPERDFQRWPKGWSWSDLSKAA
DRLYERNPGTTEPSDDGKYYDDRTYTILSGYLSAKGWKEVDSIEEPNEKHLVYSRPSWSIKNNMRAGPAR
TYMPFAKNLPNFTLKLETKVIQPIRSGSKITGVLTQAANGSKQIINVKAGGKVVLAAGAMSTPRLLWNAG
IGKSDALAIVKQGASKTGVTLPAASDFIDLPVGHHLQDHAQVMLQFKTKSNFTAYKFNNIATEPVKSDLE
LYYQGSGPITQAAQRMHLWTSAKGADGRVRYLQGTASAMADGIITVRTFLTHGTSTVGELGITAGGNTVL
NTKPWLIDQEDRKAMADFVQYWLDLTSGSNSTLSYITPGATVDDILATKMVSGDHWMGSAKMGVDDGRKA
NGSAVVDLNTKVYGTDNLFVVDASMHPDLPTGNTQAIIMVAAEHAAEKIAALKVGGSNSTVPEPISSAPT
PVPTPGTKCKRGLRRRRAARVPMDFRRRSLY

>KAF5240696.1 hypothetical protein FAUST_4222 [Fusarium austroamericanum]
MRFTLSSATALLGLVASSTAQRTTAYTDPKTGIDFQRLVEKDFSMGIAVPETLGKDLIAQLVVPVAKEGW
GGISFRGGMVGGLLFVAWPNGEDIVTSFRLASSYANPDTYTNTTVKATPIPEGTFVNSTHFSYTFLCEGC
IEEKVTSLTGESPVVGYAYSTIAVDAPAEPESALSYHGAGFGQGGLDIKAAASAKFAEWAAMAKDSAPTP
PGGGSGGNGTIPVPGNSTITPPTTSNITYDVIVVGGGPAGIIAAERLAETGVSVLLIERGPANTVALGNT
QQALPWNNTLTPYDIPAMGSSLGSMSGTKFCSDTASTAGCLLGGSSSINGLNFIHPPERDFQRWPKGWGW
ADMSAAAERLYERNPGTTLPSDDGKYYNDMTFKVLEKYLSAKGWKEVDSIKQPNEKHEVYSRCSWSIKDN
MRAGPARTYMPFAKALPNFTLKLETKVIQPIRSGSMITGVLTQAADGSKQIIKVKAGGKVVLAGGAMSTP
RLLWNAGIGKSDALAIVKEGAARTGVTLPPASDFIDLPVGHHLQDHAQVMLQFKTKSNFTAYKFNDIATK
PVASDLDLYMQGSGPITQAAQRMHLWTSAEGADGRVRYLQGTASAMADGIITVRTFLTHGTSTVGELGIA
AGGNTLLKTKPWLIDQEDRKAMGDFIQYWLDLVSGSNSTLSYITPGATVDDILATKMISGDHWMGSAKMG
VDDGRKANGSSVVDLNTKVYGTDNLFVVDASLHPDLPTGNTQSIIMIAAEHAAEKIAAIKVVGGGSNSTI
PEPVSPTPTPVATPSKGTKCKRSIRRAARRSIDFRRRSVY

>KAF5254619.1 hypothetical protein FANTH_552 [Fusarium anthophilum]
MRFSTLLSSAALMYQTVSAESVEYKDADTGITFQQYTDTSSKFSFGIALPKNPSTDFIGQMTVPISEGYG
SVGMGSTMTKKLLVVAWPNDGKVITSVRQADGYTNPAVLDDDTVSIKPIEKGTKVGTDSFTFTFLCEGCI
KTDGTTFKAADTNAVLSFAMSTIALDDPTDSAGALNYHGAGFGGYSLDTAAAQSADFETWAKLASDATTP
VTSPGGSTGSNPGNFTTIVSNATYDYIVVGGGTAGLIVAERLVESKKSVLLLEQGKASFYESGGRSTMDW
NDTVTQYDVPSMAYYLTTAKDTSAYCTDTASMAGCILGGSSVINAMMFVRPQPADFDDKWPAGWKWQDVE
SSANKLYERTPGTTSPTKDGKRVDQGAWNVLSKFFSSNGFTEVDAIEEPSKKKSVFTHPPLMVNDGLRAG
PVRDYLPLAQANNNFKLQLNTKVLRVIREGKAVTGIEVQSGPSTRQIINLKTNGAVVLAAGSLATPRLLV
NSGIGPSEQIEAVASGSQRLTMPAKDQWLDLPVGENLKDHPIFTVKMKTKQPMSALAATEFTEPSQTNID
LFAQGDGLLAQSGQRFIFWDTVKGSDGVERYVQGTCAAAGDDTVKVKVYLTHGATSSGSLTVTSSGATKL
VGEPYLKTAGDKEAVKSFMNKLISFASKPNSTLSIASNATAESLMAEYVSGSHFVGSAIMGTENDGTSVV
DTDTKVWGTENLFVVDGSIHPDLPTGNTQAIIMVAAEHAASKILGGGNGAASPVVPSNGTVPVPTTPIST
PIATKRPSKCKRSMRQRRHHRRL

>KAF5258042.1 hypothetical protein FOXYS1_11410 [Fusarium oxysporum]
MRFTLSSMAGLLGLASAQGLRSSAYTDPKTGIDFQRFVDDGYSLGIAVPETLGKDLIAQMVFPREKEGWG
GISFRGGMVGGLLFVAWPNGDDIVTSFRMANSYANPDVYTNTTVKATPIPDGTFINSTHVSYTFLCEGCV
VEKTTSLTGESPVVGYAWSSIDVDTPSDPESALSYHGAGFGQFGLDIKKAASAKFATWADMAKETTPAPG
TGTPGVPGNSTTLPPTTSNVTYDVIVVGGGPAGIIAAERLAESGASVLLIERGPANTVALGNAAQALPWN
NTLTPYDIPALGSSMTSMSGTKFCSDTASTAGCLLGGSSSINGLNFIHPPERDFQRWPKGWSWSDLSKAA
DRLYERNPGTTSPSDDGKYYDDRTYTILSGYLSAKGWKEVDSIEEPNEKHLVYSRPSWSIKNNMRAGPAR
TYMPFAKNLPNFTLKLETKVIQPIRSGSKITGVLTQGANGSKQIINVKAGGKVVLAAGAMSTPRLLWNAG
IGKSDALAIVKQGASKTGVTLPAASDFIDLPVGHHLQDHAQVMLQFKTKSNFTAYKFNNIATEPVKSDLE
LYYQGSGPITQAAQRMHLWTSAKGADGRVRYLQGTASAMADGIITVRTFLTHGTSTVGELGITAGGNTVL
NTKPWLIDQEDRKAMADFVQYWLDLTSGSNSTLSYITPGATVDDILATKMISGDHWMGSAKMGVDDGRKA
NGSAVVDLNTKVYGTDNLFVVDASMHPDLPTGNTQAIIMVAAEHAAEKIAALKVGGSNSTVPEPISSAPT
PVPTPGSKCKRGLHRRRAARVPMDFRRRSLY

>KAF5543147.1 cellobiose dehydrogenase [Fusarium mexicanum]
MRFSLSSMAGLLGLASAQGLRSSAYTDPKTGIEFQRFVDDGYSLGIAVPETLGKDLIAQMVFPREKEGWG
GISFRGGMVGGILFVAWPNGDDIVTSFRMANSYANPDVYTNSTVKATPIPDGTFINSTHVSYTFLCEGCV
VKETTSLTGESPVVGYAWSSIDVDTPSDPESALNYHGAGFGQFGLDIKNAASSKYATWAAMAKETTPAPG
TGTPGVPGNSTTLPPTTSNVTYDVIVVGGGPAGIIAAERLAESGASVLLIERGPANTVALGNAAQALPWN
NTLTPYDIPALGSSMTSMSGTKFCSDTASTAGCLLGGSSSINGLNFIHPPERDFQRWPKGWSWSDLSKAA
DRLYERNPGTTEPSDDGKYYDDRTYTILSGYLSAKGWKEVDSIEEPNEKHLVYSRPSWSIKNNMRAGPAR
TYMPFAKNLPNFTLKLETKVIQPIRSGSKITGVLIQGVNGSKQIINVKAGGKVVLAAGAMSTPRLLWNAG
IGKSDALAIVKQGASKTGVTLPAASDFIDLPVGHHLQDHTQVMLQFKTKSNFTAYKFNNIATEPVKSDLE
LYYQGSGPITQAAQRMHLWTSAKGADGRVRYLQGTASAMADGIITVRTFLTHGTSTVGELGITAGGNTVL
NTKPWLIDQEDRKAMADFVQYWLDLTSGSNSTLSYITPGATVDDILATKMISGDHWMGSAKMGVDDGRKA
NGSAVVDLNTKVYGTDNLFVVDASMHPDLPTGNTQAIIMVAAEHAAEKIAALRVGGSNSTVPEPISSAPT
PVPTSGSKCKRGLRRRRAARVPMDFRRRSLY

>KAF5551103.1 cellobiose dehydrogenase [Fusarium napiforme]
MRFTLSSMAGLLGLASAQGLRSSAYTDPKTGIDFQRFVDDGYSLGIAVPETLGKDLIAQMVFPREKEGWG
GISFRGGMVGGMLFVAWPNGDDIVTSFRMANSYANPDVYTNSTVKATPIPEGTFVNSTHVSYTFLCEGCV
VKETTSLTAESPVVGYAWSSIDVDTPSDPESALNYHGAGFGQFGLDIKKAASAKYATWAAMAKETTPAPG
TGTPVPGNSTTLPPTTSNVTYDVIVVGGGPAGIIAAERLAEKGASVLLIERGPANTVALGNAAQALPWNN
TLTPYDIPALGSSMTSMSGTKFCSDTASTAGCLLGGSSSINGLNFIHPPERDFQRWPKGWSWSDLSKAAD
RLYERNPGTTLPSDDGKYYDDRTYTILSGYLSAKGWKEVDSIEEPNEKHLVYSRPSWSIKNNMRAGPART
YMPFAKNLPNFTLKLETKVIQPIRSGSKITGVLTQGANGSKQIINVKAGGKVVLAAGAMSTPRLLWNAGI
GKSDALAIVKQGASKTGVTLPAASDFIDLPVGHHLQDHAQVMLQFKTKSNFTAYKFNNIATDPVKSDLEL
YYQGSGPITQAAQRMHLWTSAEGADGQVRYLQGTASAMADGIITVRTFLTHGTSTVGELGITAGGNTVLN
TKPWLIDQEDRKAMADFVQYWLDLTSGSNSTLSYITPGATVDDILATKMISGDHWMGSAKMGVDDGRKAN
GSAVVDLNTKVYGTDNLFVVDASMHPDLPTGNTQAIIMVAAEHAAEKIAALKVGGSNSTVPEPISLAPTP
VPTPGSKCKRGLRRRRGARVPMDFRRRSLY

>KAF5557424.1 cellobiose dehydrogenase [Fusarium mexicanum]
MRFSTLLSSAALMYQAVSAESVEYKDADTGITFQQYTDTSSKFSFGIALPKNPSTDFIGQMTVPISEGYG
SVGMGSTMTKKLLVVAWPNDGKVLTSVRQADGYTNPAVLDDDTVSIKPIEKGTKVGTDSFTFTFLCEGCI
KTDGTTFKAADTNAVLSFAMSTIALDDPTDSAGALNYHGAGFGGYSLDTAAAQSADFETWAKLASDATTP
VTSPGGSTGSNPGNFTTIISNATYDYIVVGGGTAGLIVAERLVESKKSVLLLEQGKASFYESGGRSTMDW
NDTVTQYDVPSMAYYLTTAKDTSAYCTDTASMAGCILGGSSVINAMMFVRPQPADFDDKWPTGWKWQDVE
SSANKLYERTPGTTSPTKDGKRVDQGAWNVLSKFFSSNGFTEVDAIEEPSKKKSVFTHPPLMVNDGLRAG
PVRDYLPLAQANNNFKLQLNTKVLRVIREGKAVIGIEVQSGPSTRQIINLKTNGAVVLAAGSLATPRLLV
NSGIGPSEQIEAVASGSQRLTMPAKDQWLDLPVGENLKDHPIFTVKMKTKQPMSALTETDFTEPSQTNID
LFAQGDGLLAQSGQRFIFWDTVKSSDGVERYVQGTCAAAGNDTVKVKVYLTHGATSSGSLTVTSSGATKL
VGEPYLKTAGDKEAVKSFMNKLISFASKPNSTLSVASNATAESLMAEYVSGSHFVGSAIMGTENDGTSVV
DTDTKVWGTENLFVVDGSIHPDLPTGNTQAIIMVAAEHAASKILGGGNGAASPVVPSNGTVPIPTTPIST
PVATRRPSKCKRSMRQRRHHRRL

>KAF5565211.1 cellobiose dehydrogenase [Fusarium napiforme]
MRFSTLLSSAALMYQAVSAESVEYKDADTGITFQQYTDKSTKFSFGIALPKNPSTDFIGQMTVPISEGYG
SVGMGSTMTKKLLVVAWPNDGKVITSVRQADGYTNPAVLDDDTVSIKPIEKGTKVGTDSFTFTFLCEGCI
KTDGTTFKAADTNAVLSFAMSTIALDDPTDAAGALNYHGAGFGGYSLDTAAAQSADFETWAKLASDATTP
GTSPGGSTGSNPGNFTTIVSNATYDYIVVGGGTAGLIVAERLVESKKSVLLLEQGKASFYESGGRSTMDW
NDTVTQYDVPSMAYYLTTAKDTSAYCTDTASMAGCILGGSSVINAMMFVRPQPADFDDKWPTGWKWQDVQ
SSANKLYERTPGTTSPTKDGKRVDQNAWNVLSKFFSANGFTEVDAIEEPSKKKSVFTHPPLMVNDGLRAG
PVRDYLPLAQANNNFKLQLNTKVLRVIREGKAVTGIEVQSGPSTRQIINLKTNGAVVLAAGSLATPRLLV
NSGIGPSEQIEAVASGSQRLTMPAKDQWLDLPVGENLKDHPIFTVKMKTKQPMSALTETDFTKPSQTNID
LFAQGDGLLAQSGQRFIFWDTVKGSDGVERYVQGTCAAAGDDTVKVKVYLTHGATSSGSLTVTSSGATKL
VGEPYLKTAGDKEAVKSFMNKLISFASKPNSTLSIASNATAESLMAEYVSGSHFVGSAIMGTENDGTSVV
DTDTKVWGTDNLFVVDGSIHPDLPTGNTQAIIMVAAEHAASKILGGGNGATSPVVPSNGTVPVPTTPIST
PVATKRPSKCKRSMRQRRHHRRL

>KAF5565672.1 cellobiose dehydrogenase [Fusarium phyllophilum]
MRLSTLLSSAALMCQAVSAESVEYKDADTGITFQQYTDKSSKFSFGIALPKNPSHDFIGQITVPISEGYG
SVGMGSTMTKKLLVVAWPNNGKVITSVRQADGYTNPAVLDDDTVSIKPIEKGTKVGTDSFTFTFLCEGCI
KTDGTTFKAADTNAVLSFAMSTTALDDPTDAAGALNYHGAGFGGYSLDTAAAQSADFETWAKLASDATTP
VTSPGGSTGSNPGNFTTIVSNATYDYIVVGGGTAGLIVAERLVESKKSVLLLEQGKASFYESGGRSTMDW
NDTVTQYDVPSMAYYLTTAKDTSAYCTDTASMAGCILGGSSVINAMMFVRPQPADFDDKWPTGWKWQDVE
SSANKLYERTPGTTSPTKDGKRVDQNAWNVLSKFFSANGFTEVDAIEEPGKKKSVFTHPPLMVNDGLRAG
PVRDYLPLAQANNNFKLQLNTKVLRVIREGKAVTGIEVQSGPSTRQIINLKTNGAVVLAAGSLATPRLLV
NSGIGPSEQIEAVASGSQRLTMPAKDQWLDLPVGENLKDHPIFTVKMKTKQPMSALTETDFTEPSQTNID
LFAQGDGLLAQSGQRFIFWDSVKGSDGIERYVQGTCAAAGDDTVKVKVYLTHGATSSGSLTVTSSGATKL
VGEPYLKTAGDKEAVKSFMNKLISFASKPNSTLSIASNATAESLMAEYVSGSHFVGSAIMGTENDGTSVV
DTDTKVWGTENLFVVDGSIHPDLPTGNTQAIIMVAAEHAASKILGGGNGAASPVVPSNGTVPVPTTPIST
PVATKRPSKCKRSMRQRRHHRRL

>KAF5568315.1 cellobiose dehydrogenase [Fusarium phyllophilum]
MRFTLSSMAGLLGLASAQGLRSSAYTDPKTGIDFQRFVDDGYSLGIAVPETLGKDLIAQMVFPREKEGWG
GISFRGGMVGGMLFVAWPNGDDIVTSFRLANSYANPDVYTNSTVKATPIPEGTFVNSTHVSYTFLCEGCV
VKETTSLTGESPVLGYAWSTIDVDTPSDPESALNYHGAGFGQFGLDIKNAASAKYATWAAMAKETTPAPG
TGTPVPGNSTTLPPTTSNVTYDVIVVGGGPAGIIAAERLAESGASVLLIERGPANTVALGNAAQALPWNN
TLTPYDIPALGSSMTSMSGTKFCSDTASTAGCLLGGSSSINGLNFIHPPERDFQRWPKGWSWADLSKAAD
RLYERNPGTTSPSDDGKYYDDRTFTVLSGYLSAKGWKEVDSIEEPNEKHLVYSRPSWSIKNNMRAGPART
YMPFAKNLPNFTLKLETKVIQPIRSGSKITGVLTQGANGSKQIINVKAGGKVVLAAGAMSTPRLLWNAGI
GKSDALAIVKQGASKTGVTLPAASDFIDLPVGHHLQDHAQVMLQFKTKSNFTAYKFNNIATEPVKSDLEL
YYQGSGPITQAAQRMHLWTSAKGADGRVRYLQGTASAMADGIITVRTFLTHGTSTVGELGITSGGNTVLN
TKPWLIDQEDRKAMADFVQYWLDLTSGSNSTLSYITPGATVDDILATKMISGDHWMGSAKLGVDDGRKAN
GSAVVDLNTKVYGTDNLFVVDASMHPDLPTGNTQAIIMVAAEHAAEKIAALKVGGSNSTVPEPISSAPTP
VPTPLSKCKRGLRRRRAARVPMDFRRRSLY

>KAF5575077.1 cellobiose dehydrogenase [Fusarium pseudoanthophilum]
MRFTLSTMAGLLGLASAQGLRSSAYTDPKTGIDFQRFVDDGYSLGIAVPETLGKDLIAQMVFPREKEGWG
GISFRGGMVGGMLFVAWPNGDDIVTSFRMANSYANPDVYTNSTVKATPIPEGTFVNSTHVSYTFLCEGCV
VKETTSLTGESPVVGYAWSSIDVDTPSDPESALNYHGAGFGQFGLDIKKAASAKYATWAAMAKETTPAPG
TGTPVPGNSTTLPPTTSNVTYDVIVVGGGPAGIIAAERLAEKGASVLLIERGPANTVALGNAAQALPWNN
TLTPYDIPALGSSMTSMSGTKFCSDTASTAGCLLGGSSSINGLNFIHPPERDFQRWPKGWSWSDLSKAAD
RLYERNPGTTLPSDDGKYYDDRTYTILSGYLSAKGWKEVDSIEEPNEKHLVYSRPSWSIKNNMRAGPART
YMPFAKNLPNFTLKLETKVIQPIRTGSKITGVLTQAANGSKQIINVKAGGKVVLAAGAMSTPRLLWNAGI
GKSDALAIVKQGASKTGVTLPAASDFIDLPVGHHLQDHAQVMLQFKTKSNFTAYKFNNIATDPVKSDLEL
YYQGSGPITQAAQRMHLWTSAKGADGRVRYLQGTASAMADGIITVRTFLTHGTSTVGELGITAGGNTVLN
TKPWLIDQEDRKAMADFVQYWLDLTSGSNSTLSYITPGATVDDILSTKMISGDHWMGSAKMGVDDGRKAN
GSAVVDLNTKVYGTDNLFVVDASMHPDLPTGNTQAIIMVAAEHAAEKIAALKVGGSNSTVPEPISSAPTP
VPTPGAKCKRGLRHRRAARVPMDFRRRSLY

>KAF5575379.1 cellobiose dehydrogenase [Fusarium pseudocircinatum]
MRFTLSSVAGLLGLASAQGLRSSAYTDPKTGIDFQRFVDDGYSLGIAVPETLGKDLIAQMVFPREKEGWG
GISFRGGMVGGMLFVAWPNGDDIVTSFRMANSYANPDVYTNSTVKATPIPEGTFVNSTHVSYTFLCEGCV
VKETTSLTGESPVLGYAWSTIDVDTPSDPESALNYHGAGFGQFGLDIKKAASAKYATWAAMAKETTPAPG
TGTPVPGNSTTLPPTTSNVTYDVIVVGGGPAGIIAAERLAEFGASVLLIERGPANTVALGNAAQALPWNN
TLTPYDIPALGSSMTSMSGTKFCSDTASTAGCLLGGSSSINGLNFIHPPERDFQRWPKGWSWSDLSKAAD
RLYERNPGTTSPSDDGKYYDDRTYTILSGYLSAKGWKEVDSIQEPNEKHLVYSRPSWSIKNNMRAGPART
YMPFAKNLPNFTLKLETKVIQPIRTGSKITGVLTQGANGSKQIINVKAGGKVVLAAGAMSTPRLLWNAGI
GKSDALAIVKQGASKTGVTLPAASDFIDLPVGHHLQDHAQVMLQFKTKSNFTAYKFNNIATDPVKSDLEL
YYQGSGPITQAAQRMHLWTSAKGADGRVRYLQGTASAMADGIITVRTFLTHGTSTVGELGITAGGNTVLN
TKPWLIDQEDRKAMADFVQYWLDLTSGSNSTLSYITPGATVDDILATKMISGDHWMGSAKMGVDDGRKAN
GSAVVDLNTKVYGTDNLFVVDASMHPDLPTGNTQAIIMVAAEHAAEKIAALKVGGSNSTVPEPISSAPTP
VPTPGAKCKRGLRRRRAARVPMDFRRRSLY

>KAF5608684.1 cellobiose dehydrogenase [Fusarium pseudoanthophilum]
MRFSTLLSSAALMYQAVSAESVEYNDADTGITFQQYTDKSSKFSFGIALPKNPSTDFIGQMTVPISEGYG
SVGMGSTMTKKLLVVAWPNDGKVITSVRQADGYTNPAVLDDNTVSIKPIEKGTKVGTDSFTFTFLCEGCI
KTDGTTFKAADTNAVLSFAMSTTALDDPTDAAGALNYHGAGFGGYSLDTAAAQSADFETWAKLASDATTP
GTSPGGSTGSNPGNFTTIVSNATYDYIVVGGGTAGLIVAERLVESKKSVLLLEQGKASFYESGGRSTMDW
NDTVTQYDVPSMAYYLTTAKDTSAYCTDTASMAGCILGGSSVINAMMFVRPQPADFDDKWPTGWKWQDVE
SSANKLYERTPGTTSPTKDGKRVDQNAWNVLSKFFSANGFTEVDAIEEPSKKKSVFTHPPLMVNDGLRAG
PVRDYLPLAQANNNFKLQLNTKVLRVIREGKAVTGIEVQSGPSTRQIINLKTNGAVVLAAGSLATPRLLV
NSGIGPSEQIEAVASGSQRLTMPAKDQWLDLPVGENLKDHPIFTVKMKTKQPMSALTETDFTKPSQTNID
LFAQGDGLLAQSGQRFIFWDTVKGSDGVERYVQGTCAAAGDDTVKVKVYLTHGATSSGSLTVTSSGATKL
VGEPYLKTAGDKEAVKSFMNKLISFASKPNSTLSIASNATAESLMAEYVSGSHFVGSAIMGTENDGTSVV
DTDTKVWGTENLFVVDGSIHPDLPTGNTQAIIMVAAEHAASKILGGGNGATSPVVPSNGTVPVPTTPIST
PVATKRPSKCKRSMRQRRHHRRL

>KAF5624368.1 cellobiose dehydrogenase [Fusarium sp. NRRL 52700]
MRFSTLLSSAALMYQAVSAESVEYKDADTGITFQQYTDKSSKFSFGIALPKNPSTDFIGQMTVPISEGYG
SVGMGSTMTKKLLVVAWPNDGKVITSVRQADGYTNPAVLDDDTVSIKPIEKGTKVGTDSFTFTFLCEGCI
KTDGTTFKAADTNAVLSFAMSTIALDDPTDPAGALNYHGAGFGGYSLDTAAAQSADFGTWAKLASDATTP
GTSPGGSTGSNPGNFTTIVSNATYDYIVVGGGTSGLIVAERLAESKKSVLLLERGKASFYESGGRSTMDW
NDTVTQYDVPSMAYYLTTAKDTSAYCTDTASMAGCILGGSSVINAMMFVRPQPVDFDDKWPAGWKWQDVE
SSANKLYERTPGTTSPTKDGKRVDQGAWNVLSKFFSSNGFTQVDAIEEPSKKKSVFTHPPLMVNDGLRAG
PVRDYLPLAQANTNFKLQLNTKVLRVIREGKAVTGIEVESGPSTRQIINLKTNGAVVLAAGSLATPRLLV
NSGIGPSEQIEAVASGNQRLTMPAKDQWLDLPVGENLKDHPIFTVKMKTKQPMPALSDTAFTEPSQTNID
LFAQGDGLLAQSGQRFIFWDTVKGSDGVERYIQGTCAPGGNDTVKLKVYLTHGATSSGSLTVTSSGATKL
VGEPYLKTAGDKDAVKSFMNKLISFASKPNSTLSIASNATAESLMAEYVSGSHFVGSAIMGTENDGTSVV
DTDTKVWGTDNLFVVDGSIHPDLPTGNTQAIIMIAAEHAASKILGGGNGASSPVVPSNGTVPVPTTPIST
PVATKRPSKCKRSMRQRRHHRRL

>KAF5627428.1 cellobiose dehydrogenase [Fusarium sp. NRRL 52700]
MRFTLSSMAGLLGLASAQGLRSSAYTDPKTGIDFQRFVDDGYSLGIAVPETLGKDLIAQMVFPREKEGWG
GISFRGGMVGGMLFVAWPNGDEIVTSFRMANSYANPDVYTNSTVKATPIPEGTFVNSTHVSYTFLCEGCV
VKETTSLTGESPVVGYAWSSIDVDTPSDPESALNYHGAGFGQFGLDIKNAASSKYATWAAMAKETTPAPG
TGTPGVPGNSTTLPPTTSNVTYDVIVVGGGPAGIIAAERLAESGASVLLIERGPANTVALGNAAQALPWN
NTLTPYDIPALGSSMTSMSGTKFCSDTASTAGCLLGGSSSINGLNFIHPPERDFQRWPKGWSWADLSKAA
DRLYERNPGTTEPSDDGKYYDDRTFTILSGYLSAKGWKEVDSIEEPNEKHLVYSRPSWSIKNNMRAGPAR
TYMPFAKNLPNFTLKLETKVIQPIRSGSKITGVLTQGANGSKQIINVKAGGKVVLAAGAMSTPRLLWNAG
IGKSDALAIVKQGASKTGVTLPAASDFIDLPVGHHLQDHAQVMLQFNTKSNFTAYKFNNIATEPVKSDLK
LYYQGSGPITQAAQRMHLWTSAKGADGRVRYLQGTASAMADGIITVRTFLTHGTSTVGELGITASGNTVL
NTKPWLIDQEDRKAMADFVQYWLDLTSGSNSTLSYITPGATVDDILATKLISGDHWMGSAKMGVDDGRKA
NGSAVVDLNTKVYGTDNLFVVDASIHPDLPTGNTQAIIMVAAEHAAEKIAALKVGGSNSTAPEPISSAPT
PVPTPGSKCKRGLRRRRAARVPMDFRRRSLY

>KAF5651966.1 cellobiose dehydrogenase [Fusarium sp. NRRL 25303]
MRFSTLLSSAALMYQAVSAESVEYKDADTGITFQQYTDKSSKFSFGIALPKNPSTDFIGQMTVPISEGYG
SVGMGSTMTKKLLVVAWPNDGKVITSVRQADGYTNPAVLDDDTVSIKPIEKGTKVGTDSFTFTFLCEGCI
KTDGTTFKAADTNAVLSFAMSTTALDDPTDAAGALNYHGAGFGGYSLDTAAAQSADFETWAKLASDATTP
VTSPGGSTGSNPGNFTTIVSNATYDYIVVGGGTAGLIVAERLVESKKSVLLLEQGKASFYESGGRSTMDW
NDTVTQYDVPSMAYYLTTAKDTSAYCTDTASMAGCILGGSSVINAMMFVRPQPADFDDKWPTGWKWQDVE
SSANKLYERTPGTTSPTKDGKRVDQGAWNVLSKFFSSNGFTEVDAIEEPSKKKSVFTHPPLMVNDGLRAG
PVRDYLPLAQANNNFKLQLNTKVLRVIREGKDVSGIEVQSGPSTRQIINLKTNGAVVLAAGSLATPRLLV
NSGIGPSEQIEAVASGSQRLTMPAKDQWLDLPVGENLKDHPIFTVKMKTKQPMSALTETDFTKPSQTNID
LFAQGDGLLAQSGQRFIFWDTVKGSDGVERYVQGTCAAAGDDTVKVKVYLTHGATSSGSLTVTSSGATKL
VGEPYLKTAGDKEAVKSFMNKLISFASKPNSTLSIASNATAESLMAEYVSGSHFVGSAIMGTENDGTSVV
DTDTKVWGTENLFVVDGSIHPDLPTGNTQAIIMVAAEHAASKILGGGNGASSPVVPSNGTVPVPTTPIST
PVATRRPSKCKRSMRQRRHHRRL

>KAF5661402.1 cellobiose dehydrogenase [Fusarium heterosporum]
MRFSTLFSSAALMYQAASAASVEYKDADTGITFQQWTDKSSKFTFGMALPKNPTTDFIGQIIAPISEGYA
SVSMGSLMAKKLLVVAWPNDGKVLTSVRQADGYTSPGLLDDDTVALKPIEKGISVTADSFTYTFLCKGCI
KTDGTTFKASDAGAVLGFALSTTALDTPTDATSALNYHGAGFGGFSVDAASAQSADYETWAKMATDDTTA
APGGSTGAPAVGNFTTVISNMTYDYIVVGGGASGLIVAERLVESKKSVLLLEQGKASLYSSGGRSTMDWN
STISQYDVPAMAYHLTTAKDTSAYCTDTASMAGCILGGGTVINAQMFVRPQPADFDDKWPTGWKWQDVQS
SAEKLYERTPGTLNPTKDMKRVDQGAWDVLSKWFSGLGFTEIDAIKEPGKKQAVFTHPPLMVTDGERAGP
VRDYLPLAQANPNFKLQLNTKVVRVVRDGKTVTGIEVQSGPATRQIINLKTNGAVILAAGALTTPRLLVN
SGIGPSEQIETVASGSQGLTMPSKDQWLNLPVGENLKDHPIFTVTVKTKQPLAALTATDFTEPSQENIDL
FAQGSGLLAQSGQRFIFWDSVKGSDGVERYVQGTCAATADDTLKIKVYLTHGATSSGSLTVTSSGATKLV
SEPYLKTAGDKEAIQSFMQKLIDYAAKPNSTISIPNNATAKSLTSEYISGSHFVGSAIMGTENDGSSVVD
TDTKVWGTENLFVVDGSIHPDLPTGNTQAIIMVAAEHAAAKILGNGSGVVSPVVPSNGTIVSPPTAPVAT
PVTTPVAPKKPSGCSATRQQRRARRARRHF

>KAF5667000.1 cellobiose dehydrogenase [Fusarium denticulatum]
MRFTLSSMAGLLGLASAQGLRSSAYTDPKTGIDFQRFVDDGYSLGIAVPETLGKDLIAQMVFPREKEGWG
GISFRGGMVGGMLFVAWPNGDDIVTSFRMANSYANPDVYTNSTVKATPIPEGTFVNSTHVSYTFLCEGCV
VKETTSLTGESPVVGYAWSTIDVDAPSDPESALNYHGAGFGQFGLDIKNAASAKYSTWAAMAKETTPAPG
TGTPVPGNSTTLPPTTSNVTYDVIVVGGGPAGIIAAERLAESGASVLLIERGPANTVALGNAAQALPWNN
TLTPYDIPALGSSMTSMSGTKFCSDTASTAGCLLGGSSSINGLNFIHPPERDFQRWPKGWSWSDLSKAAD
RLYERNPGTTSPSDDGKYYDDRTYTILSGYLSAKGWKEVDSIEEPNEKHLVYSRPSWSIKNNMRAGPART
YMPFAKNLPNFTLKLETKVIQPIRTGSKITGVLTQGANGSKQIINVKAGGKVVLAAGAMSTPRLLWNAGI
GKSDALAIVKQGASKTGVTLPAASDFIDLPVGHHLQDHAQVMLQFKTKSNFTAYKFNNIATDPVKSDLEL
YYQGSGPITQAAQRMHLWTSAKGADGRVRYLQGTASAMADGIITVRTFLTHGTSTVGELGITAGGNTVLN
TKPWLIDQEDRKAMADFVQYWLDLTSGSNSTLSYITPGATVDDILATKMISGDHWMGSAKMGVDDGRKAN
GSAVVDLNTKVYGTDNLFVVDASMHPDLPTGNTQAIIMVAAEHAAEKIAALKVGGSNSTVPEPISSAPTP
VPTPGAKCKRGLRRRRAARVPMDFRRRSLY

>KAF5672505.1 cellobiose dehydrogenase [Fusarium heterosporum]
MHFSLSSAAALLGLAGTSVAQGIRSSAYTDPKTGIDFQRYWTKGYSLGIAVPETLGSDVIAQMVFPLEEK
KGWAGISFGGGMINSLLFVAWPNGDDIVTSFRLAGSYANPDVYKDTPVKATPIPDGVFMNETHATYTFLC
EGCVDKTVTSLTNENPIVGYAWSSIAIDSPADPEAALNYHGAGFGQFGLNIKDAASAKFADWADLAVETA
PTPAPAPGTGGNSTVPIPGNSTITPPTTSNVTYDVIVVGGGPAGIIAAERLAETGVSVLLIERGPANTVA
LGNTAQGLPWNNTLTPYDIPAMGSSLGAMPSTKICSDTASMAGCLLGGSSSINGLNFIHPPERDFSRWPK
GWGWSDVSKAADRLYERNPGSTLPSEDGKYYNDHTFKVLSGYLSAKGWKEVDSIEEPNEKHLVYSRPAWS
IKNHLRAGPARTYMPFAQDLPNFTLKLETKVIQPIRSGSKITGVLTQAADGSKQIIKVKAGGKVVLAAGA
MSTPRLLWHAGIGKADALAIVKENGAKTGVTLPPSTDFIDLPVGHHLQDHAQVMLQFKDSSNFTAYKFSN
IATEPVASDLDLYYQGSGPITQAAQRMHLWTSAKGADGRVRYLQGTASAMADGVITVRAFLTHGTTTVGE
LGIAAGGNTILKTKPWLIDQEDRKAMGDFIQYWLDLTSGSNSTLSYIKPGSTVEDIITTNMISGDHWMGS
AKMGVDDGRKSNGSSVVDLDTKVYGTDNLFVVDASIHPDLPTGNTQAIIMIAAEHAAEKIAAIKVDGASS
TVPTVPEPISTPTPIAIPSTGSKCKRSLRRRARVPRDFRRRSLY

>KAF5685994.1 cellobiose dehydrogenase [Fusarium circinatum]
MRFSTLLSSAALMYQAVSAESVEYKDADTGITFQQYTDTSSKFSFGIALPKNPSTDFIGQMTVPISEGYG
SVGMGSTMTKKLLVVAWPNDGKIITSVRQADGYTNPAVLDDDTVSIKPIEKGTKVGTDSFTFTFLCEGCI
KTDGTTFKAADTNAVLSFAMSTTALDDPTDSAGALNYHGAGFGGYSLDTAAAQSADFETWAKLASDATTP
VTSPGGSTGSNPGNFTTIVSNATYDYIVVGGGTAGLIVAERLVESKKSVLLLEQGKASFYESGGRSTMDW
NDTVTQYDVPSMAYYLTTAKDTSAYCTDTASMAGCILGGSSVINAMMFVRPQPADFDDKWPAGWKWQDVQ
SSANKLYERTPGTTSPTKDGKRVDQGAWNVLSKFFSSNGFTEVDAIEEPSKKKSVFTHPPLMVNDGLRAG
PVRDYLPLAQANNNFKLQLNIKVLRVIREGKAVTGIEVQSGPSTRQIINLKTNGAVVLAAGSLATPRLLV
NSGIGPSEQIEAVASGSQRLTMPAKDQWLDLPVGENLKDHPIFTVKMKTKQPMSALTEADFTEPSQTNID
LFAQGDGLLAQSGQRFIFWDTVKGSDGVERYVQGTCAAAGDDTVKVKVYLTHGATSSGSLTVTSSGATKL
VGEPYLKTAGDKEAVKSFMNKLINFASKPNSTLSIASNATAESLMAEYVSGSHFVGSAIMGTENDGTSVV
DTDTKVWGTENLFVVDGSIHPDLPTGNTQAIIMVAAEHAASKILGGGNGAASPVVPSNGTVPVPTTPIST
PVATKRPSKCKRSMRQRRHHRRL

>KAF5688019.1 cellobiose dehydrogenase [Fusarium circinatum]
MRFSLSTMAGLLGLASAQGLRSSAYTDPKTGIEFQRFVDDGYSLGIAVPETLGKDLIAQMVFPREKEGWG
GISFRGGMVGGMLFVAWPNGDDIVTSFRMANSYANPDVYTNSTVKATPIPDGTFVNSTHVSYTFLCEGCV
VKETTSLTGESPVVGYAWSTIDVDTPSDPESALNYHGAGFGQFGLDIKNAASAKYATWAAMAKETTPAPG
TGTPGVPGNSTTLPPTTSNVTYDVIVVGGGPAGIIAAERLAESGASVLLIERGPANTVALGNAAQALPWN
NTLTPYDIPALGSSMTSMSGTKFCSDTASTAGCLLGGSSSINGLNFIHPPERDFQRWPKGWSWSDLSKAA
DRLYERNPGTTEPSDDGKYYDDRTYTILSGYLSAKGWKEVDSIEEPNEKHLVYSRPSWSIKNNMRAGPAR
TYMPFAKNLPNFTLKLETKVIQPIRSGSKITGVLTQGANGSKQIINVKAGGKVVLAAGAMSTPRLLWNAG
IGKSDALAIVKQGASKTGVTLPAASDFIDLPVGHHLQDHAQVMLQFKTKSNFTAYKFNNIATDPVKSDME
LYYQGSGPITQAAQRMHLWTSARGADGRVRYLQGTASAMADGIITVRTFLTHGTSTVGELGITAGGNTVL
NTKPWLIDQEDRKAMADFVQYWLDLTSGSNSTLSYITPGATVDDILATKMISGDHWMGSAKMGVDDGRKA
NGSAVVDLNTKVYGTDNLFVVDASMHPDLPTGNTQAIIMVAAEHAAEKIAALKVGGSNSTVTEPISSAPT
PVPTTGSKCKRGLRRRRAARVPMDFRRRSLY

>KAF5695100.1 cellobiose dehydrogenase [Fusarium denticulatum]
MRFSTLLSSAALMYQAVSAESVEYKDVDTGITFQQYTDKSSKFSFGIALPKNPSTDFIGQMTVPISEGYG
SVGMGSTMTKKLLVVAWPSDGKVITSVRQADGYTNPAVLDDDTVSIKPIEKGTKVGTDSFTFTFLCEGCI
KTDGTTFKAADTNAVLSFAMSTTALDDPTDAAGALNYHGAGFGGYSLDTAAAQSADFETWAKLASDATTP
GTSPGGSTGPNPGNFTTIVSNATYDYIVVGGGTAGLIVAERLVESKKSVLLLEQGKASFYESGGRSTMDW
NDTVTQYDVPSMAYYLTTAKDTSAYCTDTASMAGCILGGSSVINAMMFVRPQPADFDDKWPTGWKWQDVE
SSANKLYERTPGTTSPTKDGKRVDQNAWNVLSKFFSANGFTEVDAIEEPSKKKSVFTHPPLMVNDGLRAG
PVRDYLPLAQANNNFKLQLNTKVLRVIREGKAVTGIEVQSGPSTRQIISLKTNGAVVLAAGSLATPRLLV
NSGIGPSEQIEAVASGSQRLTMPAKDQWLDLPVGENLKDHPIFTVKMKTKQPMSALTETDFTKPSQTNID
LFAQGDGLLAQSGQRFIFWDTVKGSDGVERYVQGTCAAAGDDTVKVKVYLTHGATSSGSLTVTSSGATKL
VGEPYLKTAGDKEAVKSFMNKLISFASKPNSTLSIASNATAESLMAEYVSGSHFVGSAIMGTENDGTSVV
DTDTKVWGTDNLFVVDGSIHPDLPTGNTQAIIMVAAEHAASKILGGGNGATSPVVPSNGTVPVPTAPIST
PVATKRPFKCKRSMRQRRHHRRL

>KAF5707548.1 cellobiose dehydrogenase [Fusarium globosum]
MRFSTLLSSAALMYQAVSAESVEYKDADTGITFQQYTDKSSKFSFGIALPKNPSTDFIGQMTVPISEGYG
SVGMGSTMTKKLLVVAWPNDGKVITSVRQADGYTNPAVLDDDTVSIKPIEKGTKVGTDSFTFTFLCEGCI
KTDGTTFKAADTNAVLSFAMSTIALDDPTDAAGALNYHGAGFGGYSLDTAAAQSADFETWAKLASDATTP
VTSPGGSTGSNPGNFTTIVSNATYDYIVVGGGTAGLIVAERLVESKKSVLLLEQGKASFYESGGRSTMDW
NDTVTQYDVPSMAYYLTTAKDTSAYCTDTASMAGCILGGSSVINAMMFVRPQPADFDDKWPTGWKWQDVE
SSANKLYERTPGTTSPTKDGKRVDQGAWNVLSKFFSSNGFTEVDAIEEPSKKKSVFTHPPLMVNDGLRAG
PVRDYLPLAQANNNFKLQLNTKVLRVIREGKAVTGIEVQSGPSTRQIINLKANGAVVLAAGSLATPRLLV
NSGIGPSEQIEAVASGSQRLTMPAKDQWLDLPVGENLKDHPIFTVKMKTKQPMSALTETDFTKPSQTNID
LFAQGDGLLAQSGQRFIFWDTVKGSDGVERYVQGTCAAAGDDAVKVKVYLTHGATSSGSLTVTSSGATKL
VGEPYLKTAGDKEAVKSFMNKLISFASKPNSTLSIASNATAESLMAEYVSGSHFVGSAIMGTENDGTSVV
DTDTKVWGTENLFVVDGSIHPDLPTGNTQAIIMVAAEHAASKILGGGNGASSPVVPSNGTVPVATTPIST
PVATKRPSKCKRSMRQRRHHRRL

>KAF5709528.1 cellobiose dehydrogenase [Fusarium mundagurra]
MRFTLSSMAGLLGLASAQGLRSSAHTDPKTGIDFQRFVDDGYSLGIAVPETLGKDLIAQMVFPREKGGWG
GISFRGGMVGGMLFVAWPNGDEIVTSFRMANSYANPDVYTNSTVKATPIPEGTFVNSTHVSYTFLCEGCV
VKETTSLTGESPVVGYAWSSIDVDTPSDPESALNYHGAGFGQFGLDIKKAASAKYATWAAMAKETISAPG
TGTPVPGNSTTVPPTTSNVTYDVIVVGGGPAGIIAAERLAESGASVLLIERGPANTVALGNAAQALPWNN
TLTPYDIPALGSSMTSLSGTKFCSDTASTAGCLLGGSSSINGLNFIHPPERDFQRWPKGWSWSDLSKAAD
RLYERNPGTTSPSDDGKYYDDRAFTILSGYLSAKGWKEVDSIEEPNEKHLVYSRPSWSIKNHMRAGPART
YMPFAKNLPNFTLKLETKVIQPIRTGSKITGVLTQGANGSKQIINVKAGGKVVLAAGAMSTPRLLWNAGI
GKSDALAIVKQGASKTGVTLPAASDFIDLPVGHHLQDHAQVMLQFKTKSNFTAYKFNNIATDPVKSDLEL
YYQGSGPITQAAQRMHLWTSAKGADGRVRYLQGTASAMADGIITVRTFLTHGTSTVGELGITASGNTVLN
TKPWLIDQEDRKAMADFVQYWLDLTSGSNSTLSYITPGATVDDILATKMISGDHWMGSAKMGVDDGRKAN
GSAVVDLNTKVYGTDNLFVVDASIHPDLPTGNTQAIIMIAAEHAAEKIAALKVGGGNSTVTEPISSTPTP
IPTPGAKCKRGLRHRRAARVPMDFRRRSLY

>KAF5711395.1 cellobiose dehydrogenase [Fusarium globosum]
MRFTLSSMAGLLGLASAQGLRSSAYTDPKTGIDFQRFVDDGYSLGIAVPETLGKDLIAQMVFPRENEGWG
GISFRGGMVGGMLFVAWPNGDDIVTSFRMANSYANPDVYTNSTVKATPIPDGTFVNSTHVSYTFLCEGCV
VKETTSLTGESPVVGYAWSSIDVDTPSDPESALNYHGAGFGQFGLDIKKAASAKFATWAAMAKETTPAPG
TGTPGVPGNSTTLPPTTSNVTYDVIVVGGGPAGIIAAERLAESGASVLLIERGPANTVALGNAAQALPWN
NTLTPYDIPALGSSMTSMSGTKFCSDTASTAGCLLGGSSSINGLNFIHPPERDFQRWPKGWSWADLSKAA
DRLYERNPGTTSPSDDGKYYDDRTYTILSGYLSAKGWKEVDSIEEPNEKHLVYSRPSWSIKNNMRAGPAR
TYMPFAKNLPNFTLKLETKVIQPIRTGSKITGVLTQGANGSKQIINVKAGGKVVLAAGAMSTPRLLWNAG
IGKSDALAIVKQGASKTGVTLPAASDFIDLPVGHHLQDHAQVMLQFKTKSNFTAYKFNNIAIEPVKSDLE
LYYQGSGPITQAAQRMHLWTSAKGADGRVRYLQGTASAMADGIITVRTFLTHGTSTVGELGITAGGNTVL
NTKPWLIDQEDRKAMADFVQYWLDITSGSNSTLSYITPGATVDDILATKMISGDHWMGSAKMGVDDGRKA
NGSAVVDLNTKVYGTDNLFVVDASMHPDLPTGNTQAIIMVAAEHAAEKIAALKVGGGNSTLPEPISSAPT
PVPTPGTKCKRGLRRRRAARVPMDFRRRSLY

>KAF5715922.1 cellobiose dehydrogenase [Fusarium mundagurra]
MRFSTLLSSAALMYQAVSAESVEYKDADTGITFQQYTDKSSKFSFGIALPKNPSTDFIGQMTVPISEGYG
SVGMGSTMTKKLLVVAWPNDGKVITSVRQADGYTNPAVLDDDTVSIKPIEKGTKVGTDSFTFTFLCEGCI
KTDGTTFKAADTNAVLSFAMSTIALDDPTDAAGALNYHGAGFGGYSLDTAAAQSADFETWAKLASDATTP
GTSPGGSTGSNPGNFTTIVSNATYDYIVVGGGTAGLIVAERLVESKKSVLLLEQGKASFYESGGRSTMDW
NDTVTQYDVPSMAYYLTTAKDTSAYCTDTASMAGCILGGSSVINAMMFVRPQPADFDDKWPTGWKWQDVE
SSANKLYERTPGTTSPTKDGKRVDQNAWNVLSKFFSANGFTEVDAIEEPSKKKSVFTHPPLMVNDGLRAG
PVRDYLPLAQANNNFKLQLNTKVLRVIREGKAVTGIEVQSGPSTRQIINLKTNGAVVLAAGSLATPRLLV
NSGIGPSEQIEAVASGSQRLTMPAKDQWLDLPVGENLKDHPIFTVKMKTKQPMSALSETDFTKPSQTNID
LFAQGDGLLAQSGQRFIFWDTVKGSDGVERYVQGTCSAAGEDAVKVKVYLTHGATSSGSLTVTSSGATKL
VGEPYLKTAGDKEAVKSFMNKLISFASKPNSTLSIASNATAESLMAEYVSGSHFVGSAIMGTENDGTSVV
DTDTKVWGTENLFVVDGSIHPDLPTGNTQAIIMVAAEHAASKILGGGNGAASPVVPSNGTVTVPTTPVST
PVATKRPSKCKRSMRQRRHHRRL

>XP_035361815.1 FAD/NAD(P)-binding domain-containing protein [Aspergillus tubingensis]
MRSVLLSGVAALSYALGVSANAYNTSAYTDSASGIEFQRWCDTDDTGFCFGIALPEETTGTDFIGQMAVP
LSSSKGWGGVSMSGSMTNVLLIAAWPDGDSAVGTLREATSYVSPSVYSGDASIEEIPDGTSVNSTYLTYT
FLCKGCIIGQPTTFDANSTSYYFGWALSASNPTTPSSASSKMPYHAAGYGGFEVQLAEARSSKYSTWASK
AVATQSTATSASASSSASASASASPSASVAATVSNTTYDYIVVGGGAAGLVAAERLAETKKSVLLIERGV
APTVELGATDSLSWNSSLTAYDLPALGTYIQGSDYISQYLCDDTAGMAGCVLGGGTIVNAMSFIYPQEAD
FDDKWPTGWKWKDVKAAAERFYARNPGSTLPSADGKRYDQGMYTVLSSFLKGLGWKSVDSQEQPNEKHMV
YSYPSWDVGNGIRAGPVRSYLPLVQDADNFHMSLNTKVRRVVRRGGRITGVEVENSSGGIEIINVRAGGK
VVLAAGSMSTPRILFNSGIGPSEQIKTVQSGSTGITLPPSGEWIDLPVGDNLRDHPMFTVTVNTNSNFTH
FDTESAVSGATAPIRKLYSEGSGVMTQGGHRLQFWTSNVGTDGVTRFYQASCSTTKDGVITMKLYLTHGA
TSTGVLGIDSTGSTTIETSPYLNTAADKEALTRFLNGLIADMKNSTAGFSIEGTATAASILNQLTAGDHY
VGTAKMGVDDGREANGTSVVDLNTKVYGTENLYIVDGSIHPDLPTGNSQAIIQIAAEAAVARIIAQGTSA
TSASASASVSVAASTQAAYVSTTSEAAAATETETEAVTTPDAVTATAVPTSGTISSTTGSSSSSSSAGSS
SESESSTGADDNEGDDDDDEYDCDDEDDEDEDDSSSGAIESATAKVAVATTAAADSGASTTTVWVTSTAW
TTTTDMVVATSTSTVTVWPTYA

>XP_035338745.1 uncharacterized protein HER10_EVM0009434 [Colletotrichum scovillei]
MRSTISGVAALLGLAGSATAQLRASAYSDPQTGIDFQRYLPSAYPYSFGIAVPETIGTDFIGQMVVPIST
KGNWGAVSLKGGMLNGLLFVAWADGEDIKTSFRLGSAYANPDVYTATEVSAVPIANGTFVNSTHFSYTFL
CQNCINDRTSLAGDSPILGWAYSDTSPSPVSDSAAALNYHSAGFGQFGLDIASAKSAKFDTWSKYAKAVE
TTPVPGNGTTTPVPGNSTIPAPTTSNTTYDVIVVGGGPAGIIAAERLAEKGSSVLLIERGPANTVALGSD
MALPWNDTLTPYDIPALGSSMTSLSGTSLCSDTASTAGCLLGGSSSINGLNFIHPPEHDWQRWPAGWNWA
DVSDAASRLYERNPGTTEPSDDGKYYDDLTFRVLSGLLSAKGWNEVDSIKSPNEKSSVFSRPSWSIKDNL
RAGPARTYMPFAQQLPNFTLKLETKVIQVLRTGSKMTGVLTQAADGSTQIIKINAGGKVVLAAGAMSSPR
LLWNSGIGRSDALEIVKSGAASTGVTLPDQADWIDLPVGHHLQDHAQVMLQFNSKTNFSAYAFNAIASNP
VTSDLDLYKQGSGPITQAAQRMHLWTSAEGSDGRTRYLQGTASAMQNGIITVRTFLTHGTSTLGELGITA
SGNTVLNTKPWLIDAADKKAMSDFVQYWLDLTSGSNSTLSYVTPGATPDDIISTKMISGDHWVGSAKMGT
DDGRKTDGTAVVDLDTKVYGTDNLFVVDASIHPDLPTGNTQSIIMITAEHAAEKIAAVTVTGSSNSTAPE
TSKCNGVTKRAQRQAMRFRRHAHLH

>XP_035326292.1 GMC oxidoreductase [Colletotrichum scovillei]
MFKSLLTTGLLAAAAVAQQTTSYVDSATGITFQRYTETSGFSFGVALPSTVGKDFIGQISAPITAGWASV
SLGGPMTNKLLVVAWPNGDSIQTSIRKASGYSNPDVVTDSGITLKPIESGTSVNATAFTYTFVCEGCITG
DTTTFTGTSDTTTFGWAYSTTALSDTTSASVALNYHGAGFGLFGANLASAKSADYATWAAKASDAVSTPG
TGNGTSPSVPANITTTISNTTYDYIVAGGGAAGLIVAERLAESGKSVLLLERGGPSLASSGGKATVDWNS
TVTQYDVPAMGYYLSTAKETSEYCTDTASQAGCILGGSTMVNAMMWVKPPAHDFDDKWPAGWKWSSVEES
ANKLYERTPGTILASKDGKRYDQGAYDVMSQWLAGNGFSEVDALAEPDKKEAVFTHPPWLIENGMRGGPV
RDYLPLAQALPNFKLQLNAKVIRAIRNGTTISGVEIETATNVRQIINLKSGGAAILAAGALSSPRILFNS
GIGPKEQIQTVQNGTAQVTLPAEAQWIDLPVGQNLKDHPIFTVNFKTKSTLNSLASTAFTAPSQTDVDQF
AQGSGLLSQAGQRLNFWTSVEGSDGGKRYVQGTVNSPANDTIRVKVYLTHGLTSVGALGISADGSTKLTT
EPYLTTTEDKEAITSFMNQLIQYASKSNSTLTLSGNVTAESLISEHTTGSHFVGSAVMGSTNDGNSVVDT
KTKVWGTDNLYVVDASIHPDLPTGNTQAIVMVAAEHAAAQILGGAGSASNSGSESSSGSGSGSGSGSGSG
SGSGSGSGSGSGSTGCKRSVKRLERLQRFRRTHHSF

>XP_035364804.1 Cellobiose dehydrogenase [Lasiodiplodia theobromae]
MRTTIAAAAALASVARAATTTSAYTDETTGITFQRWQDASTGFAFGVALPENPEATTDIIGQIVSPGAGW
AGVSMTSSMMASTLIAAWPNGDDIVASARKTNAYSNPAAMADVTLTTIPEGTFVNSTHYSYTFLCKGCVT
GDSGAFDVTTTTAVLGWAFSKTAPTTPGSADSVLNYHAAGFGAFGMPIADAESAEFETWAKLATATSGGS
STTTGSNSTTTPGSATTPVSTPLSTPTTLNVTYDYIVVGGGAAGLVAAGRLAETKKSVLLIERGGASTKS
SGGTDTLDWNNTVTPYDVPAYGYAVDQTGDVSYCTDTASQAGCILGGSSSINAEMFVKPQEADFENWPEG
WSWADVESSAQAFYERNPGTTLPSKDGRRYNQGVYETLSKLFTANGWSEVDAIEEPNKKEKVFSHPPWNV
KDSLRAGPVLTYLPAAQELDNFNLQLNSKVVRVIRSGSAITGVEVQTDSGATQIINLTSNGKVVLAAGAL
STPRILFNSGIGPADQLEIVANANNGIELDSSDYIELPVGKGLKDHPILSMTVNVAGGNMTVFDPTNPSE
NDIALYKQGSGPLAEGMQRLNFWTSVEGSDGKTRYVQGTTSVSSSNAIKVKVYLTHGLTSTGRLGIDASG
ATTLMTQPWLNTDADKEAITSFLNEFFGYVQKSGTLSVTSTTGGNVTAADLIAKLTTGSHFVGTAKMGTD
SGLENDGTSVVDTDCKVYGTDNLYVVDASIHPDLPTGNTQAIVYVAAEHAAKKIAGQTTTISTGSSSGSS
SGSASSQSSAVASSASSNTGSSSGSESSGSESSGSESAVAESATTSTTVAAAATTPAPESGSGSGSGSGA
STVTTTVTVKNTKMTTVYVTVAAGEAASTPAVAAVANNNGNNNVGAANVQTSTYTQVAAAAASSTFATQV
VAAEASVASSADASPALPTIIASGIASNWTNIIPSAALTQVIPQPTGLAGADHALPEGTRIKDVLEWFTF
VFESVVKGALRK

>KAF5854169.1 hypothetical protein GGP41_006963 [Bipolaris sorokiniana]
MARSFFLASALFALRAVAQTSTAFTDEKTGIKFQGVVGDSGYRLGYAIPETPTTDFIAQIQAPITNGGGW
AGLSMGQSMTSNVLIVAWPNEGKVLSSFRQIDGYTSPPVVTGNFSMKTIPDGTFVTEKAFSYTFLCSNCL
SDDSSLGLVISETLNIMGWAWSDKALTDSTTASAGLNYHDAGFGAFGLKMSDAKSADFAKWAALAVGDAP
SGGAPSGGNSTTPAPGGNSTAPAPLPATPISGNSTTIVANETFDYIVAGGGAAGIIAAQRFAEGGASVLL
IERGGPSYAFTGDVKTLSWNSSVSMYDVPAYGYYLSDVGSPAYCTDTADMAGCLLGGGTAVNAMMYVRPQ
ERDFDDKWPTGWKWSDVSAAAERLYERNPGQTYGSQDGVRYDDGAFTVLSKFFASQGWKETDFIKNPNNK
VDVYGHPTWNIANGMRSGSVRTYLPLAQKLDNFKLMMNTNVVRAVREGSAVSGVEVETADGKRVIYNVKA
GGRVVLSAGAMSTPRILFNSGIGPAAQLKTVATGTTGVKLPAEADWIDLPVGAEIKDHPIFTVKFKTSSP
LTATDKEPLITPNQTTIDLFAKGSGMLAESGQRLNWWSSVKTSDGSEVFFQGTCNSPEDDTVQMKVYITH
GLKSVGSLGINAAGATTFITKPHMTSKVDTEAITLMMDRLINMSKGSNSTLSLIAPTGVTNVTSADLIKS
FKSGSHYVGTAKIGTKGEPGVVVDTNTKVYGTDNLFVVDASIHPDLPTGNTQAIIMVAAEAAAARIMKLS
GTPSTPVTPGSGNTTTPVPETPASPIVPSTLPTSAPVELPEATPSATPSAPAASAPAATPAPVESTTPSP
TQPSKPSNPATPSKPAEAPKPSSPAAGVPGTAGKWERCGGIGHNGPTTCADGWKCVKQNDYYSQCLSG

>KAF5858272.1 hypothetical protein ETB97_004634 [Aspergillus burnettii]
MRPFLFGGLMALSSTLGVAAMNYNSSAYSDAATGIDFQRWCDEKTGFCFGLALPETVDSDFIGQLVVPLS
SSNGWGGVSLSSSMTKALLIGAWPNGDSVVSSLREAQSYTNPDVYSGDASLEQIPDGTSINSTHLTYTFL
CRGCVVGTPTTFGKDMDSYFFGWALSKTSPKSPESSDATLNYHAAGFGSFQMVLANAKSAKYSSWASKAK
ASSTATPSASASASASSTPSASVAPTIMNSTYDYIVVGGGPAGIITAERLAETKKKVLLLERGVAPTVQL
GNKNALSWNNSLTPHDVPALGSSLSKLGLLDGYLCDDTAGMAGCVLGGGTIVNALAFIYPQEADFNDKWP
TGWKWDDVKEAASRLYDRNPGSIIPSADGKRYDYGMYDVLGGFFKSLGWKSVNQHEQPNEKHQAYGYPSW
SVANGIRAGPVRSYLPLAQELDNFSLRLQTKVRRLVRRGGRITGVEVETESGAVEIINIRAGGRVILSAG
AMSTPRILFNSGIGPAKQIENVKSGSTGIVLPPQAEWINLPVGENLKDHPMFTISVHTKSNFTAVNTSSI
VSGPSEDLQKLYSTASGVLAEGGHRLQFWTSNEGSDGNTRFFQGSCSVASDGVITMKLYMTHGATSSGVL
GIAGSGATVMETDPWLQTDADKDAVTRFLQGLLDDMKNSTAGFTIPDISTASDIIAKKTSGDHFVGTTKM
GTDDGRTGGSSVVDTNAKVYGTENLYVVDASIHPDLPTGNTQAIVMIAAEAAAAKIIAGGDSVPASSASV
SAPVQKTAYSSGAVTEVSATATASSAAAESTTCDETYTSTVTPAETNSATSSATTTRAVISSNSAAAAGT
TSAADAASVTVVTVTKQVVVTSTTTITVLPTFA

>KAF5968350.1 cellobiose dehydrogenase [Fusarium coicis]
MRFTLSSMAGLLGLASAQGLRSSAYTDPKTGIDFQRFVDDGYSLGIAVPETLGKDLIAQMVFPREKEGWG
GISFRGGMVGGMLFVAWPNGDDIVTSFRMANSYANPDVYTNSTVKATPIPEGTFVNSTHVSYTFLCEGCV
VKETTSLTGESPVVGYAWSSIDVDTPSDPESALNYHGAGFGQFGLDIKKAASSKYATWAAMAKETTPAPG
TGTPVPGNSTTLPPTTSNVTYDVIVVGGGPAGIIAAERLAEKGASVLLIERGPANTVALGNAAQALPWNN
TLTPYDIPALGSSMTSMSGTKFCSDTASTAGCLLGGSSSINGLNFIHPPERDFQRWPKGWGWSDVSKAAD
RLYERNPGTTLPSDDGKYYDDRTYTILSGYLSAKGWKEVDSIEEPNEKHLVYSRPSWSIKNNMRAGPART
YMPFAKNLPNFTLKLETKVIQPIRTGSKITGVLTQGANGSKQIINVKAGGKVVLAAGAMSTPRLLWNAGI
GKSDALAIVKQGASKTGVTLPAASDFIDLPVGHHLQDHAQVMLQFKTKSNFTAYKFNNIATDPVKSDLEL
YYQGSGPITQAAQRMHIWTSAKGADGRVRYLQGTASAMADGIITVRTFLTHGTSTVGELGITAGGNTVLN
TKPWLIDQEDRKAMGDFVQYWLDLTSGSNSTLSYITPGATVDDILATKMISGDHWMGSAKMGVDDGRKAN
GSAVVDLNTKVYGTDNLFVVDASMHPDLPTGNTQAIIMVAAEHAAEKIAALKVGGSNSTVPEPISSAPTP
VPTPGSKCKRGLRRRAARVPMDFRRRSLY

>KAF5979549.1 cellobiose dehydrogenase [Fusarium bulbicola]
MRFSTLFSSAALMYQAVSAESVEYKDADTGITFQQYTDTSSKFSFGIVLPKNPSTDFIGQMTVPISEGYG
SVGMGSTMTKKLLVVAWPNDGKIITSVRQADGYTNPAVLDDDTVSIKPIEKGTKVGTDSFTFTFLCEGCI
KTDGTTFKAADTNAVLSFAMSTTALDDPTDSAGVLNYHGAGFGGYSLDTAAAQSADFETWAKLASDATTP
VTSPGGSTGSNPGNFTTIVSNATYDYIVVGGGTAGLIVAERLVESKKSVLLLEQGKASFYESGGRSTMDW
NDTVTQYDVPSMAYYLTTAKDTSAYCTDTASMAGCILGGSSVINAMMFVRPQPADFDDKWPAGWKWQDVE
SSANKLYERTPGTTSPTKDGKRVDQGAWNVLSKFFSSNGFTEVDAIEEPSKKKSVFTHPPLMVNDGLRAG
PVRDYLPLAQANNNFKLQLNTKVLRVIREGKAVTGIEVQSGPSTRQIINLKTNGAVVLAAGSLATPRLLV
NSGIGPSEQIEAVASGSQRLTMPAKDQWLDLPVGENLKDHPIFTVKMKTKQPMSALTETDFTEPSQTNID
LFAQGDGLLAQSGQRFIFWDTVKGSDGVERYVQGTCAAAGDNTVKVKVYLTHGATSSGSLTVTSSGATKL
VGEPYLKTAGDKEAVKSFMNKLISFASKPNSTLSIASNATAESLMAEYVSGSHFVGSAIMGTENDGTSVV
DTDTKVWGTENLFVVDGSIHPDLPTGNTQAIIMVAAEHAASKIVGGGNDAASPVIPSNGTVPVPTTPIST
PVATKRPSKCKRSMRQRRHHRRL

>KAF5981070.1 cellobiose dehydrogenase [Fusarium coicis]
MRFSTLLSSATLMYQAVSAESVEYKDADTGITFQQYTDKSSKFSFGIALPKNPSTDFIGQMTVPISQGYG
SVGMGSTMTKKLLVVAWPNDGKVITSVRQADGYTSPAVLDDDTVSIKPIEKGTKVGTDSFTFTFLCEGCI
KTDGTTFKAADTNAVLSFAMSTIALDDPTDAAGALNYHGAGFGGYSLDTAAAQSADFETWAKLASDATTP
GTSPGGSTGSNPGNFTTIVSNATYDYIVVGGGTAGLIVAERLVESKKSVLLLEQGKASFYESGGRSTMDW
NDTVTQYDVPSMAYYLTTAKDTSAYCTDTASMAGCILGGSSVINAMMFVRPQPADFDDKWPAGWKWQDVE
SSANKLYERTPGTTSPTKDGKRVDQNAWNVLSKFFSANGFTEVDAIEEPSKKKSVFTHPPLMVNDGLRAG
PVRDYLPLAQANNNFKLQLNTKVLRVIREGKAVTGIEVQSGPSTRQIINLKTNGAVVLAAGSLATPRLLV
NSGIGPSEQIEAVASGSQRLTMPAKDQWLDLPVGENLKDHPIFTVKMKTKQPMSALTETDFTKPSQTNID
LFAQGDGLLAQSGQRFIFWDTVKGSDGVERYVQGTCAAAGNDTVKVKVYLTHGATSSGSLTVTSSGATKL
VGEPYLKTAGDKEAVKSFMNKLISFASKPNSTLSIASNATAESLMAEYVSGSHFVGSAIMGTENDGTSVV
DTDTKVWGTDNLFVVDGSIHPDLPTGNTQAIIMVAAEHAASKILGGGNGATSPVVPSNGTVPVPTTPIST
PIATKRPSKCKRSMRQRRHHRRL

>KAF6798152.1 hypothetical protein CSOJ01_12802 [Colletotrichum sojae]
MRCTFSGVLAALGLAGSAAAQLRAEAYSDPQTGIDFQRYKPNNYPYSFGIAVPETIGTDFIGQMVVPISE
KGNWGAVSLRGGMLNGLLFVAWADGEEIRTSFRLGSAYSNPDVYTATEVSAVPIANGTFVNSTHFSYTFL
CQGCVIADKTSLTSASPILGWAFSDANPTTPSDPASALNYHSAGFGQFGLDIDGAKSAKFETWSKFAEPE
TAPTPTPGGGATTPVPGNGTVTPPTTSNSTYDVIVVGGGPAGIIAAERIAESGASVLLIERGPANTVPLG
SDLALPWNDTLTPYDIPALGSSMTSLSGIKLCSDTASTAGCLLGGSSSINGLNFIHPPEHDWQRWPKGWN
WADVAKAADRLYERNPGTTEPSDDGKYYDDHAYKVLSGLLSAKGWTEVDSIESPNEKKEVFSRPSWSIKD
NLRAGPARTYMPFAQQLPNFTLKLETKVIQVIRTGSTVTGVLVQAADGSTQIIKINKGGKVVLAAGAMSS
PRILWNSGIGRADALAIVQEGASKTGVTLPDEADWIDLPVGHHLQDHAQVMLQFNANPNFTAYSFNAIAS
SPVPADLDLYKQGSGPITQAAQRMHLWTSAEGADGRTRYLQGTASAMANGIVTVRTFLTHGTSTLGELGI
TAAGNTVLNTKPWLIDAEDRKAMSDFVQYWLDLTSGSNSTLKYVTPGATPEDIIATKMISGDHWVGSAKM
GLDDGRSGNGTAVVDLDTRVYGTDNLFVVDASIHPDLPTGNTQSIIMITAEHAAEKIAAFSVTPGNNSTA
PGTENCARKVKRSARQPMRFRRRAYLH

>KAF6806804.1 linoleate diol synthase [Colletotrichum sojae]
MFKSLITTGLLALAATAQQTTSYVDAATEITFQRYADKSGFAFGVALPSTPGKDFIGQITAPISAGWASV
SLGGPMTNKLLVVAWPNGDSVQTSLRKASGYSNPDVVTDAGISLKPIESGISVNATAFTYTFLCEGCITG
STDSFTGTADSTTFGWAYSTTALTDTTSSSVALNYHGAGFGLFGANLADAKSADYATWAGKASDAVATPG
TGSGAGNGTVPAVPANVTTTISNATYDYIVAGGGAAGLIVAQRLAESGKSVLLLERGGVSLASTGGKASV
DWNETVTQYDVPAMGYYLSTAKETSEYCTDTASQAGCILGGSTMVNAMMWVKPAPHDFDDKWPAGWKWSE
VEESANKLYERTPGTILASKDGKRYDQGAYDIVSKWLSGNGFSEVDALAQPDKKEAVFTHPPWLIENGLR
GGPVRDYLPLAQAMPNFKLQLNAKVVRAVRDGTTVTGVEIETGKNQRQIINLKTGGAAILAAGALSTPRV
LFNSGIGPKEQIQTVKSGSTQVTLPAEAEWIDLPVGQNLKDHPIFTVNLQTKATLDSLASTAFTAPDQTD
VDMFAQGSGLLTQAGQRLNFWTSVEAADGKKRYVQGTVNSPKKDTIRIKVYLTHGLTSVGALGISADGST
KLTTEPYLTTDGDKEAITNFMGQLISFASKSNSTLTMSGNVTAESLISEHTTGSHFVGSAVMGTENDGSS
VVDTNTKVWGTDNLYVVDASIHPDLPTGNTQAIVMVAAEHAAQKILGGGSASSGSGSSTGSDSGSSTGKT
GCKRSIPRPQRLQRFRRSHRF

>KAF6823473.1 hypothetical protein CPLU01_11408 [Colletotrichum plurivorum]
MRCTFSGVLAALGLAGSAAAQLRAEAYSDPQTGIDFQRYKPNNYPYSFGIAVPETIGTDFIGQMVVPISE
KGNWGAVSLRGGMLNGLLFVAWADGEEIRTSFRLGSAYSNPDVYTTTEVSAVPIANGTFVNSTHFSYTFL
CQGCVIADKTSLTSASPILGWAFSDANPTTPSDPASALNYHSAGFGQFGLDIDGAKSAKFETWSKFAEPE
TAPTPTPGGGSVPGNGTVTPPTTSNSTYDVIVVGGGPAGIIAAERIAESGASVLLIERGPANTVPLGSDL
ALPWNDTLTPYDIPALGSSMTSLSGIKLCSDTASTAGCLLGGSSSINGLNFIHPPEHDWQRWPKGWNWAD
VAKAADRLYERNPGTTEPSDDGKYYDDHAYKVLSGLLSAKGWTEVDSIESPNQKKEVFSRPSWSIKDNLR
AGPARTYMPFAQQLPNFTLKLETKVIQVIRTGSTVTGVLVQAADGSTQIIKINKGGKVVLAAGAMSSPRI
LWNSGIGRADALAIVQEGASKTGVTLPDEADWIDLPVGHHLQDHAQVMLQFNANPNFTAYSFNAIASSPV
PADLDLYKQGSGPITQAAQRMHLWTSAEGADGRTRYLQGTASAMANGIVTVRTFLTHGTSTLGELGITAA
GNTVLNTKPWLIDAEDRKAMSDFVQYWLDLTSGSNSTLKYVTPGATPEDIIGTKMISGDHWVGSAKMGLD
DGRSGNGTAVVDLDTRVYGTDNLFVVDASIHPDLPTGNTQSIIMITAEHAAEKIAAFSVTPGKNSTAPGT
ENCARKVKRSARQPMRFRRRAYLH

>KAF6833176.1 Cellobiose dehydrogenase 7 [Colletotrichum plurivorum]
MFKSLITTGLLALAATAQQTTSYVDAATEITFQRYADKSGFAFGVALPSTPGKDFIGQITAPISAGWASV
SLGGPMTNKLLVVAWPNGDSVQTSLRKASGYSNPDVVTDAGISLKPIESGISVNATAFTYTFLCEGCITG
STDSFTGTADSTTFGWAYSTTALTDTTSSSVALNYHGAGFGLFGANLADAKSANYATWAGKASDAVTTPG
TGSGAGNGTIPAVPANVTTTISNATYDYIVAGGGAAGLIVAQRLAEGGKSVLLLERGGVSLASTGGKATL
DWNETVTQYDVPAMGYYLSTAKETSEYCTDTASQAGCILGGSTMVNAMMWVKPAPHDFDDKWPAGWKWSE
VEESANKLYERTPGTILTSKDGKRYDQAAYDIVSKWLSGNGFSEVDALAQPEKKEAVFTHPPWLIENGLR
GGPVRDYLPLAQAMPNFKLQLNAKVVRAVRDGTTVTGVEIETSKNQRQIINLKTGGAAILAAGALSTPRI
LFNSGIGPKEQIQTVKSGSVQVTLPAEAQWIDLPVGQNLKDHPIFTVNLQTKTTLDSLATTAFTAPNQTD
VDMFAQGSGLLTQAGQRLNFWTTVEAADGKKRYVQGTVNSPKKDTIRIKVYLTHGLTSVGALGISADGST
KLTTEPYLTTDGDKEAITNFMGKLISFASKSNSTLTMSGNVTAESLISEHTTGSHFVGSAVMGTENDGSS
VVDTNTKVWGTDNLYVVDASIHPDLPTGNTQAIVMVAAEHAAQKILGGGGGSASSGSGSGSSTGSDSGSS
TGKAGCKRSIPRPQRLQRFRRSHRF

>KAF6836217.1 hypothetical protein CMUS01_05519 [Colletotrichum musicola]
MRCTFSGVLAALGLAGSAAAQLRAEAYSDPQTGIDFQRYKPNNYPYSFGIAVPETIGTDFIGQMVVPISE
KGNWGAVSLRGGMLNGLLFVAWADGEEIRTSFRLGSAYSNPDVYTATEVSAVPIANGTFVNSTHFSYTFL
CQGCVIADKTSLTSASPILGWAFSDANPTTPSDPASALNYHSAGFGQFGLDIDGAKSAKFETWSKFAEPE
TAPTPTPGGGSTTPVPGNGTVTPPTTSNSTYDVIVVGGGPAGIIAAERIAESGASVLLIERGPANTVPLG
SDLVLPWNDTLTPYDIPALGSSMTSLSGIKLCSDTASTAGCLLGGSSSINGLNFIHPPEHDWQRWPKGWN
WADVAKAADRLYERNPGTTEPSDDGKYYDDHAYKVLSGLLSAKGWTEVDSIESPNEKKEVFSRPSWSIKD
NLRAGPARTYMPFAQQLPNFTLKLETKVIQVIRTGSTVTGVLVQAADGSTQIIKINKGGKVVLAAGAMSS
PRILWNSGIGRADALAIVQEGASKTGVTLPDEADWINLPVGHHLQDHAQVMLQFNANPNFTAYSFNAIAS
NPVPADLDLYKQGAGPITQAAQRMHLWTSAEGADGRTRYLQGTASAMANGIVTVRTFLTHGTSTLGELGI
TAAGNTVLNTKPWLIDAEDRKAMSDFVQYWLDLTSGSNSTLKYVTPGATPEDIIGTKMISGDHWVGSAKM
GLDDGRSGNGTAVVDLDTRVYGTDNLFVVDASIHPDLPTGNTQSIIMITAEHAAEKIAAFSVTPGNNSTA
PGTENCARKVKRSARQPMRFRRRAYLH

>KAF6838513.1 linoleate diol synthase [Colletotrichum musicola]
MFKSLITTGLLALAATAQQTTSYVDAATEITFQRYADKSGFAFGIALPSTPGKDFIGQITAPISAGWASV
SLGGPMTNKLLVVAWPNGDSVQTSLRKASGYSNPDVVTDAGISLKPIESGISVNATAFTYTFLCEGCITG
STDSFTGTADSTTFGWAYSTTALTDTTSSSVALNYHGAGFGLFGANLADAKSADYATWAGKASDAVTTPG
TGSGAGNGTIPAVPANVTTTISNATYDYIVAGGGAAGLIVAQRLAEGGKSVLLLERGGVSLASTGGKATL
DWNETVTQYDVPAMGYYLSTAKETSEYCTDTASQAGCILGGSTMVNAMMWVKPAPHDFDDKWPAGWKWSE
VEESANKLYERTPGTILTSKDGKRYDQAAYDIVSKWLSGNGFSEVDALAQPEKKEAVFTHPPWLIENGLR
GGPVRDYLPLAQAMPNFKLQLNAKVVRAVRDGTTVTGVEIETGKNQRQIINLKTGGAAILAAGALSTPRI
LFNSGIGPKEQIQTVKSGSVQVTLPAEAQWIDLPVGQNLKDHPIFTVNLQTKTTLDSLATTAFTAPNQTD
VDMFAQGSGLLTQAGQRLNFWTTVEAADGKKRYVQGTVNSPKKDTIRIKVYLTHGLTSVGALGISADGST
KLTTEPYLTTDGDKEAITKFMGQLISFASKSNSTLTMSGNVTAESLISEHTTGSHFVGSAVMGTENDGSS
VVDTNTKVWGTDNLYVVDASIHPDLPTGNTQAIVMVAAEHAAQKILGGGSASSGSGSGSSTGSDSGSSTG
KAGCKRSTPRPERLQRFRRSHRF

>KAF7126121.1 hypothetical protein CNMCM5793_002543 [Aspergillus hiratsukae]
MRSFLFGGLVALSSTLGAFAATYNSSAYSDSASGIDFQRWCDEDTGFCFGLALPETVGTDFVGQLVVPLD
SSKGWGGVSLGGSMTSALLIAAWPNGNSAVSSLRKTTSYANPDVYSGDASLTEIADGTSVNSTHLTYTFV
CSGCVLGQPATFDATDETYFLGWALSKTSPTTPASASSALTYHAAGFGSFEMLLGQAKSSKYSAWAAMAK
STSGSASGTPSASASVTASPSRSPVASVTPTISNSTYDYIVVGGGAAGIVAAERLAETNKRVLLIERGVA
PTVEMGASALAWNKTLAPVDIPALNQALTSLGVVGDYLCADTAGMAGCVLGGGTIVNAMALIYPQEADFD
DKWPAGWKWQDVKSAAARFYERNPGSLLPSADGRRYDQGMYTVLSSFLSGLGWKSVDQHKQPNEKHKAFS
YPSWSIANGIRAGPVRSYLPLVLNKDNFTLRLQTTVRRLIRTRGHVIGVEVQNASGGLEVIRIRPGGKVI
LAAGALSTPRILFNSGIGPAKQIKTVQSGSTGITPPAQKDWINLPVGHNLKDHPMFTVKMDTGANFTAFN
TSSVTPATNSLAQRMYASGSGILTQGGHRLQFWTSNVASDGVTRFYQASCSPGGDGVITMKLYLTHGATS
SGVLGINAAGSTTIETDPWLQTAEDKEALTQFLQELLDDLKKASYTVQEYTSAGDILAKMTSGDHFVGTA
KMGPDDGRRNGTSVVDTNARVYGTDNLYIVDASIHPDLPTGNTQAIVMIAAEAAVARILAQGSGSSSSSI
AVSASSQSIAVAASASASTSTSSSKIAVAVPMGARKPLSGPKLRPPLTATETAETASASMAEADGGGVVT
VTALHHLPLQIVQREHPVAGIAATAIREQEPLAVSVHQRHRDGDIGHGGEGRGRERAAG

>KAF7159047.1 hypothetical protein CNMCM5623_004280 [Aspergillus felis]
MRSFLFGGLVALSSTLGAFAANYNSSAYSDSASGIDFQRWCDETTGFCFGVALPETVGTDFVGQLVVPLD
SSKGWGGVSLGGSMTSALLIGAWPNGNSVVSSLRKTTTYANPDVYSGGASLTEIAEGTSVNSTHLTYTFL
CSGCILGQPATFDATDETYFLGWALSKTSPTTPASPSSALTYHAAGFGSFEMLLGQAKSSKYSTWAAMAK
STGGSPSSTPSASASVTASPSRSPVASVTPMVSNSTYDYIVVGGGAAGIVAAERLAESNKRVLLIERGVA
PTVQMGASDALAWNKTLAPVDIPALNQALTTLGVVGDYLCSDTAGMAGCVLGGGTIVNAMALIYPQEADF
DDKWPAGWKWQDVESAAARFYERNPGSLLPSADGRRYDQGMYTVLSSFLSGLGWKSVDQHKQPNEKHKAF
SYPSWSVANGIRAGPVRTYLPLVQNKDNFTLRLQTTVRRLIRTGGHVTGVEVQNASGGIEVIRIRPGGKV
ILAAGALSTPRILFNSGIGPAEQIKTVQSGSTGITLPAQKDWINLPVGHNLKDHPMFTVKVNTGANFTAF
NTSSVIPATNSLAQRMYASGSGVLTQGGHRLQFWTSNVASDGVTRFYQASCSPGGDGVITMKLYLTHGAT
SSGVLGINAAGSTTLETDPWLQTAADKEALTSFLQELLDDLKKASYTVQGFTSVAEIIAKLESGDHFVGT
AKMGTDDGRRNNGTSVVDTNAKVYGTDNLYVVDASIHPDLPTGNTQAIVMITAEAAVARILAQGSAPDSG
SSSVVVSAPSQNTAIAAPSASSTDTAVPVPVPTGGQETPVGTGVVTSAAAATETQTAATSTTTAEAEGGG
VATVTEWVTSVDVVTVTKQVLVTATTTVTVLPTFA

>KAF7172930.1 hypothetical protein CNMCM6106_007088 [Aspergillus hiratsukae]
MRSFLFGGLVALSSTLGAFAATYNSSAYSDSASGIDFQRWCDEDTGFCFGLALPETVGTDFVGQLVVPLD
SSKGWGGVSLGGSMTSALLIAAWPNGNSAVSSLRKTTSYANPDVYSGDASLTEIADGTSVNSTHLTYTFV
CSGCVLGQPATFDATDETYFLGWALSKTSPTTPASASSALTYHAAGFGSFEMLLGQAKSSKYSAWAAMAK
STSGSASGTPSASASVTASPSRSPVASVTPTISNSTYDYIVVGGGAAGIVAAERLAETNKRVLLIERGVA
PTVEMGASALAWNKTLAPVDIPALNQALTSLGVVGDYLCADTAGMAGCVLGGGTIVNAMALIYPQEADFD
DKWPAGWKWQDVKSAAARFYERNPGSLLPSADGRRYDQGMYTVLSSFLSGLGWKSVDQHKQPNEKHKAFS
YPSWSIANGIRAGPVRSYLPLVLNKDNFTLRLQTTVRRLIRTRGHVIGVEVQNASGGIEVIRIRPGGKVI
LAAGALSTPRILFNSGIGPAKQIKTVQSGSTGITPPAQKDWINLPVGHNLKDHPMFTVKMDTGANFTAFN
TSSVTPATNSLAQRMYASGSGILTQGGHRLQFWTSNVASDGVTRFYQASCSPGGDGVITMKLYLTHGATS
SGVLGINAAGSTTIETDPWLQTAEDKEALTQFLQELLDDLKKASYTVQEYTSAGDILAKMTSGDHFVGTA
KMGPDDGRRNGTSVVDTNARVYGTDNLYIVDASIHPDLPTGNTQAIVMIAAEAAVARILEQGSGSSSSSI
AVSASSQSIAVAASASASTSTSSTETASASMAEADGGGVVTVTALHHPPLQIVQREHPVAGIAATAIREQ
EPLAVSVHQRHRDGDIGHGGEGSGRERAAG

>KAF7176929.1 hypothetical protein CNMCM7691_004354 [Aspergillus felis]
MRSFLFGGLVALSSTLGAFAANYNSSAYSDSASGIDFQRWCDETTGFCFGVALPETVGTDFVGQLVVPLD
SSKGWGGVSLGGSMTSALLIGAWPNGNSVVSSLRKTTTYANPDVYSGGASLTEIAEGTSVNSTHLTYTFL
CSGCILGQPATFDATDETYFLGWALSKTSPTTPASPSSALTYHAAGFGSFEMLLGQAKSSKYSTWAAMAK
STGGSPSSTPSASASVTASPSRSPVASVTPMVSNSTYDYIVVGGGAAGIVAAERLAESNKRVLLIERGVA
PTVQMGASDALAWNKTLAPVDIPALNQALTTLGVVGDYLCSDTAGMAGCVLGGGTIVNAMALIYPQEADF
DDKWPAGWKWQDVKSAAARFYERNPGSLLPSADGRRYDQGMYTVLSSFLSGLGWKSVDQHKQPNEKHKAF
SYPSWSVANGIRAGPVRTYLPLVQNKDNFTLRLQTTVRRLIRTGGHVTGVEVQNASGGIEVIRIRPGGKA
ILAAGALSTPRILFNSGIGPAEQIKTVQSGSTGITLPAQKDWINLPVGHNLKDHPMFTVKVNTGANFTAF
NTSSVIPATNSLAQRMYASGSGVLTQGGHRLQFWTSNVASDGVTRFYQASCSPGGDGVITMKLYLTHGAT
SSGVLGINAAGSTTLETDPWLQTAADKEALTSFLQELLDDLKKASYTVQGFTSVAEIIAKLESGDHFVGT
AKMGTDDGRRNNGTSVVDTNAKVYGTDNLYVVDASIHPDLPTGNTQAIVMITAEAAVARILAQGSAPDSG
SSSVVVSAPSQNTAIAAPSASSTDTAVPVPVPTGGQETPVGTGVVTSAAAATETQTAAASTTTAEAEGGG
VATVTEWVTSVDVVTVTKQVLVTATTTVTVLPTFA

>KAF7523230.1 hypothetical protein G7054_g11858 [Neopestalotiopsis clavispora]
MKVSASVTATMALGASAAGTLNYTDSYTGISFSGYSDGKGYLFGMALPETVGTDAIIQLVAPATDGAGWA
GFDFGVEMANKLLLCAWPNGDSIVTAARIATTYANPTAYTGDVSFYPIEDGTYVNSTHYSATFLCSGCIT
NDDDTFLTTDTNAILGWAYSDTAPTTPSDTSSALNYHSAGFGGFGMTLSSAMNANYDTWAALASSTASYP
AASTGSNSTTGGNSTTGGNSTTTHSVTYADESYDYIIAGAGPAGLIVAGRLAESGASVLLIERGGASTYS
SGGDATVSWNSSVTQYDVPAEAYYLSSASQTDEYCTDTASMAGCILGGGGMVNALMYVKPQDKDFDDNWP
TGWKSSDVSDAADRLYARSSGTINPSADGERYDQGAYDVLSTFLSGNGFTSVDAIEQPNEKDNVFSHPPW
LIQDGMRGGPVKSYLPLVENLSNFKLSLNTKVVRAVRDSTWVSGVEVELEDGSYQIINVTESTGKVILAS
GALSTPRILFYSGIGPTEQIEAVPTDITLPDSSEWISLPVGQNIKDHTIITITLATKTSLSALASTNFTS
PDDESIDLFASGSGLLTQGGQRLNFWTSVVSPSDGLTRYMQGTCNSPSDDTIKIKVYVTHGLTSSTDLVL
DSTGASTTLSGSPWLQTTGDQEAFQVLFDRLIEMTSASNSTLTLQYKDGSSVSSNVTGASYYADVSSTYT
TGSHFVGSAKMGSDDGRTDNGTAVVDLNTQVYGTDNLFVVDASFHPDLPTGNTQAIVMVAAEQAVSKILA
LSGGSISSGSGNGTTTDGSSSDSGSSSGSTGKGSKCKRAAKARREAAIKERGLAEKAAASRRRQVRSLAR
KPYSTRMTSRRSTLGHM

>KAF7537965.1 hypothetical protein G7054_g3350 [Neopestalotiopsis clavispora]
MHSTLVGSLALAGLAQVATAAVKTAAYTDSNTGIDFQTYFDTTGYSFGMATAEDATTDFIGQMVIPLTDG
AGWGALAMGPGMTGRLLLVAWPNGDEVVSSFRYTSAYSTPDVYTNSTLSALPIANGTFINSTHLSYTFVC
QSCVIGGTTTFDFTADTGALGFAISSSNPTTPSDASTALVYHDLGSNIYVANFTAAQSAQYATWAAYASE
VSTTPSTGGSNSTNSTTPATGTGSNSTISTPTTFNTTYDVIVVGGGTSGIIAAERLAESGVNVLLIERGP
ANTVSLGSSQGLSWNDTLTPYDVPALGSSLSTISGTKFCSDTASTAGCLLGGSSSVNGLNFIRPPSHDFE
RWPTGWEWDSISEAADRLYTRNPGTTQPSADGKHYDDLAYTTWSAYLSQQGWNEVDSIESPNEKQNVFSR
PAWSISNHLRAGPARTYMPFAEQLDTFTLRLETNVIQVLRTGSTVTGVLTQATDGSTQIINLNTNGKVVL
ASGALSTPRVLWNSGIGRSDALSIVQSGTSGVSLPDSADWIDLPVGHNLMDHAQVPLQFTAAPTFEAFDF
KGLASSPNETDLSLYEEGAGTITQAAQRMHIWTSANGTDGVTRYLQGTISAMADDTVTVKVFLTHGATSR
GELGISASGSTVLNTKPWLTTDEDMAVYSDFIQSLLDMTSSSNTSSIASGNSTHTLSYSTSGATPSSIIS
ASLVSGDHWVGSARMGTDDGRTDNGTAVVDLDTRVYGTDNLFVVDASIHPDLPTGNTQAIIMVVAEQAAA
KIAAYNVANWNGGSSTGGSNSTTPATGSGSSGSGTSKCKKRKRSVRHQVNWHS

>KAF7548440.1 cellobiose dehydrogenase [Cylindrodendrum hubeiense]
MRCTLSGVAALLGLAATATAQRATTYSDAATGIDFQRYLATSYKFSFGVALPETVGSDFIGQMVIPLTDS
AGWGAVSLKGGMLNSLLFVAWADGEDIQTTFRLAGSYANPDVYSDTEVTATPIANGTFINSTHISYTFLC
EGCIIANKTTLGNESPILGWAISDTNPTTASDPTSALSYHSAGFGQFGVDAAAAQSAQYATWASWASAGT
GTGGNTTVPGNTTFPDPTTSNVTYDVIVVGGGPAGIIAAERIAEKGQSVLLIERGPANTVALGSAQALAW
NDTLTAYDIPALGSSMSGLSGTKFCSDTASTAGCLLGGSSSINGLNFIHPPSHDWERWPKGWNSADIADA
EARLYERNPGTTAPSDDGKYYNDHAFKVLSTQLGSKGWTEVDSIEKPEEKHNVYSRPSWSIKDNLRAGPA
RTYMPFAKQLPNFTLQLNTKVLQAVRTGSTITGVLTVAEDGSRQIIKVKTGGKVVIAAGAMSSPRLLWNS
GIGRSDALAIVKSGASQTGVTLPAESSWIDLPVGHHLQDHAQVMLQFNAKSNFSAYDFTDIATDPVESDL
DLYYQGSGPITQAAQRMHLWTSAEGADGRTRYLQGTASAMSSGVITIRSFLTHGTKTVGELGITAAGNTV
LNTKPWLIDDEDRQAMSDFVQWWLDLSSSSNSTLEYITPGATVSDILSTKMISGDHWVGSARMGLDDGRN
ANGSSVVDLNTKVYGTDNLFVVDASIHPDLPTGNTQSIIMITAEHAAEKIAAFTVTSGSSNSTAPIASRC
NTGLTRRGARIPKSYRRRQL

>KAF7558122.1 cellobiose dehydrogenase [Cylindrodendrum hubeiense]
MFFKSFVSALALPSLIQAASVAYTDSASGITFQKWTDATTSFSFGIALPASPSTDFIGQISAPITDGYAA
LALRTSMASSLLIVAWPNGETVVSSLREATGYTNPDVLDDSTVTLKTIETGTSVNSTAFTYTFLCSGCIK
TDDSTFAASDTTASLGWALSTTALDTPASASGALNYHSAGFGGFGIDLTSAQSSSYATWEALASDDSSTT
PDTGSGSGTVPANITTTISNVTYDYIVGGAGAAGLIVAERLAESGASVLLLERGKASLYSSGGEATMDWN
NTVTQYDVPSMGYYLSTASDTTEYCTDTASQAGCILGGSTSINAMMFVKPNSNDFSKWPTGWGWDTVEAS
AERLYKRTPGTTSPNTDGKLYDQGAWDVLSTWLDGNGFSEVDAIAEPEKKRKIYSHPPIMVSNGLRAGPV
RDYLPLAQALPKFSLQLNSKLLRVVRNGSSITGVEVSTGAATRQIINLNTNGAVILASGALSTPRVLFNS
GIGPTAQIQTVSNGSTQITLPASADWINLPVGEHLQDHPIFTVTLQTKESLTSLASTDFTAPDQTNIDLF
AKGTGVLAQSGQRLNFWTSIANTTDGVERFIQGTCNSPANDTVRIKVYLTHGLTSTGTLGITSAGATKIT
KEPYLNTAGDKEAILAFMTQLISYASKSDSTLTIASNTTAESLIAEYVTGSHFVGTALMGTSNDGTSVVD
TDTKVWGTDNLYVVDASIHPHLPTGNTQAIVMVAAEHASKKILAKAGSTTTTPSKCRAARRRRSYL

>KAF7589210.1 hypothetical protein BBP40_004594 [Aspergillus hancockii]
MRSFLKGIVALSSALGAAAANYNSSAYSDSATSIDFQRWCDESTGFCFGLALPETVESDFIGQLVVPLSS
SAGWGGVSLSSSMTKALLIGAWPSGDSVVSSLRLAQSYTNPEAYSGDASLEDIADGTSVNSTHLTYTFLC
RGCVVGTPTTFGADMDSYFFGWALSKTSPKTPESASAVLNYHAAGFGSFQMVLANAKSTKYSTWASKAKA
TSTATPSASASAVASSTPSASVAPTVLNSTYDYIVVGGGPAGIITAERLAETKKKVLLIERGVAPTAQMG
NKNTLSWNSSLTPHDVPALGSSLSKLGLLTDYLCDDTAGMAGCVLGGGTIVNALAFIYPQEADFDDKWPT
GWKWADVKEAAGRLYERNPGSILPSADGKRYDYGMYDVLGGFFKGLGWKSVNQQEQPNEKHQAYGYPSWS
VANGIRAGPVRSYLPLAQELDNFSLRLQTKVRRLVRRGGRVTGVEVETESGAIEIINIRAGGKVILAAGA
MSTPRVLFNSGIGPAKQIEKVKAGSTGITLPPQAEWLELPVGENLKDHPMFTISVHTNGNFTGFNTSSVI
PGPTDLVKNLYAEGSGVMTEGGHRLQFWTSNEGTDGKTRFYQGSCSVASDGVITMKLYMTHGATSSGVLG
IEGSGATVMDTEPWLQTDADKAAVTDFLTTLMNDMKNSTAGFTIPDFSSAADIIAKKTSGDHFVGTAKMG
TDDGRNGGSSVVDTNAKVYGMENLYVVDASIHPDLPTGNTQAIVMIAAEAAAAKIIAAGDSVPASSSIAV
SAPAQKTAYPTSVATEASASTSAASSTSCDETCTETVTPAETETAAATPTSRAALTTSAAASVAVTTSAA
AAGTTSAAGAASVTWVTTTELVVVTRTTTITVLPTFS

>KAF7856771.1 hypothetical protein EAF03_009843 [Botrytis squamosa]
MYSKILGSTALIGLARIATAATTNGAYTDANTGIEFQRYLDTTIGYSFGIAVPQSPTADFIGQLVVPLKS
GAGWGALSMGAGMTNKLLFVAWPNGEEIQSSFRYATGYSNPDVYTSTKVAALPIANGTFINSTHLSYTFV
CQSCVIGGSTTFDASSVLATIGYAVSSSTPTNPSNSGSALSYHDVGANIYNLNLTAARSAQYSTWASWAS
AAPSGGNSTSPGTGSGSNSTLPAPTTLNSTYDVIVVGGGASGIIVAERIAESGVSVLLLERGPANTVALG
STQGLSWNSTLTPYDVPALGSSLATISGTQFCSDTASTAGCLLGGSSSINGLNFIHPAAHDFENWPTGWD
WDSVSDAADRLYSRNPGTTQPSADGKHYDDLAYTTWSAYLGQQGWSEVDSIESPNEKHAVFSRPAWSISN
HLRAGPARTYMPFAEQLDNFELKLESSVIQVLRNGSTITGVLTQATDGSRQIINLNANGKVVLASGALST
PRILWNSGIGRSDALNIVKTGTSGVSLPDSSDWIDLPVGHNLKDHAQVPLQFTTSPAFKAFDFTGLATSP
VATDLDLYKQGSGTITQAAQRMHLWTSINGTDGVARYLQGTVSAMADDTITIKAFLTHGTTSTGELGISA
SGSTVLNTKPWLQTTEDMAAYSEFIQFFFNMVSSNSSNAAGNSSYSLSYKTSGATPSSIISSSLVSGDHW
VGTAKMGTDDGRTNGTAVVDLNTKVYGTDNLFVVDASIHPDLPTGNTQAIIMVVAEQAAAKIAAYDVATG
SGSTTRTPAAIVAPSAGSADSAAKAGDDDDESCEA

>KAF7863803.1 hypothetical protein EAF04_006768 [Sclerotium cepivorum]
MRTSLLALGFAARALAQTATSYVDANTGITFEGATDTTGFKFGMVMEANATSDFIGQIVFPSTAGSGYGG
VSLTGNMVGSMLIVAWPSGTDVIASLRETSGYTSPGAYANTTAQLLPIANGTFVNSTHMSYTFLCQACIG
NTYTMASGASQVIVGWALGNGTVTNAASATDATFTYHGTGYGDFGIETSSAANSNYATWAAMASAVIASN
TTASTTICSNTTVSTSNSTYDYIIAGAGPAGIIVAERLAESGASVLMLERGNVSTYASGGRATVSWNDTV
TQYDVPSMSYYLTTASVSDEYCTDTASMAGCLLGGGTMINALMFVRPQEADFDDKWPTGWKWTDVSASAD
RLYERNPGTTNPTANSQRYDQSTWNVLSSFLGGLGWSEVDAIESPNEKTQVYSHPPWDIQEGLRAGPVKS
YYPLATAMTNFKAQFNTKVVRGIRSTTNSTTFSGVEVENSSTGVRQIINLNAGGKLILASGAMSTPRILI
NSGIAPTDQITTVKNGSSCVTLPAESDWINLPVGKNLKDHPIFTLTFNITGSMASNFTSMMSTAFTSPST
TNVDLFAQQSGPLVQSGQRLNFWTSLNTTNGTKYFQGTCNSPGEGQVRIKLYLTHGLTSTGVLGITSAGA
TEFTTNPWMNTADDQSAMKTIIDYFLNAAKNSTILEPTDSTITGASLVAAGTYVTGNHFTGTAVMGETND
GSSVVDTDTKVWGTDNLFVVDASIHPDVPTGNTQAIVMVAAEHAAQKILALSGETISSTNTTTASHSSGS
SSIASGSAVSGATTSASSAAASAVAGDDDTCPFGYELDE

>KAF7870738.1 hypothetical protein EAF03_002985 [Botrytis squamosa]
MRTSLLTLGFAARALAQTAVSYVDANTGITFEGATDTTGFRFGMVMEANATSDFIGQIVIPSTAGSGYGG
VSLTGSMVGSMLIVAWPSGTDVIASLRETSGYTSPGAYANATAQLLPIAKGTFVNSTHMSYTFLCQACIG
NTYTLAAGATQVVVGWAYGNGTVTNAASATDATFSYHGTGYGDFGIQTASAANDNYATWAAMASAATASN
TTASTTTTTCSKTTVSTSNSTYDYIVAGAGPAGIIVAERLAESGASVLMLERGNVSTYATGGRSTVSWND
TVTQYDVPSMAYYLTSASVSDEYCTDTASMAGCILGGGTMVNALMFVRPQEADFDDKWPTGWKWTDVSAS
ADRLYERNPGTTNPTSNSQRYDQSVWNVLSSFLGNLGWSEVDAIESPNSKTLAYSHPPWDIQDGLRAGPV
KSYYPLATAMSNFKAQFNTKVVRGIRSTTNSTTFSGVEVENSNTGVRQIINLNAGGKLILAAGAMSTPRI
LMNSGIGPTDQITTVKNGSSCVTLPAESDWINLPVGKNLKDHPIFTLTFNVTGAMASNSTSLASTDFTSP
STANIDLFSQQTGPLVQSGQRLNFWTSVNTTSGTKYIQGTCNSPASGQIRIKLYLTHGLTSTGVLGITSS
GATEFTTNPWMNTADDKSAIETIIDYFLNAAKNSTMLTPSDSTITGASLVSAGSYVTGDHFTGTAIMGET
NDGTSVVDTNTQVWGTDNLFVVDASMHPDMPTGNTQAIIMVAAEQAAQKILALAGKTISSTASTTTSSSA
SSGSSVASAPAVSSAAASASAVSGATTSASPAAASSASGDDDDDTCPFGYELDE

>KAF7886376.1 hypothetical protein EAF00_010479 [Botryotinia globosa]
MLGSTALMGLAQIASAATTNGAYTDANTGIEFQQYSDTSIGYSFGIAVPQNPTADFIGQLVVPLTSGAGW
GALAMGAGMTNKLLFVAWPNGKEIQSGFRYATGYSNPDVYTASTVAALPIANGTFINSTHLSYTFVCQSC
VIGGLTTFNATSELATLGYAVSSSTPTTPSSSGSALSYHDVGANIYNLNLTAARSAQYSTWASWASAATS
GGNSTSPGTGSGSNSTVQAPTTLNSTYDVIVVGGGASGIIVAERIAESGVSVLLLERGPANTVALGSTQG
LSWNSTLTPYDVPALGSSLASISGTKFCSDTASTAGCLLGGSSSINGINFIHPAAHDFERWPTGWDWNSV
SDAADRLYSRNPGTTQPSADGKYYDDLAYTTWSAYLGQQGWSEVDSIESPNEKHAVFSRPSWSISNHLRA
GPARTYMPFAEKLDNFELKLESSVIQVLRNGSTITGVLTQATDGSRQIINLNAKGKVVLASGALSTPRIL
WNSGIGRSDALNIVKTGTSGVSLPDSSDWIDLPVGHNLKDHAQVPLRFTASPAFKAFDFSGLGASPVAAD
LDLYKQGSGIITQAAQRMHLWTSINGTDGVTRYLQGTVSAMADDTITVKAFLTHGTTSTGELGISASGST
VLNTKPWLQTTEDMDVYSEFIQFFLNMVSSNSSNAAGNSSASLSYKTAGATPSSIISSSLVSGDHWVGTA
KMGTDDGRTNGTAVVDLNTKVYGTDNLFVVDASIHPDLPTGNTQAIIMVVAEQAAKKIAAYDVATGAGST
TSSPAILAPSATGAASAAQADDDQSCEA

>KAF7902890.1 hypothetical protein EAF00_002792 [Botryotinia globosa]
MRNSLLTLGFAARALAQTAVSYVDANTGITFEGATDTTGFRFGMVMEANATSDFIGQIVIPSTAGSGYGG
ISLTGSMVGSMLIVAWPSGTDVIASLRETSGYTSPGAYANATAQLLPIANGTFVNSTHMSYTFLCQACIG
NTYTLAAGATQVVVGWAYGNGTVTNAASATDATFTYHGTGYGDFGIQTASAANDNYATWAAMAGAAATTA
SNTTASTTTTTCSNTTVSTSNSTYDYIIAGAGPAGIIVAERLAESGASVLMLERGNVSTYATGGRSTVSW
NDTVTQYDVPSMAYYLTSASVSDEYCTDTASMAGCILGGGTMVNALMFVRPQEADFDDKWPTGWKWTDVS
ASADRLYERNPGTTNPTSNSQRYDQSVWNVLSSFLGNLGWSEVDAIESPNSKTLAYSHPPWDIQDGLRAG
PVKSYYPLATAMNNFKAQFNTKVVRGIRSTTNSTTFSGVEVENSNTGVRQIINLNAGGKLILAAGAMSTP
RILMNSGIGPADQITTVKNGSSCVTLPAESDWINLPVGKNLKDHPIFTLTFNVTGAMASNSTSLASTDFT
SPSTANIDLFAQQTGPLVQSGQRLNFWTSLNTTSGTKYFQGTCNSPASGQIRIKLYLTHGLTSTGILGIT
SSGATEFTTNPWMNTADDQSAMETIIDYFLNAAKNSTMLTASDSTITGASLVSAGTYVTGNHFTGTAIMG
ETNDGTSVVDTNTQVWGTDNLFVVDASMHPDMPTGNTQAIIMVAAEQAAQKILALAGKTISSTASTTTSS
SASSGSSVASAPAVSSAAASASAVSGATTSASSAAASTSSGDDEDDTCPFGYELVE

>KAF7919629.1 hypothetical protein EAE99_008481 [Botrytis elliptica]
MRTSLLTLGFAARALAQTAVSYVDANTGITFEGATDTTGFRFGMVMEANATSDFIGQIVIPSTAGSGYGG
VSLTGSMVGSMLIVAWPSGTDVIASLRETSGYTSPGAYANATAQLLPIAKGTFVNSTHMSYTFLCQACIG
NTYTLAAGATQVVVGWAYGNGTVTNAASATDATFSYHGTGYGDFGIQTASAANDNYATYAAMASAATASN
TTASTTTTTCSNTTVSTSNSTYDYIIAGAGPAGIIVAERLAESGASVLMLERGNVSTYATGGRSTVSWND
TVTQYDVPSMAYYLTSASVSDEYCTDTASMAGCILGGGTMVNALMFVRPQEADFDDKWPTGWKWTDVSAS
ADRLYERNPGTTNPTSNSQRYDQSVWNVLSSFLGNLGWSEVDAIESPNSKTLAYSHPPWDIQDGLRAGPV
KSYYPLATAMSNFKAQFNTKVVRGIRSTTNGTTFSGVEVENSNTGVRQIINLNAGGKLILAAGAMSTPRI
LMNSGIGPTDQITTVKNGSSCVTLPAESDWIDLPVGKNLKDHPIFTLTFNVTGAMASNSTSLASTDFTSP
STANIDLFAQQTGPLVQSGQRLNFWTSVNTTSGTKYIQGTCNSPASGQIRIKLYLTHGLTSTGVLGITSS
GATEFTTNPWMNTADDKSAIETIIDYFLNAAKNSTMLTPSDSTITGASLVSAGTYVTGDHFTGTAIMGET
NDGTSVVDTNTQVWGTDNLFVVDASMHPDMPTGNTQAIIMVAAEQAAQKILALAGKTISSTASTTTSSSA
SSGSSVASAPAVSSAAASASAVSGTTTSASSAAASSASGDDDDDTCPFGYELDE

>KAF7924533.1 hypothetical protein EAE99_006481 [Botrytis elliptica]
MYSKILGSTALIGLARIATAATTNGAYTDANTGIEFQRYLDTTIGYSFGIAVPQSPTADFIGQLVVPLKS
GAGWGALSMGAGMTNKLLFVAWPNGEEIQSSFRYATGYSNPDVYTSTKVAALPIANGTFINSTHLSYTFV
CQSCVIGGSTTFDASSVLATIGYAVSSSTPTNPSNSGSALSYHDVGANIYNLNLTAARSAQYSTWASWAS
AAPSGGNSTSPGTGSGSNSTLPAPTTLNSTYDVIVVGGGASGIIVAERIAESGVSVLLLERGPANTVALG
STQGLSWNSTLTPYDVPALGSSLATISGTQFCSDTASTAGCLLGGSSSINGLNFIHPAAHDFENWPTGWD
WDSVSDAADRLYSRNPGTTQPSADGKYYDDLAYTTWSAYLGQQGWSEVDSIESPNEKHAVFSRPAWSISN
HLRAGPARTYMPFAEQLDNFELKLESSVIQVLRNGSTITGVLTQATDGSRQIINLNANGKVVLASGALST
PRILWNSGIGRSDALNIVKTGTSGVSLPDSSDWIDLPVGHNLKDHSQVPLQFTTSPAFKAFDFTGLATSP
VATDLDLYKQGSGTITQAAQRMHLWTSINGTDGVARYLQGTVSAMADDTITIKAFLTHGTTSTGELGISA
SGSTVLNTKPWLQTTEDMAAYSEFIQFFLNMVSSNSSNAAGNSSYSLSYKTSGATPSSIISSSLVSGDHW
VGTAKMGTDDGRTNGTAVVDLNTKVYGTDNLFVVDASIHPDLPTGNTQAIIMVVAEQAAAKIAAYDVATG
SGSTTRTPAAIVAPSAGSADSAAKAGDDDDESCEA

>KAF7947678.1 hypothetical protein EAE96_008758 [Botrytis aclada]
MYSKILGSTALIGLAQVATAATTTGAYTDANTGIEFQQYSDTSIGYSFGIAVPETPTADFIGQLVVPLTS
GAGWGALSMGAGMTNKLLFVAWPNGKEVQSGFRYATGYSNPDVYTNSTVAALPIANGTFINSTHLSYTFL
CQSCVIGGLTTFDASSELATLGYAVSSSTPATPSDSGSALSYHDVGSNIYNLNLTAARSAQYSTWASWAS
AASSGGNLTSPGSGSGSNSTVPAPTTLNTTYDVIVVGGGASGIIAAERIAESGVSVLLLERGPANTVALG
STQGLPWNSTITPYDVPALGSSLASISGTKFCSDTASTAGCLLGGSSSINGLNFIRPAAHDFERWPTGWD
WDSVSEAADRLYSRNPGTTQPSADGKHYDDLAFTTWSAYLGQQGWSEVDSIKSPNEKHAIFSRPAWSISN
HLRAGPARTYMPFAEKLDNFELKLESSVIQVLRNGSTITGVLTQATDGSRQIINLNAKGKVVLASGALST
PRILWNSGIGRSDALNIVKTGTSGVSLPDSSEWIDLPVGHGLKDHAQVPLQFTTSPAYKAFDFNGLAKSP
VEIDLDLYKQGSGTITQAAQRMHLWTSINGTDGVTRYLQGTVSAMADDTITIKAFLTHGTTSTGELGISA
SGSTVINTKPWLQTTEDTAVYEEFIQFFLDMVSSKSSNAAGNSSTTLSYKTAGATPSSIISSSLVSGDHW
VGTAKMGTDDGRTSGTAVVDLNTKVYGTDNLFVVDASIHPDLPTGNTQAIIMVVAEQAAAKIAAYDVATG
AGSTTSTPTSATNAGSAAKASAADDDETCEA

>KAF7960669.1 hypothetical protein EAE96_000343 [Botrytis aclada]
MRTSLLTLGFAARALAQTAASYVDANTGITFEGVTDTTGFQFGMVMEANATSDFIGQIVFPSTAGSGYGG
VSLTGSMVGSMLIVAWPSGTDVIASLRETSGYTSPGAYANATAQLLPIANGTFVNSTHMSYTFLCQACIG
NTYTLAAGASQVVIGWALGNGTVTNAASATDATFSYHGTGYGDFGIQTASAANDNYATWAAMASAATATA
SNTTASTTTTTCSNTTVSTFNSTYDYIIAGAGPAGIIVAERLAESGASVLMLERGNVSTYATGGRSTVSW
NDTVTQYDVPSMAYYLTSASVSDEYCTDTASMAGCILGGGTMVNALMFVRPQEADFDDKWPTGWKWTDVS
ASADRLYKRNPGTTNPTSNSQRYDQSVWNVLSSFLGNLGWSEVDAIKSPNSKTLAYSHPPWDIQDGLRAG
PVKSYYPLATAMNNFKAQFNTKVVRGIRSTTNSTTFSGVEVENSSTGLRQIINLNAGGKLILAAGTMSTP
RILMNSGIGPTDQITTVKSGSSCVTLPAESDWINLPVGKNLKDHPIFTLTFNVTGAMASNSTSLKSTDFT
SPSTENIDLFAQQTGPLVQSGQRLNFWTSLNTTGGTKYFQGTCNSPASGQIRIKLYLTHGLTSTGVLGIT
SSGATEFTTNPWMNTADDQSSMESIIDYFLNAAKNSTMLTPSDSTITGASLVSAGTYVTGDHFTGTAIMG
ETNDGSSVVDTNTQVWGTDNLFVVDASMHPDMPTGNTQAIIMVAAEQAAQKILALAGKTISSTASTTTSS
SASSGSSAASAPVVSSAAASASAVSGATTSASSAAASAASGDDDDDTCPFGYELDE

>XP_036540347.1 cellobiose dehydrogenase [Fusarium subglutinans]
MRFSTLLSSAALMYQAVSAESVEYKDADTGITFQQYTDTSSKFSFGIALPKNPSTDFIGQMTVPISEGYG
SVGMGSTMTKKLLVVAWPNDGKVITSVRQADGYTNPAVLDDDTVSIKPIEKGTKVGTDSFTFTFLCKGCI
KTDGTTFKAADTNAVLSFAMSTIALDDPADSAGALNYHGAGFGGYSLDTAAAQSADFETWAKLASDATTP
VTSPGGSTGSNPGNFTTIVSNATYDYIVVGGGTAGLIVAERLVESKKSVLLLEQGKASFYESGGRSTMDW
NDTVTQYDVPSMAYYLTTAKDTSAYCTDTASMAGCILGGSSVINAMMFVRPQPADFDDKWPTGWKWQDVQ
SSANKLYERTPGTTSPTKDGKRVDQGAWNVLSKFFSSNGFTEVDAIEEPSKKKSVFTHPPLMVNDGLRAG
PVRDYLPLAQANNNFKLQLNTKVLRVIREGKAVTGIEVQSGPSTRQIINLKTNGAVVLAAGSLATPRLLV
NSGIGSSEQIEAVASGSQRLTMPAKDQWLDLPVGENLKDHPIFTVKMKTKQPMSALTETDFTEPSQTNID
LFAQGDGLLAQSGQRFIFWDTVKGSDGVERYVQGTCAAAGDDTVKVKVYLTHGATSSGSLTVTSSGATKL
VGEPYLKTAGDKEAVKSFMNKLISFASKPNSTLSIASNATAESLMAEYVSGSHFVGSAIMGTKNDGTSVV
DTDTKVWGTENLFVVDGSIHPDLPTGNTQAIIMVAAEHAASKILGGGNDAASPVVPSNGTVPVPTTPIST
PVATKRPSKCKRSMRQRRHHRRL

>XP_036536096.1 cellobiose dehydrogenase [Fusarium subglutinans]
MRFSLYSMAGLLGLASAQGLRSSAYTDPKTGIEFQRFVDDGYSLGIAVPETLGKDLIAHMVFPREKEGWG
GISFRGGMVGGMLFVAWPNGDDIVTSFRMANSYANPDVYTNSTVKATPIPDGTFINSTHVSYTFLCEGCV
VKETTSLTGESPVVGYAWSSIDVDTPSDPESALNYHGAGFGQFGLDIKNAASAKYATWAAMAKETTPAPG
TGTPGVPGNSTTLPPTTSNVTYDVIVVGGGPAGIISAERLAESGASVLLIERGPANTVALGNAAQALPWN
NTLTPYDIPALGSSMTSMSGTKFCSDTASTAGCLLGGSSSINGLNFIHPPERDFQRWPKGWSWSDLSKAA
GRLYERNPGTTEPSDDGKYYDDRTYTILSGYLSAKGWKEVDSIEEPNEKHLVYSRPSWSIKNNMRAGPAR
TYMPFAKNLPNFTLKLETKVIQPIRSGSKITGVLTQAANGSKQIINVKAGGKVVLAAGAMSTPRLLWNAG
IGKSDALAIVKQGASKTGVTLPAASDFIDLPVGHHLQDHAQVMLQFKTKSNFTAYKFNNIATEPVKSDLE
LYYQGSGPITQAAQRMHLWTSAKGADGRVRYLQGTASAMADGIITVRTFLTHGTSTVGELGITAGGNTVL
NTKPWLIDQEDRKAMADFVQYWLDLTSGSNSTLSYITPGATVDDILATKMISGDHWMGSAKMGVDDGRKA
NGSAVVDLNTKVYGTDNLFVVDASMHPDLPTGNTQAIIMVAAEHAAEKIAALKVGGSNSTVPEPISSAPT
PVPTPGSKCKRGLRRRRAARVPMDFRRRSLY

>XP_036495023.1 Cellobiose dehydrogenase [Colletotrichum siamense]
MRYTISGAAALLGLAGSASAQLRASAYTDPQTGIDFQRYKPDAYPYSFGIAVPETTGTDFIGQMVVPIST
KGNWGAVSLKGGMLNGLLFVAWADGEDIVTSFRMGSAYSNPDVYTKTEVKATPIANGTFVNSTHFSYTFL
CSNCVDSTATTLAGESPILGWAFSDTSPTTPSDPASALNYHSAGFGQFGLDIASAKSAKFEEWSKYAKEV
ETTPVPGNGTTTPVPGNSTTPITTSNSTYDVIVVGGGPAGIIAAERIAESGASVLLIERGPANTVPLGSD
LALPWNDTLTPYDIPALGSSMTSLSGISMCSDTASTAGCLLGGSSSINGLNFIHPPEHDFQRWPKGWNWA
DMSAAAERLYERNPGTTEPSDDKKYYDDLTYRVLSGLLSGKGWKEVDSIESPNEKQAVFSRPSWSIKDNL
RAGPARTYMPFAQQLPNFTLKLETKVIQVERTGSTITGVLTQAADGSKQIIKVNQGGKVVLAAGAMSSPR
ILWNSGIGKSDALAIVKQGAASTGVTLPAEADWIDLPVGHHLQDHAQVMLQFNSQTNFTAYGFNAIASSP
VTSDLALYEEGSGPITQAAQRMHLWTSAEGADGRTRYLQGTASAMQNGIITVRTFLTHGTSTLGELGISA
SGNTVLNTKPWLIDTEDRKAMSDFVQYWLDLTSGSNSTLSYVTPGATPEDIISTKMISGDHWVGSAKMGT
DDGRSGNGTAVVDLDTKVYGTDNLFVVDASIHPDLPTGNTQAIIMITAEHAAEKIAAFKVSGSGSNSTTT
PAPENCKRSEKRAARQAMRFRRHVHMHKY

>XP_036490209.1 Cellobiose dehydrogenase [Colletotrichum siamense]
MFKSLLATGLLAAAATAQQTTAYTDTATEIKFQRYTETTGFSFGVALPSTVGKDFIGQITAPITAGYAAV
SLGGPMTNKLLVVAWPNGKSVQTSLRKASGYTNPEVVTDSSITLKPIESGISVNETAFTYTFLCEGCITG
DTTSFTGTADTTTFGWAYSTTALTDTTSSSVALNYHGAGFGLFGANLADAKSADYATWAAKASDAVTSPG
TGGNGTTPATPANITTTISNATYDYIVAGGGAAGLIVAERLAESGKSVLLLERGGVSLASTGGKATVDWN
STVTQYDVPAMGYYLSSAKETSEYCTDTASMAGCILGGSTMVNAMMWVKPPAHDFDDKWPTGWKWSDVES
SANKLYERTPGTILPSKDGKRYDQGAYDVMSQWLAGNGFSEVDALAEPDKKEAVFTHPPWLIEDGLRGGP
VRDYLPLAQALPNFKLQLNAKVVRAVRNGTHISGVEIETGTNSRQIINLNAGGAAILSAGALSTPRILFN
SGIGPKEQIQTVKSGSAQVTLPAEALWIDLPVGKNVKDHPIFTVTFKTKSTLNSLASTAFTAPDETDVDL
FAKGSGLLAQAGQRLNFWTSVEGSDGKKRYVQGTVNSPSNNTIKAKVYLTHGLTSVGELGISADGSTKFT
TEPYLTTDGDKEAITSFMQQLIDYAAKSNSTLTMSGNVTAESLISEHTTGSHYVGTAVMGAENDGSSVVD
TNTKVWGTDNLYVVDASIHPDLPTGNTQAIVMVAAEHAAAQILGGATTGSGSGSGSGSSSGSGSGSSNTG
SGSSGSGSSGNTGKAGCKRSAKRAERQLQRLQRFRRAHHI

>XP_036579112.1 linoleate diol synthase [Colletotrichum truncatum]
MFKSLLTTGLLAVAATAQQTSAYVDSATEISFQRYTDKSGFSFGVALPSTVGKDFIGQISAPITAGWASV
SLGGPMTNKLLVVAWPNGKSVQTSLRKATGYTNPDVVTDSSITLKPIESGISVNETAFTYTFLCEGCITG
NSDSFTGTADSTTFGWAYSTTALSDTTSSSVALNYHGAGFGLFGANLADAKSADYATWAGKASDAVTTPG
TGGNGTAPATPANITTTISNATYDYIVAGGGAAGLIVAQRLAESGSSVLLVERGGVSLASTGGKATMDWN
NTVTQYDVPAMGYYLSTAKETDEYCTDTASMAGCILGGSTMVNAMMWVKPPAHDFDDKWPTGWKWSEVEE
SANKLYERTPGTILPSKDGKRYDQGAYDVMSQWLSSNGWSEVDALAEPDKKESVFTHPPWLIENGLRGGP
VRDYLPLAQALPNFKLQLNAKVVRAVRNGTTISGVEIETGKNTRQIVNLKAGGAAILSAGALSTPRILFN
SGIGPKEQIQTVKSGSTQVTLPAEAQWIDLPVGQNLKDHPIFTVTLKTKSTLNSLASTAFTSPSQTDVDM
FAQGSGLLSQAGQRLNFWTSVEGSDGQKRYVQGTVNSPSNNTIKIKVYLTHGLTSVGSLGISADGATKFI
TEPYLTTDGDKEAITSFMNQIISYASKSNSTLTLSGNVTAESLISEHTTGSHYVGSAIMGTENDGKSVVD
TNTKVWGTDNLYVVDASIHPDLPTGNTQAIVMVAAEHAAKQILGGAGSGSGSGSGSGSGSGSGSGSGSGT
GSGSESSSGSDSSSGNEGKAGCKRSTRQLKRLQRFRRSHRF

>XP_036574541.1 uncharacterized protein CTRU02_15515 [Colletotrichum truncatum]
MRCTLSGVAALLGFAGSVSAQLRAVAYTDPQTGIDFQRYKPDSYPYSFGIAVPETTGTDFIGQMVVPISE
KGNWGAVSLKGGMLNSLLFVAWADGEDIKTSFRMGSAYSNPDVYTATKVTATPIANGTFVNSTHFSYTFL
CEGCVIADKTTLTGESPILGWAFSDTSPTTPSDPSSALNYHSAGFGQFGLDIAAAKSAKFEEWSKYAKAV
DAAPVPGNGTTTPVPGNGTVTPPTTSNTTYDVIVVGGGPAGIIAAERIAETGASVLLIERGPANTVALGS
NLALPWNDTLTPYDIPALGSSMTSLSGIKLCSDTASTAGCLLGGSSSINGLNFIHPPEHDWQRWPKGWNW
ADVSKAADRLYERNPGTTEPSNDGKYYDDHAYKVLSGLLSSKGWTEVDSIESPNEKKAVYSRPSWSIKNN
LRAGPARTYMPFAQQLPNFTLKLETKVIQVIRTGSTITGVLTQAADGSTQIIKVNKGGKVVLAAGAMSSP
RILWNSGIGRSDALAIVQEGASKTGVTLPDQADWIDLPVGHHLQDHAQVMLQFNANTNFTAYGFNAIASN
PVPSDLTLYKEGSGPITQAAQRMHLWTSAEGADGRTRYLQGTASAMASGVITVRTFLTHGTSTVGELGIT
ASGNTVLNTKPWLIDAEDRKAMSDFVQWWLDLTSGSNSTLKYVTPGATPDDIIGTKMISGDHWVGSAKMG
VDDGRQGNGTAVVDLDTKVYGTDNLFVVDASIHPDLPTGNTQSIIMITAEHAAEKIAAFKVSGSGNSTAP
APEKCARSTKRSARQPIRFRRRAHLH

>XP_037178648.1 Cellobiose dehydrogenase [Colletotrichum aenigma]
MRYTISGAAALLGLAGSASAQLRASAYTDPQTGIDFQRYKPDAYPYSFGIAVPETTGTDFIGQMVVPIST
KGNWGAVSLKGGMLNGLLFVAWADGEDIVTSFRMGSAYSNPDVYTKTEVKATPIANGTFVNSTHFSYTFL
CSNCVDSTATTLAGESPILGWAFSDTSPTTPSDPASALNYHSAGFGQFGLDIASAKSGKFEEWSKYAKEV
ETTPVPGNGTTTPVPGNSTTPITTSNSTYDVIVVGGGPAGIIAAERIAESGASVLLIERGPANTVPLGSD
LALPWNDTLTPYDIPALGSSMTSLSGISMCSDTASTAGCLLGGSSSINGLNFIHPPEHDFQRWPKGWNWA
DMSAAAERLYERNPGTTEPSDDKKYYDDLTYRVLSGLLSGKGWKEVDSIESPNEKQAVFSRPSWSIKDNL
RAGPARTYMPFAQQLPNFTLKLETKVIQVERTGSTITGVLTQAADGSKQIIKVNQGGKVVLAAGAMSSPR
ILWNSGIGKSDALAIVKQGAASTGVTLPAEADWIDLPVGHHLQDHAQVMLQFNSQTNFTAYGFNAIASSP
VTSDLALYKEGSGPITQAAQRMHLWTSAEGADGRTRYLQGTASAMQNGIITVRTFLTHGTSTLGELGISA
SGNTVLNTKPWLIDTEDRKAMSDFVQYWLDLTSGSNSTLSYVTPGATPEDIISTKMISGDHWVGSAKMGT
DDGRSGNGTAVVDLDTKVYGTDNLFVVDASIHPDLPTGNTQAIIMITAEHAAEKIAAFKVSGSGSNSTTT
PAPENCKRSEKRAARQAMRFRRHVHLHKN

>XP_037174140.1 Cellobiose dehydrogenase [Colletotrichum aenigma]
MFKSLLATGLLAAAATAQQTTAYTDTATEIKFQRYTETTGFSFGVALPSTVGKDFIGQITAPITAGYAAV
SLGGPMTNKLLVVAWPNGKSVQTSLRKASGYTNPEVVTDSSITLKPIESGISVNETAFTYTFLCEGCITG
DTTSFTGTADTTTFGWAYSTTALTDTTSSSVALNYHGAGFGLFGANLADAKSADYDTWAAKASDAVTSPG
TGGNGTTPAAPANITTTISNATYDYIVAGGGAAGLIVAERLAESGKSVLLLERGGVSLASTGGKATVDWN
STVTQYDVPAMGYYLSSAKETSEYCTDTASMAGCILGGSTMVNAMMWVKPPAHDFDDKWPTGWKWSEVES
SANKLYERTPGTILPSKDGKRYDQGAYDVMSQWLAGNGFSEVDALAEPDKKEAVFTHPPWLIEDGLRGGP
VRDYLPLAQALPNFKLQLNAKVVRAVRNGTHISAVEIETGTNSRQIINLNAGGAAILSAGALSTPRILFN
SGIGPKEQIQTVKSGSAQVTLPAEALWIDLPVGKNVKDHPIFTVTFKTKSTLNSLASTAFTAPDQTDVDM
FAKGSGLLAQAGQRLNFWTSVEGSDGKKRYVQGTVNSPSNNTIKAKVYLTHGLTSVGELGISADGSTKFT
TEPYLNTDGDKEAITSFMQQLIDYAAKSNSTLTMSGNVTAESLISEHTTGSHYVGTAVMGAENDGNSVVD
TNTKVWGTDNLYVVDASIHPDLPTGNTQAIVMVAAEHAAAQILGGATTGSGSGSSNTGSGSSGSGSGSGS
SGNTGKAGCKRSAKRAERQLQRLQRFRRAHHI

>XP_037191396.1 putative cellobiose dehydrogenase protein [Botrytis fragariae]
MYSKILGSTALIGLAQIATAATTTGAYTDANTGIEFQQYSDTTVGYSFGIAVPQNPTADFIGQLVVPLTS
GAGWGALSMGAGMTNKLLFVAWPNGEEIQSSFRYATGYSNPDVYTNSTVAALPIANGTFINSTHLSYTFV
CQSCVIGGLTTFDASSVLATLGYAVSSSTPTTPSDSGSALSYHDVGSNIYNLNLTAARSAQYSTWASWAS
AAPSGGNSTSSGTGSSSNSTVTAPTTLNSTYDVIVVGGGASGIIVAERIAESGVSVLLLERGPANTVALG
SAQGLSWNSTLTPYDVPALGSSLSSISGTKFCSDTASTAGCLLGGSSSINGLNFIHPAAHDFENWPTGWD
WDSVSDAADRLYSRNPGTTQPSADGKHYDDLAYTTLSAYLGQQGWSEVDSIESPNEKHAVFSRPAWSISN
HLRAGPARTYMPFAEQLDNFELKLESSVIQVLRNGSTITGVLTQATDGSRQIINLNANGKVVLASGALST
PRILWNSGIGRSDALNIVKTGTSGVSLPDSSDWIDLPVGHNLKDHAQVPLQFTTSPAFEAFGFTGLATSP
VATDLDLYKQGSGTITQAAQRMHLWTSINGTDGVARYLQGTVSAMADDTITVKAFLTHGTTSTGELGISA
SGSTVLNTKPWLQTSEDMAVYEEFIQFFLNMVSSNSSNAAGNSTYSLSYQTSGATPSSIISSSLVSGDHW
VGTAKMGTDDGRTNGTAVVDLNTKVYGTDNLFVVDASIHPDLPTGNTQAIIMVVAEQAAAKIAAYDVATG
AGATTSTPTAIVAPSATSADPAAEAADDDESCEA

>XP_037190891.1 putative cellobiose dehydrogenase protein [Botrytis fragariae]
MRTSLLTLGFAARALAQTAVSYVDANTGITFEGATDTTGFQFGMVMEANATSDFIGQIVIPSTAGSGYGG
VSLTGSMVGSMLIVAWPSGTDVIASLRETSGYTSPGAYANATAQLLPIANGTFVNSTHMSYTFLCQACIG
NTYTLAAGAAQVVVGWAFGNGTVTNAASATDATFTYHGTGYGDFGIQTASAANDNYATWAAMASAATASN
TTASTTTTTCSNTTVSTSNSTYDYIIAGAGPAGIIVAERLAESGASVLMLERGNVSTYATGGRSTVSWND
TVTQYDVPSMAYYLTSASVSDEYCTDTASMAGCILGGGTMVNALMFVRPQEADFDDKWPTGWKWTDVSAS
ADRLYERNPGTTNPTSNSQRYDQSVWNVLSSFLGNLGWSEVDAIESPNSKTLAYSHPPWDIQDGLRAGPV
KSYYPLATAMSNFKAQFNTKVVRGIRSTTNSTTFSGVEVENSNTGIRQIINLNAGGKLILAAGAMSTPRI
LMNSGIGPTDQITTVKNGSSCVTLPAESDWINLPVGKNLKDHPIFTLTFNVTGAMASNSTSLASTDFTSP
STANIDLFAQQTGPLVQSGQRLNFWTSLNTTSGTKYFQGTCNSPASGQIRIKLYLTHGLTSTGVLGITSS
GATEFTTNPWMNTADDQSAIETIIDYFLNAAKNSTMLTPSDSTITGASLVSAGTYVTGDHFTGTAIMGET
NDGTSVVDTNTQVWGTDNLFVVDASMHPDMPTGNTQAIVMVAAEEAAQKILALAGETISSTASTTSSSSS
SGSSVASAPAVSSAAASASAVSGATTSASSAAASASSGDDDDDTCPFGYELDE

>XP_037212245.1 cellobiose dehydrogenase [Fusarium tjaetaba]
MRFTLSSMAGLLGLASAQGLRSSAYNDPKTGIDFQRFVDDGYSLGIAVPETLGKDLIAQMVFPREKEGWG
GISFRGGMVGGMLFVAWPNGDDIVTSFRMANSYANPDVYTNSTVKATPIPEGTFVNSTHVSYTFLCEGCV
VKETTSLTGESPVVGYAWSSIDVDTPSDPESALNYHGAGFGQFGLDIKKAASAKYATWAAMAKETTPAPG
TGTPVPGNSTTLPPTTSNVTYDVIVVGGGPAGIIAAERLAEKGASVLLIERGPANTVALGNAAQALPWNN
TLTPYDIPALGSSMTSMSGTKFCSDTASTAGCLLGGSSSINGLNFIHPPERDFQRWPKGWSWSDLSKAAD
RLYERNPGTTLPSDDGKYYDDRTFTILSGYLSAKGWKEVDSIEEPNEKHLVYSRPSWSIKNNMRAGPART
YMPFAKNLPNFTLKLETKVIQPIRSGSKITGVLTQGANGSKQIINVKAGGKVVLAAGAMSTPRLLWNAGI
GKSDALAIVKQGASKTGVTLPTASDFIDLPVGHHLQDHAQVMLQFKTKSNFTAYKFNNIATEPVKSDVEL
YYQGSGPITQAAQRMHLWTSAKGADGRTRYLQGTASAMADGIITVRTFLTHGTSTVGELGITAGGNTVLN
TKPWLIDQEDRKAMADFVQYWLDLTSGSNSTLSYITPGATVDDILATKMISGDHWMGSAKMGVDDGRKAN
GSAVVDLNTKVYGTDNLFVVDASMHPDLPTGNTQAIIMVAAEHAAEKIAALKVGGSNSTVPEPISSAPTP
VPTPGSKCKRGLRRRRAARVPMDFRRRSLY

>XP_037203812.1 cellobiose dehydrogenase [Fusarium tjaetaba]
MRFSTLLSSAALMYQAASAESVEYKDADTGITFQQYTDKSTKFSFGIALPKNPSTDFIGQMTVPISEGYG
SVGMGSTMTKKLLVVAWPNDGKVITSVRQADGYTNPAVLDDDTVSIKPIEKGTKVGTDSFTFTFLCEGCI
KTDGTTFKAADTNAVLSFAMSTIALDDPTDAAGALNYHGAGFGGYSLDTAAAQSAEFETWAKLASDATTP
GTSPGGSTGSNPGNFTTIVSNATYDYIVVGGGTAGLIVAERLVESKKSVLLLEQGKASFYESGGRSTMDW
NDTVTQYDVPSMAYYLTTAKDTSAYCTDTASMAGCILGGSSVINAMMFVRPQPADFDDKWPTGWKWQDVE
SSANKLYERTPGTTSPTKDGKRVDQNAWNVLSKFFSANGFTEVDAIEEPSKKKSVFTHPPLMVNDGLRAG
PVRDYLPLAQANNNFKLQLNTKVLRVIREGKAVTGIEVQSGPSTRQIINLKTNGAVVLAAGSLATPRLLV
NSGIGPSEQIEAVASGSQRLTMPAKDQWLDLPVGENLKDHPIFTVKMKTKQPMSALTETDFTKPSQTNID
LFAQGDGLLAQSGQRFIFWDTVKGSDGVERYVQGTCAAAGDDTVKVKVYLTHGATSSGSLTVTSSGATKL
VGEPYLKTAGDKEAVKSFMNKLISFASKPNSTLSIASNATAESLMAEYVSGSHFVGSAIMGTENDGTSVV
DTDTKVWGTDNLFVVDGSIHPDLPTGNTQAIIMVAAEHAASKILGGGNGATSPVVPSNGTVTVPTTPIST
PVATKRPSKCKRSMRQRRHHRRL

>KAF8856239.1 FAD/NAD(P)-binding domain-containing protein [Acephala macrosclerotiorum]
MRNFTTFLALTAGAYAQSSAYTDDVTGITFQGYTDSTTGFKYGMAVPTTPATDFIGQMIVPSNGTGYGGV
SLTGEMVGSLLIVAWPNSDSVMASLFETSGYTSPQVYSNSSISLNPIADGTFINSTHMAYTFLCAGRVTG
NSLSFSASTSSIVVGWAMSAKTVTNPTSTSAATFVYHEQGYGDFGLTLSSAESASYPTWAGMATAASNTT
ASSNSTCSSTSTNTTAVVSNSTYDYIIAGAGPAGIIVAERLAETGRSVLLLEQGAESTYATGGRSTVSWN
DTVTQYDVPAMDYYLTSASDTSEYCTDTANMAGCILGGGTMVNAMMFVRPQAADFDKWPTGCGPTSALLL
RSCMNVTLAPLSSMDGQRYDQQVFSTLQKFFATTMSFSQVDAIQSPNDKTAVYSYPPWDAQDGLRAGPVK
SYLPLANGLSNFKLSLYTKMVRAIRSNTTVTGVEVESVSTGARQIINLNAGGSVILAGGAMASPRLLYNS
GIGPTDQITTVQNSCNGVTLPDESELINLPVSQNLRDHPIFTLKFNATSITDTMSATEFMSPNQTDIDLF
AQGSGPLAQSGQRFNFWTTLNSTNGTRFFQGTCSSQIDGIVNIKLYLTHGLTSTGVLGITSNGATEFTTN
PWINTDADRTAVTTMIDSIFSAARNSSILTPSDSTATGASIVAADSYTQGDHFVGTTMMGEINDGNSVVD
TNTKVWGMDNLFVVDASIHPDLPTGNTQAIVMVVAEHAAAKIIALGSGNATGTTTTTGAVAPYANSTSTM
SSAAPSGTVTVGGEDDDDCY

>KAF9031335.1 GMC oxidoreductase, partial [Hymenopellis radicata]
MLSTRLSRAIAASCTLIYGIGGAAGQLSSAYTDSITGISFQALQDDSGLVAGFAFPGTIGTDFIGQILLP
LTDGEGWGGISLGGTMTSTLLLVMWGNGDEVMTSFREASAYATPAVYSGNATVTLSTIPDGTYVNDTHVS
LTYLCGGCITGDSLTFSASDTTAVLGYAYASTSPTDVSDAASDLTYHSSGFGEFGVSVASAQSADYDTWA
ALAVESTGGDSGNATTSGSPLHAIVVGGGIAGIIVAERMAEAGSSVLLIERGTASLFSSGGERTMPWNDT
VTIFDLPANGYLLSSLSDTSYYCTDTASQAGCVLGGGSMVNALMWVKPQSADFENWPAGWSWDNVSASAD
KLYERNPGTTLPSADGQYYDTAVYDIMSTLLANNSWTEVDAVASPEEKHNVYSHPPWNIQDSQRAGPVRT
YLPLAQSMDNFELMLDTKVTRVVRTGSTITGVEIETNSTREIINLNAGGKVVLAAGALSTPRLLFNSGIG
PSDQIFIVQSGSTAITLPEEREWIELPVGKVIKDHPIFSMKVNSAAGFDAYDFSTVNSADANSTDTELYD
TSGSGILSQSGQRLNFWTSVDTGNSTRYIQGTVAPSADGVFTIKVYLTHGLTSSGSLGITASGNTELTVQ
PWLTTDDDKETITTFLNTLLGYIDADSDLSVSGDNVTAESILDSLTTGSHWVASCLMGESNDGSSVVDTD
TRVWGTDNLFIADASIHPDLPTGNTQAIVAVVAEKAAERIIAYTVLSNSTSSTTAAPSGTEVASSSVAPS
SAFTASSAAISASVPVAFPESSAYSTPTP

>CAD6442062.1 14eefb4f-5197-4fc4-bfaf-888f02b603b2 [Sclerotinia trifoliorum]
MRTSLLTLGFTARALAQTATSYVDSNTGITFQGATDTTGFKFGMAMEANATSDFIGQIVFPSTAGSGYGG
VSLTGSMVGSMLIVAWPSGTDVIASLRETSGYTSPGAYANNTAQLLPIANGTFVNSTHMSYTFLCQACIG
NTYTMAAGASQVIVGWALGNGTVTNAASATDATFTYHGTGFGDFGIETASAVNSNYATWAAMASTVTASN
TTASNTTRSCSKNAVPTSNSTYDYIIAGAGPAGIIVAERLAESGASVLMLERGNVSTYATGGRATVPWND
TVTQYDVPSMAYYLTTASVSDEYCPDTASMAGCLLGGGTMVNALMFVRPQKADFDDKWPTGWKWTDVGAS
ANRLYERNPGTTNPTANSQRYDQSAWNVLSSFLGGLGWSEVDAIKSPNEKTQVYSHPPWDIQDGLRAGPV
KSYYPLATAMTNFKAQFNTMVVRGIRSTTNSTSTTFSGVEVENSNTGVRHIINLNAGGKLILASGAMSSP
RILINSGIGPTDQVNTVKNGSTCITLPAESEWIKLPVGKNLKDHPIFTLTFNTTGSMASNSTSMMATAFT
SPSTTDVDLFTQQSGPLVQSGQRLIFWTSLNTTNGIKYFQGTCNSPAEGQVRIKLYLTHGLTSTGVLGVT
SAGATEFTTNPWMNTADDRSAMVTMIDYFLNAAKNSTILEPTDSSITGTSLVSAGTYVTGAHFTGTTIMG
ETNDGSSVVDTDTKVWGTDNLFVVDASIHPDLPTGNTQAIVMVAAEHAAQKILALSGKTISSSNITTASY
PSGRNSTSPGSTLSGATTTASLAAASAVAGGGSGGDDDDDTCPFGYELDE

>KAF9697516.1 hypothetical protein EKO04_004297 [Ascochyta lentis]
MARSLILSTVLFALQAVAQTSSPYTDAKTGIDFHGYTDAKTGYTFGIALPENPTTDFIAQIQAPITNGGG
WAGFSMGQSMTGNLLVVAWPNDGEVVSSFRKATGYTNPAVTTGDFTMSPIPDGTFVNDTAFSYTFLCKNC
ISDDVATGLVIYDSPSTNIVGWAFSDDPLTDPATASSTLTYHTAGFGAFGLPMSNATSADFETWAAMAVE
GSTGSGSGSGSGNSTTPISGGNSTTPVAGNTTAIVGNATYDYIVAGAGPAGIIAAERIAESGASVLLIER
GGPSYGFTGYSDNMSWNDTVSMYDVPGYGYYLSDVGSPAYCDDTADMAGCLLGGGTSVNAMMFVKPQDRD
FDDKWPAGWKSADVSAAAERVWERNPGQTYGSEDGKRYNDEAYDVLSKFFAAQGWAETDFIKDPNSKTDV
FGHPPWNVADGLRSGPVRTYLPLAQKLDNFKLMMNTKVIRAVREGTSATGIEVETADGQRVIYNVNAGGS
VILAAGSMSTPRILFNSGIGPAEQLKIVQSGSSGVTLPDEADWIDLPVGAEIKDHPIFTIKFTTSTNMSS
TAETVLTEPDQTNIDLFAKGSGILAQSGQRLNWWSSVTTSKGNEMFFQGTCNGPSDNTIQMKVYLTHGAA
SVGELGITAEGATEFITNPHMTSEEDTEAITMMMDRLLQMTSGSNSTLSIVAPTGVTNVTAADLIKSFKT
GSHYVGTAKIGTKGDAGVVVDTDTKVYGTDNLFVVDASIHPDLPTGNTQAIVMVAAEAAAARILALGGSN
ATTPVAPAASATSAAAAEATSVAVVPSSTGSPATSSAVPIGTGSPAVPSASPIASSPAESAPAESAPASP
VESAPAAPAESSPASTVAEAYGRCGGTGWTGPTQCAQGFTCTKQNDYYSQCTHSSSRRAQTVPVVRRNIK
KLNRVAQKASFLDMY

>KAF9698923.1 hypothetical protein EKO04_003346 [Ascochyta lentis]
MRSTIVGSAVGLLGLFRMATAASTTPVAYTDPNTDIDFQMLNANGNFSVAIALPETIESDFIGQLVVPIS
KTGAWGAVSFGGGMLNHLLLVAWANGEDVVSTFRTAAAYANPPVYDATTVSALPIANGTFVNSTHFSYTF
LCKGCIVGGTTTFTKTDANPVLGWALSSSNPTTPSDPTSELPYHDAGFGLYGQKAAAAQSAKFETWASWA
SAATGNGTAPVSGGNSTLPSAGNGTAVVPTTSNTTYDVIVAGGGTAGIIAAERIAEAGLSVLLIERGPAN
TVPLGSTEGLKWNNTLTPYDVPALGSSLSSIPGTKICSDTASMAGCLLGGSSSINGENFIHPPEHDFENW
PAGWSWSDVSEAADRLYSRNPGTTQPSADGKHYDDMAYSTVSSYLNGQGWTELDSIKTPNEKRMVYSRPA
WSITNNLRAGPARTYMPFAEDLENFTLKLETKVIQVKRSGSSITGVLVELTDGSQQIINLKQGGKVVLAG
GALSTPRILWNSGIGKSDALKIVQGGTTGVQLPEEADWIDLPVGHGLKDHAQAPLQFKTSTNYTAYKYTD
IASDPLESDVALYKQGSGVLTQAAQRMHLWTSVNGTDGKERYLQGTVSSMKDGTVTVKTFLTHGTTSTGE
LGITAGGNTVLNVKPWLSDPADKEAFSGFIQWWIDITGQGNSTVNATMALDASSTPESILANNLVSGDHW
VGTTKMGADDGRTDGTSVVDTDTKVYGTDNLFVVDASIHPDLPTGNTQAIIMVVAEHAAEKIAAFKVANG
TVPATPSTPSSSAISATSTPSALATPDAATPSDSDVPVSSTVPSSGADKKYTLQEFIAFLKEAA

>KAF9774126.1 hypothetical protein IL306_007874 [Fusarium sp. DS 682]
MRFSTLFSSAALMYQAASAASVEYKDADSGITFQQFTDKSSKFTFGIALPKNPSTDFIGQMTVPISKGYG
SVAMGSTMTKKLLVVAWPNDGKVLTSVRQADGYTNPAVLDDDTVSIKPIEKGTKVGADSFTFTFLCEGCI
KTDGTTFKASDANGVVGFAMGTVALDDPTDSAGALNYHGAGFGGFSLDTAAAQSADFETWAKLASDATTP
GTSPGGNTGANPGNFTTIVSNATYDYIVVGGGTAGLIVAERLVESKKSVLVLEQGKASFYESGGRSTMDW
NDTVTQYDVPSMAYYLTTAKDTSAYCTDTASMAGCILGGSSVINAMMFVHPQPADFDDKWPTGWKWQDVQ
SSANKLYERTPGTTSPTKDGKRVDQGAWDVLSKFFSANGFTEVDAIEEPSKKKSVFTHPPLMVHDGLRAG
PVRDYLPLAQANNNFKLQLNTKVLRVIREGKAVTGIEVQSGPSTRQIINLKTNGAVVLAAGALATPRLLV
NSGIGPAEQIEAVASGSQRIKMPAKDQWLDLPVGKGLKDHPIFTVKMKTKQPMTALNATDFTEPSQTNID
LFAQGDGLLAQSGQRFIFWDTVKGSDGIERYIQGTCAAAGDNAVKVKVYLTHGATSSGALTVTSSGATKL
VGEPYLKTAGDKEAVKSFMNKLISFASKPNSTLSIASNATAESLMAEYVSGSHFVGSAVMGTENDGSSVV
DTDTKVWGTENLFVVDGSIHPDLPTGNTQAIIMVAAEHAAAKILGGGNGVVSPVVPSNGTVPVPTTPIST
PVATKRPSKCKSKRSLRQRRHHRRL

>KAF9887715.1 hypothetical protein FE257_009668 [Aspergillus nanangensis]
MRSFLTRGLVALSVVLGASAVNYNSSAYTDSATGIDFQRWCDEGTGYCFGVALPETVESDFIGQLTVPLS
ESKGWGGVSLGGQMTENLLLATWPNGDSAVASLRKTKVYSSPDTFSGDASIAEIPKGTSVNSTHFTYTFL
CSGCIIGTPTTFSASDDSYLMGWALSKTNPSTPGSPSSVLPYHAAGNGAFRMLLSQAKSAQYSTWVDMAE
APTTPTASSSASVTPSATPTPSPNALPTVSNVTYDYIVVGGGPAGIITAERLAEANKKVLLVERGVASLV
SMGATDSLPWNQSLTPFDVPALGTSLSKLGVIGDYLCEDVPGMAGCVLGGGTIVNAMVFIHPQSVDFDDK
WPSGWKWQDVEAAAGRLYERNPGSTLPSADGRRYDQSLYKVLSSFLSGMGWQSVDQHEQPNVKHMAYSHP
SWSIGDGVRAGPVRSYLPLVQDRDNFFLRLQTKARRLVRRGGRVTGVEVENVTGGIEIINVHAGGKVVLA
AGAMSTPRILFNSGIGPVDQVKTVQDGSTGITLPPQAEWIDLPVGQGLKDHPMFTVSVNSNSNFTAYNTS
SVMSSPSALDRRLYAQGSGILTQGGHRLQFWTSNEGTDGVTRFYQGSCSPSGEGTMTMKLYLTHGATSSG
VLGINAAGSTILETDPWLTTAADKEATTRFLEGLINDIETSSGLSLQDTSAQDILAQMTSGDHWVGTAKM
GPDDGRHSNGTSVVDTNTKVYGTENLFIVDASIHPDLPTGNTQAMVMVAAEAAAARILAQDSIGGAA

>XP_038733748.1 uncharacterized protein EAE97_004879 [Botrytis byssoidea]
MLGSTALIGLAQIASAATTTGAYTDANTGIEFQQYSDTSIGYSFGIAVPQSPTADFIGQLVVPLTSGAGW
GALSMGAGMTNKLLFVAWPNGKEIQSGFRYATGYSNPDVYTNSTVAALPIANGTFINSTHLSYTFVCQSC
VIGGLTTFNASSELATLGYAVSSSTPTTPSSSGSALSYHDVGSNIYNLNLTAARSAQYSTWASWASAAPS
GGNSTSPGTGSGSNSTVPAPTTLNSTYDVIVVGGGASGIIVAERIAESGVSVLLLERGPANTVALGSTQG
LSWNSTLTPYDVPALGSSLASISGTKFCSDTASTAGCLLGGSSSINGLNFIHPAAHDFEKWPTGWDWDSV
SGAADRLYSRNPGTTQPSADGKHYDDLAYTTWSAYLGQQGWSEVDSIESPNEKHAVFSRPAWSISNHLRA
GPARTYMPFAEKLDNFELKLESSVVQVLRNGSTITGVLTQATDGSRQIINLNAKGKVVLASGALSTPRIL
WNSGIGRSDALNIVKTGTSGVSLPDSSDWIDLPVGHNLKDHAQVPLQFTTSPAFKAFDFNGLATSPVATD
LDLYKQGSGTITQAAQRMHLWTSINGTDGVARYLQGTVSAMADDTITIKAFLTHGTTSTGELGISASGST
VLNTKPWLQTTEDMAVYSEFIQFFLNMVSSNSSNAAGNSSTTLSYKTAGATPSSIISSSLVSGDHWVGTA
KMGTDDGRTGGTAVVDLNTKVYGTDNLFIVDASIHPDLPTGNTQAIIMVVAEQAASKIAAYDVATGGSTT
SSPAILAPSATGADSAADAGDDENCEA

>XP_038732799.1 uncharacterized protein EAE97_005810 [Botrytis byssoidea]
MRTSLLTLGFAARALAQTAVSYVDANTGITFEGATDTTGFRFGMVMEANATSDFIGQIVIPSTAGSGYGG
VSLTGTMVGSMLIVAWPSGTDVIASLRETSGYTSPGAYANATAQLLPIANGTFVNSTHMSYTFLCQACIG
NTYTLVVVGWAYGNGTVTNAASATDATFSYHGTGYGDFGIQTASAANDNYATWAAMASAAATTASNTTAS
TTTTTCSNTTVSTSNSTYDYIIAGAGPAGIIVAERLAESGASVLMLERGNVSTYATGGRSTVSWNDTVTQ
YDVPSMAYYLTSASVSDEYCTDTASMAGCILGGGTMVNALMFVRPQEADFDDKWPTGWKWTDVSASADRL
YERNPGTTNPTSNSQRYDQSVWNVLSSFLGNLGWSEVDAIESPNSKTLAYSHPPWDIQDGLRAGPVKSYY
PLATAMNNFKAQFNTKVVRGIRSITNSTTFSGVEVENSSTGVRQIINLNAGGKLILAAGAMSTPRILINS
GIGPADQITTVKNGSSCVTLPAESDWINLPVGKNLKDHPIFTLTFNVTGAMASNSTSLASTDFTSPSTAN
IDLFAQQTGPLVQSGQRLNFWTSLNTTSGTKYFQGTCNSPASGQIRIKLYLTHGLTSTGVLGITSSGATE
FTTNPWMNTADDQSAMETIIDYFLNAAKNSTMLTASDSTITGASLVSAGTYVTGDHFTGTAIMGETNDGT
SVVDTNAQVWGTDNLFVVDASMHPDMPTGNTQAIIMVAAEQAAQKILTLAGKTISSTASTTTSSSASSGS
SGASAPAVSSAAASASAVSGATTSASSAASSASSGDDDDDTCPFGYELDG

>XP_038785978.1 carbohydrate-binding module family 1 protein [Alternaria burnsii]
MARTFLLSTALLALGVSAQTSSKFTDEKTGITFSGLHHSSGYRLGYALPEKATTDFIVQVQAPITNDGGW
AGFSLGQSMTGNLLVVAWPHEGEVIASFREATGYTNPAVKTGDFTMSPIPDGTFVNDTAFSYTFLCSNCI
SEDPKTGLVIYEDPSVNIMGWAYSNKALADSTDAGAALNYHDAGFGAFGLPMSNATSPDFEKWAAMAVAS
TPSGGNSTTPGGNSTAPAAPVAGNTTATVANSTYDYIVAGGGAAGIIAAERLAESGASVLLVERGGPSYA
FTGKTEVMPWNDTVSMYDVPGYGYYLSDVGSPAYCADTADMSGCLLGGSTAINAMMYVKPQQRDFDDKWP
AGWKWADVAEAADRLYERNPGQTYGSEDGIRYDNGAYDVLSQFFAGQGWTETDFVKNPNAKVDVYGHPTW
NIANGLRSGVVRTYLPLAQKLNNFELMMNTNVVRAVREGSAISGIEVETADGKRVIYNVKSGGSVILAAG
SMSTPRILFNSGIGPADQLQTVASGSSGVTLPDEADWIDLPVGAEIKDHPIFTVKFNTSTPLSGTDEKAL
TSPNQTTIDLFAKGSGELAQSGQRLNWWSSVNTTDGSEIFFQGTCNSPADNTIQMKVYITHGLQSVGSLG
ITADGATTFITDPHMTSDVDTEAITMMMDRLIAMTQGGNSTLSLIAPAGVSNVTGADLIKSFKTGSHYVG
TAKMGTKGDAGVVVDTDTKVYGTDNLFVVDASIHPDLPTGNTQAIVMVAAEAAAARILALGDSPASGTAP
TASTTPEATPEAASSSVPAATPVAPAASSAAPVGTGSPAAPSAAPVESAAPVESAAPAESASPVASSPAG
SSTPSAPAESAPATTPAPAEPAQPAQPSTAGAYERCGGIGFTGPTTCASGWKCVVQNDYYSQCLQSTDSN
RGRSEPVSRRHDTLTRRAMVGHKPVSPVVVHEHIHSRKLGRASFLDSYQS

>XP_038760969.1 uncharacterized protein EAF02_002633 [Botrytis sinoallii]
MPVSYVDANTGITFEGATDTTGFRFGMVMEANATSDFIGQIVIPSTAGSGYGGVSLTGSMVGSMLIVAWP
SGTDVIASLRETSGYTSPGAYANATAQLLPIAKGTFVNSTHMSYTFLCQACIGNTYTLAAGATQVVVGWA
YGNGTVTNAASATDATFSYHGNGYGDFGIQTASAANDNYATWAALASAATASNTTASTTTTTCSNTTVST
SNSTYDYIIAGAGPAGIIVAERLAESGASVLMLERGNVSTYATGGRSTVSWNDTVTQYDVPSMAYYLTSA
SVSDEYCTDTASMAGCILGGGTMVNALMFVRPQEADFDDKWPTGWKWTDVSASADRLYERNPGTTNPTSN
SQRYDQSVWNVLSSFLGNLGWSEVDAIESPNSKTLAYSHPPWDIQDGLRAGPVKSYYPLATAMSNFKAQF
NTKVAVKLILAAGAMSTPRILMNSGIGPTDQITTVKNGSSCVALPVESDWINLPVGKNLKDHPIFTLTFN
VTGSMASNSTSLASTDFTSPSTANIDLFAQQTGPLVQSGQRLNFWTSVNTTSGTKYIQGTCNSPASGQIR
IKLYLTHGLTSTGVLGITSSGATEFTTNPWMNTADDKSAIETIIDYFLNAAKNSTMLTPSDSTITGASLV
SAGTYVTGDHFTGTAIMGETNDGTSVVDTNTQVWGTDNLFVVDASMHPDMPTGNTQAIIMVAAEQAAQKI
LALAGKTISSTASPTTSSSASSGSSVASAPAVSSAAASASAVSGAITSASSAAASSSSGDNDGDTCPFGY
ELDE

>XP_038755206.1 uncharacterized protein EAF02_008748 [Botrytis sinoallii]
MYSKILGSTALIGLAQIATAATTTGAYTDANTGIEFQRYSDTTIGYSFGIAVPQSPTADFIGQLVVPLKS
GAGWGALSMGAGMTNKLLFVAWPNGEEIQSSFRYATGYSNPDVYTSSKVAALPIANGTFINSTHLSYTFV
CQSCVIGGSTTFNASSVLATIGYAVSSSTPTNPSNSGSALSYHDVGANIYNLNLTAARSAQYSTWASWAS
AAPSGGNSTSPGTGSGSNSTVPAPTTLNSTYDVIVVGGGASGIIVAERIAESGVSVLLLERGPANTVALG
STQGLSWNSTLTPYDVPALGSSLATISGTKFCSDTASTAGCLLGGSSSINGLNFIHPAAHDFENWPTGWD
WDSVSDAADRLYSRNPGTTQPSADGKHYDDLAYTTWSAYLGQQGWSEVDSIESPNEKHAVFSRPAWSISN
HLRAGPARTYMPFAEQLDNFELKLESSVIQVLRNGSTITGVLTQATDGSRQIINLKANGKVVLASGALST
PRILWNSGIGRSDALNIVKTGTSGVSLPDSSDWIDLPVGHNLKDHAQVPLQFTTSPAFKAFDFTGLATSP
VATDLDLYKQGSGTLTQAAQRMHLWTSINGTDGVARYLQGTVSAMADDTITIKVFLTHGTTSTGELGISA
SGSTVLNTKPWLQTTEDMAVYSEFIQFFLNMVSSNSSNAAGNSSYSLSYKTSGATPSSIISSSLVSGDHW
VGTAKMGTDDGRTNGTAVVDLNTKVYGTDNLFVVDASIHPDLPTGNTQAIIMVVAEQAATKIAAYDVATG
SGSTTSTPTAIVAPSAGSADSAAKAGDDDESCEA

>XP_038773961.1 uncharacterized protein EAF01_002785 [Botrytis porri]
MRASLLTLGFAARALAQTAASYVDANTGITFEGVTDTTGFQFGMVMEANATSDFIGQIVFPSTAGSGYGG
VSLTGNMVGSMLIVAWPSGTDVIASLRETSGYSSPGAYANATAKLLPIANGTFVNSTHMSYTFLCQACIG
NTYTLAAGASQVVIGWALGNGTVTNAASATDATFTYHGTGYGDFGIQTASAVNDNYATWAAMASTATASN
TTASTTTTTCSNTTVSTSNSTYDYIIAGAGPAGIIVAERLAESGASVLMLERGNVSTYATGGRSTVSWND
TVTQYDVPSMAYYLTSASVSDEYCTDTASMAGCLLGGGTMVNALMFVRPQEADFDDKWPTGWKWTDVSAS
ADRLYERNPGTTNPTSNSQRYDQSVWNVLSSFLGNLGWSEVDAIESPNSKTQAYSHPPWDIQDGLRAGPV
KSYYPLATAMNNFKAQLNTKVVRGIRSTTNSTTFSGVEVENSNTGVRQIINLNAGGKLILAAGAMSTPRI
LMNSGIGPADQITTVKNGSSCVTLPAESDWINLPVGKNLKDHPIFTLTFNVTGAMASNSTSLASADFTSP
STANIDLFAQQTGPLVQSGQRLNFWTSLNTTSGTKYFQGTCNSPASGQIRIKLYLTHGLTSTGVLGITSS
GATEFTTNPWMNTADDQSAIETIIDYFLNAAKNSTMLKPSDSTITGASLVSAGTYVTGDHFTGTAIMGET
NDGTSVVDTNTQVWGTDNLFVVDASMHPDMPTGNTQAIVMVAAEQAAQKILALAGKTISSTASTTTSSSA
SSRSSVASAPAVSRAAASPSAVSGATTSASSAAASAASGDDDDTCPFGYELDE

>XP_038769772.1 uncharacterized protein EAF01_006563 [Botrytis porri]
MYSKILGSTALLGLAQIATAATTTGAYTDTNTGIEFQQYSDTTIGFSFGIAVPQNPTADFIGQLVVPLTS
GAGWGALSMGAGMTNKLLFVAWPNGKEIQSGFRYATGYSNPDVYTNSTVAALPIANGTFINSTHLSYTFL
CQSCVVGGLTTFDASSELATLGYAVSSSTPTTPSSSGSALSYHDVGSNIYNLNLTAARSAQYSTWASWAS
AATPSGGNSTSPGSGSGSNSTVPAPTTLNSTYDVIVVGGGASGIIVAERIAESGVSVLLLERGPANTVAL
GSTQGLSWNSTLTPYDVPALGSSLASISGTKFCSDTASTAGCLLGGSSSINGINFIHPPAHDFENWPTGW
DWNSVSDAADRLYSRNPGTTQPSADGKYYDDSAYTTWSAYLGQQGWSEVDSIESPNKKQAVFSRPAWSIS
NHLRAGPARTYMPFAEQLDNFELKLESSVIQVLRNGSTITGVLTQATDGSRQIINLNANGKVVLASGALS
TPRILWNSGIGRSDALNIVKTGTSGVTLPDSSDWIDLPVGHNLKDHAQVPLQFTTSPAFKAFDFNGLATS
PVATDMDLYKQGSGTIAQAAQRMHLWTSINGTDGVARYLQGTVSAMVDDTITIKAFLTHGTTSTGELGIS
ASGSTVLNTKPWLQTTEDMAVYSEFIQFFLNMVSSNSSNVAGNSSYSLSYKTSGATPASIISSSLVSGDH
WVGTAKMGTDDGRTNGTAVVDLNTKVYGTDNLFVVDASIHPDLPTGNTQAIIMVVAEQAAAKIAAYRVVT
GTGSTTPSAASANSAAKAGDDDETCEA

>XP_038796923.1 uncharacterized protein EKO05_006311 [Ascochyta rabiei]
MRSTIVGSAVALLGLFHTVTAASTTPVAYTDPNTGIDFQLLNANGNYTVAIALPETIDTDLIAQLVVPIS
KTGAWGAVSLGGGMLNHLLLVAWANGEEVVSTFRIAGAYANPPVYDATAVSALPIANGTFVNSTHFSYTF
LCKGCIVGGTTTFTKTDENPVLGWALSSSNPTTPSDPGSALPYHDAGFGLYGQKASAAQSASFETWASWA
SAATGNGTAPVTPPTGNGTSVVPTISNSTYDVIVAGGGPAGIIAAERIAEAGLSVLLVERGPANTVALGS
SEGLEWNNTLTQYDVPALGSSLSAIPGTKICSDTASMAGCLLGGSSSINGENFIRPPERDFKNWPAGWSW
NDVSEAADRLYSRNPGTTQPSADGKHYDDMAYTTVSSYLGEQGWTELDSIKTPNEKRMVYSRPAWSITNN
LRAGPARTYMPFAQDLENFTLKLETKVIQVKRTGSSVTGVLVELADGSQQIINLKQGGKVVLASGALSTP
RILWNSGIGKSDALKIVQGGTTGVQLPDEADWIDLPVGHGLKDHAQAPLQFKTAANYTAYKYDDIASNPV
ESDVDLYYKGSGILTQAAQRMHLWTSVNGTDGKERFLQGTVSSMKDDTVTIKSFLTHGSSSTGELGITAS
GNTVLSVKPWLADPADKEALSGFIQWWIDITSQGNSTVDATMTLVGTPESILANDLISGDHWVGTTKMGI
DDGRSNGTSVVDTDTKVYGTDNLFVVDASIHPDLPTGNTQAIIMVVAEHAAEKIAAFKVANGTASATPFV
PSPSTTPEAATPSGSDVSSNAADKEYTLKEFIAFLEDVTAGTH

>XP_038793725.1 uncharacterized protein EKO05_010006 [Ascochyta rabiei]
MARSFILSTALFALQAIAQTSSPYTDAKTGIDFRGYTDAKTGYTFGIALPEKPTTDFIAQIQAPITNGGG
WAGFSMGQSMTGNLLVVAWPNDGEVVSSFRKATGYTNPAVTTGDFTMNPIPDGTFVNETAFSYTFLCKNC
ISEDVATGLVIYDSPSTNIVGWAFSDDPLTDPATASSTLTYHTAGFGAFGLPMSNATSADFETWAAMAVE
GSTGSGSDSGSGNSTTPISGGNSTTPVASNTTATIANATYDYIVAGAGPAGIIAAERIAESGASVLLIER
GGPSYGFTGYSDNLSWNDTVSMYDVPGYGYYLSDVGTPAYCDDTADMAGCLLGGGTSVNAMMFVRPQDRD
FDDKWPTGWKSADVSAAAERVWERNPGQTHGSEDGKRYNDESYDVLSKFFAAQGWAETDFIKDPNSKTDV
FGRPPWNVADGLRSGPVRTYLPLAQKLNNFKLMMNTKVIRAVREGTSATGLEVETADGKRVIYNVNAGGS
VILAAGSMSTPRILFNSGIGPAEQLKIVQSGSSGVTLPDEADWIDLPVGAEIKDHPIFTIQFKTSTNMSS
TPKTVLTEPDQTKIDLFAKGSGILAQSGQRLNWWSSVTTSKGNEMFFQGTCNGPSDNTIQMKVYLTHGAA
SVGELGITAEGATEFITNPHMTSEEDTEAITMMMDRLLQMTSGSNSTLSIVAPTGVSNVTAADLIKSFKT
GSHYVGTAKVGTKGDAGVVVDTNTKVYGTDNLFVVDASIHPDLPTGNTQAIVMVAAEAAAARILALGSSN
ATTPTTPTSGATSAVAEATSIAVIPSGTGSPAVSSAAPIGTGSPVVPSAPSIASSPAEPAPTASAPVESS
APAVADAYGRCGGTGWTGPTQCAQGWICSRQNDYYSQCMHSSSRRAQTAPVVRRDIKKLNRVAQEESFLD
MY

>XP_038741210.1 cellobiose dehydrogenase [Colletotrichum karsti]
MRCTLSAAAALLGLAGSASAQLRSSAYTDPQTGIDFQRYKPDSYQYSFGIAVPETTGTDFIGQMVVPISE
KGNWGAVSLKGGMLNSLLFVAWADGEDIKTSFRMGSAYSNPDVYSATEVSAVPIANGTFVNSTHFSYTFL
CSGCVVAASTTLTGESPILGWAFSDTSPTTPADATSALNYHSAGFGQFGLDIAGAKSAKFAEWSKYAKAV
ETTPVPGNGTTTPVPGNSTITPPTTSNTTYDVIVVGGGPAGIIAAERIAETGASVLLIERGPANTVPLGS
DLALPWNDTLTPYDIPALGSSMTALSGISLCSDTASTAGCLLGGSSSINGLNFIHPPEHDWQRWPKGWNW
ADVSEAADRLYERNPGTTEPSKDGKYYDDLTYRVLSGLLSGKGWTEVDSIESPNEKKAVYSRPSWSIKDH
LRAGPARTYMPFAQQLPNFTLKLETKVIQVERTGSTITGVRTQAADGSIQIIKVNQGGKVVLAAGAMSSP
RILWNSGIGKSDALAIVKEGASKTGVVLPAEADWIDLPVGHGLQDHAQVMLQFNSATNFSAYGFNAIASD
PVDGDLDLYKQGSGPITQAAQRMHLWTSAEGVDGRTRYLQGTASAMQNGIITVRTFLTHGTSTVGELGIA
ASGNTVLNTKPWLIDTEDRKAMSDFVQYWLDLTSGSNSTLKYVTPGATPEDIISTKMISGDHWVGSAKMG
EDDGRQADGSAVVDLDTKVYGTDNLFVVDASIHPDLPTGNTQAIIMITAEHAAEKIAAFKVSGSSNSTAP
TEKCTRSTKRAARQAMRFRRHARLHY

>XP_038738869.1 GMC oxidoreductase [Colletotrichum karsti]
MFKSLLTTGLLAAAATAQQTTAYTDSATEIKFQRYTETSGFSFGVALPSTVGKDFIGQISAPITAGWASV
SLGGPMTNKLLVVAWPNGDSVQTSLRKASGYSNPDVVDDSSITLKPINDGISINATAFTYTFLCEGCITG
DTTSFTGTADTTTFGWAYSTTALSDTTSASVALNYHGAGFGLFGANLADAKSADYDTWAAKASDAVTTPT
IGNGTTPAVPANVTTTISNSTYDYIVAGGGAAGLIVAQRLAESGSSVLLLERGGASLASTGGKANVDWNS
TVTQYDVPAMGYYLSTAKETSEYCTDTASMAGCILGGSTMVNAMMWVKPPAHDFDDKWPTGWKWSDVEES
ANKLYERTPGTILPSKDGKRYDQGAYDVMSQWLASNGFSEVDALAEPDKKDAVFSHPPWLIEDGLRGGPV
RDYLPLAQALPNFKLQLNAKVIRAVRNGTQVSGVEIETGKNQRQIINLKAGGAAILSAGALSTPRILYNS
GIGPKEQIQTVKSGSTQVTLPAEAQWIDLPVGENLKDHPIYTVTLKTKSNLNSLASTAFTSPDQTDVDLF
AKGSGLLSQAGQRLNFWTSVQGSDNQKRYVQGTVNSPSNDTVKIKVYLTHGLTSSGTLGISADGSTKITT
EPYLTTDGDKEAITSFMSQLISYASKSNSTLTISGNATAESLIAEHTTGSHYVGTAIMGAENDGKSVVDT
NTKVWGTDNLYVVDASIHPDLPTGNTQAIVMVAAEHAAKQILGGGNAGSGSGSGSGSSSDNSGSGSASGS
GSGSGTGGSGKAGCKRSTKRASKLQRLQRFRRSHHA

>XP_038815250.1 uncharacterized protein EAE98_001365 [Botrytis deweyae]
MRTSLLTLGFAARALAQTAVSYVDANTGITFEGATDTTGFRFGMVMEANATSDFIGQIVIPSTAGSGYGG
VSLTGSMVGSMLIVAWPSGTDVIASLRETSGYTSPGAYANATAQLLPIAKGTFVNSTHMSYTFLCQACIG
NTYTLAAGATQVVVGWAYGNGTVTNAASATDATFSYHGTGYGDFGIQTASAANDNYATWAAMASAATASN
TTASTTTTTCSNTTVSTSNSTYDYIIAGAGPAGIIVAERLAESGASVLMLERGNVSTYATGGRSTVSWND
TVTQYDVPSMAYYLTSASVSDEYCTDTASMAGCILGGGTMVNALMFVRPQEADFDDKWPTGWKWTDVSAS
ADRLYERNPGTTNPTSNSQRYDQSVWNVLSSFLGNLGWSEVDAIESPNSKTLAYSHPPWDIQDGLRAGPV
KSYYPLATAMSNFKAQFNTKVVRGIRSTTNGTTFSGVEVENSNTGVRQIINLNAGGKLILAAGAMSTPRI
LMNSGIGPTDQITTVKNGSSCVTLPAESDWINLPVGKNLKDHPIFTLTFNVTGAMASNSTSLASTDFTSP
STANIDLFAQQTGPLVQSGQRLNFWTSVNTTSGTKYIQGTCNSPASGQIRIKLYLTHGLTSTGVLGITSS
GATEFTTNPWMNTADDKSAIETIIDYFLNAAKNSTMLTPSDSTITGASLVSAGTYVTGDHFTGTAIMGET
NDGTSVVDTNTQVWGTDNLFVVDASMHPDMPTGNTQAIIMVAAEQAAQKILALAGKTISSTASTTTSSSA
SSGSSVASAPAVSSAAASASAVSGATTSASSAAASSASGDDDDDTCPFGYELDE

>XP_038809231.1 uncharacterized protein EAE98_006928 [Botrytis deweyae]
MYSKILGSTALIGLARIATAATTNGAYTDANTGIEFQRYLDTTIGYSFGIAVPQSPTADFIGQLVVPLKS
GAGWGALSMGAGMTNKLLFVAWPNGEEIQSSFRYATGYSNPDVYTSTKVAALPIANGTFINSTHLSYTFV
CQSCVIGGSTTFDASSVLATIGYAVSSSTPTNPSNSGSALSYHDVGANIYNLNLTAARSAQYSTWASWAS
AAPSGGNSTSPGTGSGSNITVPAPTTLNSTYDVIVVGGGASGIIVAERIAESGVSVLLLERGPANTVALG
STQGLSWNSTLTPYDVPALGSSLATISGTQFCSDTASTAGCLLGGSSSINGLNFIRPAAHDFENWPTGWD
WDSVSDAADRLYSRNPGTTQPSADGKHYDDLAYTTWSAYLGQQGWSEVDSIESPNEKHAVFSRPAWSISN
HLRAGPARTYMPFAEQLDNFELKLESSVIQVLRNGSTITGVLTQATDGSRQIINLNANGKVVLASGALST
PRILWNSGIGRSDALNIVKTGTSGVSLPDSSDWIDLPVGHNLKDHAQVPLQFTTSPAFKAFDFTGLATSP
VATDLDLYKQGSGTITQAAQRMHLWTSINGTDGVARYLQGTVSAMADDTITIKAFLTHGTTSTGELGISA
SGSTVLNTKPWLQTTEDMAVYSEFIQFFLNMVSSNSSNAAGNSSHSLSYKTSGATPSSIISSSLVSGDHW
VGTAKMGTDDGRTNGTAVVDLNTKVYGTDNLFVVDASIHPDLPTGNTQAIIMVVAEQAAAKIAAYDVATG
SGSTTTIPAAIVAPSTGSADSAAKAGDDDDESCEA

>KAG2163296.1 hypothetical protein JADG_003035 [Aureobasidium pullulans]
MARFAALLPLAYALGAFAQSVAYNDPNTGIDFMSYQDSKSGARFSVATPETLGSDFIGQIVAPTTEGWAG
LDMSAQMASHILVVAWPNGDKVMSSLREATGYTTPPVYTGNATTTPIANGTFVNSTHFAYTFVCIGCITG
EDDSFPNTVSGNAFGWAFSTDAPAAPSSEETALNMHTGFGAFAVIFANSSSASYDTWASWAEPVPAVTTP
VAGNGTSSSNSTVGVDTGKNITSTAPIATTLNTTYDYIIAGAGPAGIIVAERLAESGAEVLLVERGDAST
YASGGRAVESWNETVTQYDVPAMAYYLSTAGVTNEYCTDTADMAGCLLGGSSMINALMFVRPQERDFDDK
WPTGWKWSDVSSSAESFYERNPGTISPSKDGQRYDQGAYDVLSSFFTSNGWSSVNALEEPNKKTDVFSHP
PWNIQDGLRAGPVLTYLPLAKAKKNFHIQLNSTVIRAVRESSFVSGVEVELVDGSRQIINVKTGGKVVLA
GGALSTPRILINSGIGPADQIKTVQSGSVAVTLPDQAEWIDLPVGKGLKDHPIITLKFNTKTSLSSLDTT
AFTDPTQVNADLFAHGSGLLVQGGQRLNFWSSVNGTDGIERFVQGTCNSPSNDTIKMKIYLTHGLTSTGE
IGVTSSGATEYITQPWLNTPEDKDALASFVDRLISFTKTANSTLTLDAGLTASSNVTGADLIKTFVTGSH
FVGTAKMGTDDGRKGGDAVVDLDTKVYGTDNLFVVDASFHPDLPTGNTQAIVMVAAEAAAKKVLAVQVSG
GSNGSVPASSATSVVASSTVAATTSSGSATSAASAVTSAPAITSAPASSATVPTTYTTNTATTSVAVPSP
AYTQVPKYGKCGGNGYEGPTKCAEGSSCKYQNDWYWQCV

>KAG2166372.1 hypothetical protein JADG_006111 [Aureobasidium pullulans]
MSRLLSLSFFVLGALAQGTSPSYDYIIAGAGPAGIIVAERLAEAGVSVLLLERGNASTYASGGRSLVPWN
NTLTQYDVPGVRHYIKNSFADKSEYCTDTPGNAGCILGGGTMVNQLAYIPPQNVDFDDKWPVGWKWTDVA
SAAERVHSLNPGSTNPSADGVHYDQTSYNAFANFFSAQGYTSVDAISEPNSKHDVYSHAPYNVKNGLVAG
PVMTYLPMAQAMSNFKLQLHTKVIRAVRNGSTVTGVEVEVDGQRQIISLNNGGRVILASGVFSTPRILFN
SGIGPNEQLQIVAGSKATTNVTLPASSDWINLPVGQGIKDHIIVTLNFNTTESVDFLDTSYFIKPSSNIT
DPYSHGNGILTQGYQRFTFWTSNTTSDGSVRYFQGTCYASGQNYVSMKLYLTHGLTSSGALGITASGNTV
YTVDPYLNTAEDKYAIASFIDNLLVQTRKADSTLIYSGPSTDTGASLSKVYTGGSHWVATAKMGTDDGRV
NNGTSVVDLNLKVYGTDNLFVVDASMHPDLPTGNLQATVQVAAEAAAVKILALPKQQSLSSSSSSSSSAT
SSISTSSSSTSQLSSVSTTSSTSTQLSSSASSTLVTLTTSASTSSTSSSTSSTSSTNTAQPTNPTCPKSD
GTTFTAKSGAVFLVECYVDRVGHDIAYVDVPTNRIADCVNKCDALPGCVDISMSGTACYMKGAVGEKIVN
SKYIRGARRIS

>KAG2415949.1 hypothetical protein HFD88_007141 [Aspergillus terreus]
MRSFLTSLVALSSALGASAATYNSSAYSDSTTGIDFQRWCDETTGFCFGVALPESVDSDFVGQLVVPLSE
SKGWGGVSLGGSMTQTLLLAAWPNGDSVVSTLRKTSTYANPDVFSGDASLTAIPDGTSVNSTHLTYTFLC
SGCIVGSPTTFSASDETYFLGWALSKTNPTTPSSPSSVLPYHAAGFGSFKMLFSDAKSSKYSTWAAMAKS
TGTTPSASASVTPSASATPTPSVPATVSNTTYDYIVVGGGPAGIITAERLVEAKKKVLLIERGGAPVVSM
GATDSLSWNKSLTPFDIPAVGTSLSKLGVIGDYLCEDVPGMAGCVLGGGTIINAMAFIHPQAADFDDKWP
EGWKWEDVSAAADRLYERNPGSMLPSADGRRYDQAMYSVLSSFFDGLGWKSVNQQEQPNEKHMIYSYPSW
SIADGIRAGPVRSYLPLVQDSDDFSLRLNTMVRRLVRRGGRVTGVEVETEAGGIEIINVRAGGKVILAAG
AMSTPRILFNSGIGPAEQIKNVQSGSTGITVPPQAEWISLPVGQNLKDHPMFTITVNTGSNFTAYNTSSV
MSVPSARDRRLFAQGSGVLTQGGHRLQFWTSNVGSDGVTRFYQGSCSPSADGGITMKLYLTHGATSSGVL
GINDAGSTTLVSDPWLQTTEDKDAVTKFLDSLLSDLSKSFSVKGVSTASDILNDMTSGDHWVGTAKMGLD
DGRDNGTSVVDTNTKVYGTENLYIVDASIHPDLPTGNTQAIVMVAAEAAVPRILAQDNTQGSASTSVSSM
ATIPSSTASAVITGGSIGESAATPSLVVVTTTKTVMVTQTHTVTVMPTL

>KAG4255432.1 hypothetical protein FPRO03_06157 [Fusarium proliferatum]
MRFTLSSMAGLLGLASAQGLRSSAYTDPKTGIDFQRFVDDGYSLGIAVPETLGKDLIAQMVFPREKEGWG
GISFRGGMVGGMLFVAWPNGDDIVTSFRMANSYANPDVYTNSTVKATPIPDGTFINSTHVSYTFLCEGCV
VKETTSLTGESPVVGYAWSSIDVDTPSDPESALNYHGAGFGQFGLDIKKAASAKFATWAAMAKETTPAPG
TGTPGVPGNSTTLPPTTSNVTYDVIVVGGGPAGIIAAERLAESGASVLLIERGPANTVALGNAAQALPWN
NTLTPYDIPALGSSMTSMSGTKFCSDTASTAGCLLGGSSSINGLNFIHPPERDFQRWPKGWSWADLSKAA
DRLYERNPGTTSPSDDGKYYDDRTYTILSGYLSAKGWKEVDSIEEPNEKHLVYSRPSWSIKNNMRAGPAR
TYMPFAKNLPNFTLKLETKVIQPIRTGSKITGVLTQGANGSKQIINVKAGGKVVLAAGAMSTPRLLWNAG
IGKSDALAIVKQGASKTGVTLPAASDFIDLPVGHHLQDHAQVMLQFKTKSNFTAYKFNNIATEPVKSDLE
LYYQGSGPITQAAQRMHLWTSAKGADGRVRYLQGTASAMADGIITVRTFLTHGTSTVGELGITAGGNTVL
NTKPWLIDQEDRKAMADFVQYWLDLTSGSNSTLSYITPGATVDDILATKMISGDHWMGSAKMGVDDGRKA
NGSAVVDLNTKVYGTDNLFVVDASMHPDLPTGNTQAIIMVAAEHAAEKIAALKVGGSNSTLPEPISSAPT
PVPTPGTKCKRGLRRRRAARVPMDFRRRSLY

>KAG4268875.1 hypothetical protein FPRO04_03964 [Fusarium proliferatum]
MRFTLSSMAGLLGLASAQGLRSSAYTDPKTGIDFQRFVDDGYSLGIAVPETLGKDLIAQMVFPREKEGWG
GISFRGGMVGGMLFVAWPNGDDIVTSFRMANSYANPDVYTNSTVKATPIPDGTFINSTHVSYTFLCEGCV
VKETTSLTGESPVVGYAWSSIDVDTPSDPESALNYHGAGFGQFGLDIKKAASAKFATWAAMAKETTPAPG
TGTPGVPGNSTTLPPTTSNVTYDVIVVGGGPAGIIAAERLAESGASVLLIERGPANTVALGNAAQALPWN
NTPTPYDIPALGSSMTSMSGTKFCSDTASTAGCLLGGSSSINGLNFIHPPERDFQRWPKGWSWADLSKAA
DRLYERNPGTTSPSDDGKYYDDRTYTILSGYLSAKGWKEVDSIEEPNEKHLVYSRPSWSIKNNMRAGPAR
TYMPFAKNLPNFTLKLETKVIQPIRTGSKITGVLTQGANGSKQIINVKAGGKVVLAAGAMSTPRLLWNAG
IGKSDALAIVKQGASKTGVTLPAASDFIDLPVGHHLQDHAQVMLQFKTKSNFTAYKFNNIATEPVKSDLE
LYYQGSGPITQAAQRMHLWTSAKGADGRVRYLQGTASAMADGIITVRTFLTHGTSTVGELGITAGGNTVL
NTKPWLIDQEDRKAMADFVQYWLDLTSGSNSTLSYITPGATVDDILATKMISGDHWMGSAKMGVDDGRKA
NGSAVVDLNTKVYGTDNLFVVDASMHPDLPTGNTQAIIMVAAEHAAEKIAALKVGGSNSTLPEPISSAPT
PVPTPGTKCKRGLRRRRAARVPMDFRRRSLY

>KAG4412212.1 hypothetical protein IFR04_014651 [Cadophora malorum]
MPSSIAHRSFLYKLTFALGLVGKSYGQSSTPFTDGGTGITFQQVTSGAYSFGIALPENASADFIGRISAT
GAAGWAGISLKGPMSGSLMVVAWPNVNEVVASLRLATGYSNPGVFTGSASLIPITAGTSFDGTTYTYTFL
CEGCVQTDGSTFVSNATTAVLGWGLANASPASPADSSSTLGFHAGGFGLFGVDMTAARSASFAQWAALAE
AGTPTTPTPGNGTSNGTTPIPVSNTTYDYIVVGGGPAGLITSQRLTETGRSVLLLERGVASTASTGGKRF
VPWNSSLTYYDVPGVFNSLPQGTQGEGYCTDTASIAGCVLGGGGSVNGMAFIHPPSWDFDDNWPEGWNWA
DVAPAAERLYDRNPGTTMSSRDGIQYDNQSTVVISSWLEENGWIYADGIESPDSKIQSYGLPQLNIADGI
RSGPIHTYLPLAQASPDFKLQLNTKVVRVLRKGSMITGVETETANGRQIINLKAGGSVLLAAGVMSTPRV
LFNSGIGPTAQINTVKAGTTGITVPESDWINLPVGLDIKDHSRYTITFNVTGGLSTYSIPQLLNPSEADL
DLYYQGSGVMTQSFQRLDTFRQVNTTDGHTIMFQAHCNSYANNTVQFMLLMSHGLTSRGELAINAAGNTL
FIKEPWTSTDTDKEAWTIAIKELFDMARKPGSPLTYTGGANATAAAVLAGPVQPGIHMVGSAKMGTDDGR
KNGTAVVDLNTKVYGTDNLFVVDASFHPDLSTGNTQAIVMVAAERAVERIIALREGSGSGSTNGTTPTTP
GTEEVDDFP

>KAG4425116.1 hypothetical protein IFR04_001683 [Cadophora malorum]
MRFSFSLLAFAAGAWAQQSSSSVDPNTGITFQGKTDTTGFYFGMAVPTTVGSDFIGQMVVPITTGYGGLT
LTGSMTGSLLVVAWPNEGKVISSFRETSGYTSPAVYTNASLSLSPIANGTFVNSTHMSYTFLCGGCIMGN
ALTFSAATDTIVVGWGFSTTAPTNPSSADSATFVYHEAGFGAFGLALNEAGSADYATWAAMATASSGSGN
STTTPATGGSNSTCTTTTNVANSTYDYIVAGAGPAGIIAAQRLAETGKSVLLIERGQASTYATGGRSTVA
WNDTVTQYDVPSMAYYLTTASDTTEYCTDTANMAGCLLGGGTMVNALMFVPPQDADFNDKWPTGWKWSEV
GASAARLYERNPGTTLASEDQQRYDQSAFTIFSSFFKAMGWSQVDAIKEPNRKTAVYSYPPWDIQDGLRA
GPVKSYLPLAKALTNFELTLNTKVVRVVRSGSTATGVEVETSTGARQIINLKTGGNVILASGSMSSPRIL
YNSGIGPSDQLTTVQSGSACVTLPDEADWINLPVGQNLKDHPIFTLTFNTSSANASMVAKDFTSPSQTNI
DLFAKQSGPLVQSGQRVNFWTSLNTTTGTKFFQGTCNSPSAGTVRIKMYLTHGATSVGALGINAQGATVF
TTDPWMNTEDDQTATATMIDQILNAAKNSTIFTPSDSSLTGASMITAKSYVQGSHFVGTTIMGETNDGTA
VVDTNAKVFGTDNIFVVDASIHPDLPTGNTQAIVMVVAEHAAAKIIALGASSASNSTTTPTSSGAPFANT
TVPQTGAVMPSASVSAVATPVPVANDDDC

>KAG4431051.1 hypothetical protein IFR05_013471 [Cadophora sp. M221]
MPSIMSCSGLLRKLSLGFVILTGVYGQSSIPFTDTTTGITFQQVTDGAFTFGIALPETASTDFIGRISAT
GSSGWAGISLKGPMSGSLMVVAWPNVDQVVASLRLATGYSNPGVFTGPASLKTIPAGTSFDGTTYTYTFL
CDGCIQTDGSTFVADASTANLGWGLANASPASPAVSSSTLGFHAGGFGLFGVDLTAARSASFAQWAALAE
SGTPTTPTPGNGTTNGTIPIEISNITYDYIVVGGGPAGLVTSQRLTETGRSVLLLERGVASTASTGGTRF
VPWNSSLTYYDVPGIFNSLPQGTRGEGYCTDTASIAGCVLGGDGSVNGMAFIHPPTWDFDDNWPKGWMWA
DVAPAAARLYERNPGTTMPSRDGKQYDNQSSVLLSGWLKRNGWTYADGIKSPNSKIRSFGPPQLNIAGGI
RSGPIHTYLPLAQASPGFKLELNTKVIRVLRNGSIITGVETETASGRQIINLKAGGSVLLAAGVMSTPRV
LFNSGIGPAAQINIVKAGTTGITVPESDWINLPVGLDVKDHSRYTLTFNVTTGLSTYSIAQLLNPSEADK
DLYYKGSGVMTQSFQRLDTFRQIKTKNGNKIMFQMHCNSYANDTVQLMMLMSHGLTSRGVMAINGAGNTL
FTKTPWTSTDTDREAWTLAINELLDMSRKPGSPLVFSGGANATAAAVLSGPVQPGIHMVGSAKIGVDDGR
TGGTAVVDLNTKVYGTDNLFVVDASFHADLSTGNTQAIVMVAAERAAERIIKLRERGR

>KAG4433171.1 hypothetical protein IFR05_011355 [Cadophora sp. M221]
MRFSISLLGFAAGALAQQSSSSVDPNTGITFQGKTDTTGFYFGMAVPTTVGSDFIGQMVVPITAGYGGLT
LTGSMTGSLLVVAWPNEGEVVASFRETSGYTSPALYTNASLSLSAIANGTFVNSTHMSYTFLCGGCIMGN
ALTFKAETETIVVGWGFSKTTPTNPSSADSATFVYHEAGFGAFGLALNLAGSADYAAWASMATSSSGGTG
NTTTPATGGSNSTCTTATPSVANSIYDYIVAGAGPAGIIAAQRLAETGKSVLLIERGQASTYATGGRSTV
AWNDTVTQYDVPSMAYYLTTAADTTEYCTDTANMAGCLLGGGTMVNALMFVPPQDADFNDKWPTGWKWSE
VGASAARLYERNPGTTLASEDQQRYDQGAFTVFSSFFKTLGWSQVDAIKDPNRKTAVYSYPAWDIQDGLR
AGPVKSYLPLAKALSNFELTLNTKVVRVIRSGSTATGVEVETSAGARQIINLKAGGNVVLASGSMSTPRI
LYNSGIGPADQITTVQSGSACITLPDEADWINLPVGQNLKDHPIFTLTFNTSSANSSMVAKDFTSPSQTN
IDLFAKQSGPLVQSGQRVNFWTSLNTTSGTKFFQGTCNSPSAGTVRIKMYLTHGATSVGALGINARGATV
FTTDPWMNTEDDQTAAATMIDQILNAAKNSTILKPADSTLTGTSMIAAKSYAQGSHFVGTTIMGETNDGS
AVVDTNTKVFGTDNIFVVDASIHPDLPTGNTQAIVMVVAEHAAAKIIALGASSASNSTITPTSSTGPYAN
TTVPQTGAVIPSASVSAVATPVPVADDDDC

>XP_040799405.1 FAD/NAD(P)-binding domain-containing protein [Aspergillus fijiensis CBS 313.89]
MRSYILSGAVALSSALGASAAATATSAYSDSLSGMDFQRWCDSDTGFCFGIALPETVEKSFIGQLSVPLD
SSKGWGGVSMSGSMTKALLIAAWANGDSAVGTLRETSAYSSPEVYSGDASILEIPEGTSVNSTFLTYTFL
CENCILGEPTTFGATEDTYYFGWGLATTSPTTPSSDSSAMPFHGAGYGGFEVYLSKAKSSSYATWAAKAV
SSTSTASASASVTSPSASASASVVATVSNTTYDYIVVGGGAAGIVAAERLAETNKKVLLIERGVAPTTEL
GATDALSWNSSMTPFDIPALGSSLTSLNLMGDYLCDDTAGMAGCVLGGGTIVNAESFIHPQEADFDDKWP
TGWKWKDIEAAANRLYALNPGSTLPSADGKRYDQGMYTVLSGFLKGLGWKSVDSQKQPNEKHMVYSYPSW
DVGNGIRAGPVRSYLPLVQDLDNFSLRTSTKVRRLVRRSARVTGVEVETSSGGIEIINLNAGGKVVLAAG
SMSTPRILFNSGIGPTEQIQTVKSGNTGITLPPSSEWINLPVGQNLRDHPMFTITVNTNSNFTHFNTSSV
VPGPSAAVQKLFAEGSGVLTQGGHRLQFWTSNVGTDGITRFYQASCSTSTDGVITMKLYLTHGATSTGVL
GIDSSGTTTLETDPWLQTAADKEAVTRFFQSLIDDISNSTSGFSISGTSTASGILNLMTSGDHFVGTAKI
GTDDGRVNNGTSVVDLNTKVYGTENLYVVDASIHPDLPTGNTQAIVMIAAEAAVARIIAQGTDTVSAASS
SIAVSAASTAAAHYASATESSVAVSIATATPETTAASVAAEATATATSESSSASSSSASASDEDEDDEDL
PDCDDEDDEEEETNPEDSFSGSVSVTAHKAVATQAGSGASTTTVWVTSTAWTTTTEAVVTTTTSTVTVWP
TYA

>XP_040718133.1 uncharacterized protein BCR38DRAFT_483127 [Pseudomassariella vexata]
MQLSTILSTAFALGVAAVSHNVNYTETSSGISFAGYTDGKCTVGIALPETPGTDLIANIIGPLTDGAGWA
GLDFGSAMTSKLLLVAWPNGDDVVISPRLASSYVTPPVYTGDISLMPIAKGTFVNDTHYSATFLCKDCIT
GDADTFVSTAANIVLGYAYSLTAVTDPTSASSALSYHAAGFGGFGMAMGSAESANYATWAAMASAATTTT
PSNGTSGSNTTTPVASSTPVATTTSNATYDYIVAGGGPAGLVVAGRLAETGASVLLVERGSASLKSTGGD
AVMTWNSSVTQYDVPSMAYYLSTADDTSEYCDDTASQAGCILGGSGMVNALMFVPPQDADWDDKWPAGWT
SADVKAASERFFTRNPGTDLASADGNRYDDGAYTVLSSFLSGNGWSEVAPLDEPNKKTDVFAHPPWNIQN
HLRGGPVKTYLPLVENMDNFKLSLNTKVIRAVRSNSTFVSGVEVENSNGSRTIIHVTPKTGKVILSAGAL
STPKILFYSGIGPTEQIEAVPSDITLPPSSQYIDLPVGKGVKDHTIITFTMGTKTSLSALDSTAFTDPDE
ESISLFAEGSGVLSQAGQRINFWTSITSPSDGITRYLQGTCNSPSNNTIKVKLYVMHGLTSSADLVLDST
GTMTEFSGSPWLQTEGDIEAYTGFLDRLIKMTTTGNSSLTLQMTDGSAVASGITGTEYFADINSTLTTGA
HFVATTKMGATKDGSSVVDTNTKVFGTDNLFVVDASMHPDLPTGNTQAIVMVAAEQAVEKILALDGKTIN
DSADTGSGSATGSGSTTGSGSTAGSAPITIPASAPTATATATPSGKKSKCKHRKTAAAQHQVATRNIRVS
FEDRRRTRDIFQRASN

>XP_040635005.1 FAD/NAD(P)-binding domain-containing protein [Aspergillus ruber CBS 135680]
MRSLTWLTTLTTALGVAASTTESSAYSDPATGIDFQRWCDDDSGMCFGMALPETVKSDFIGQMVVPLSDS
KGWGGVSLSPSMTQSLLIAAWPNGDSGVGSLRQATSYTNPDVYQDASIAEIPDGVSVNSTHLTYTFLCKG
CIVGSPTSFKASADTSFLGWALSKTNPTTPSSPSSVLSYHAAGFGTFEVLLSKAKSAKYSTWAAKAKSTA
TPSGSATPSSSALASQTPTPSVAPTVSNATYDYIVVGGGAAGIVAAERLAETKKKVLLVERGAASIASMG
ADNTLSWNSSLTPYDVPALGSSLSELGLVSDYLCPDTAGMAGCVLGGGTIINAMSFIHPPSRDFDDKWPQ
GWKWNDVSAAAKRMYSRNAGSMLPSADGKRYDQSLFKVLSSFLNRLGWKYVNQHEQPDERHQMYSYPSWS
AADGIRAGPVRSYLPLAQDMDNFNLRLQTKVRRLVRRGGRVTGVEVEKENGGVEIIHVRAGGKVVLAAGS
MSTPRILFNSGIGPDEQLKNVQSGSTGVTLPPSGEWINLPVGQNLKDHPMFTIKVDTRANFTTFNTSSVI
PGPSAVVQRLYEQASGVLAQGGHRLQFWTSLEGTDGITRYFQASCSAAKNGVITMKLYLTHGATSSGVLG
INGQGSTTIETEPYLQTEEDKEATTRFLQGLVKDLKNSPMGFSIQDFSDVETLLAQKTAGDHYLGTAKMG
TDDGRKNGSSVVDTSAKVYGTENLYIVDASIHPDLPTGNTQAIVMIAAEAAVEKIVGSASQGISGAASSV
VLSASAQPTVIAAATSTVDAVTTSVVDETQTTTKIESAVGPSDVATGVPGAPPAPSDAAPVHSDSAAPSD
NQNVNAPVPVRTPTPSDASAEGQSEKPSQVASTIYMTATATATATHTNIVTLTHSSVSTVTVTAGQAQGQ
VQGQQGQSECTCAVY

>XP_040687402.1 uncharacterized protein ASPWEDRAFT_28927 [Aspergillus wentii DTO 134E9]
MRSFLAGGVVALSSLFGVAAAGTNSSAYTDSASGMEFQRWCDDDTGFCFGIALPETVKSDFIGQLDVPLS
NSKGWGGVSLMPSMLSSLMIAAWPNGDSGVATIRKTTSYANPDVFDGDASVVEIPDATSVNSTHLTYTFL
CSGCILGSPSTFTADSDTYFFGWALSKTNPTTPSSPSSKLQYHAAGFGTMEMLLSEAKSSKYSTWASKAK
STSTSGSNSAASSSAASSTASKSAAPSVKPTISSSTYDYIVVGGGPAGIIAAERLAETKKSVLLIERGAA
STVPTGANDTLSWNDTLTAYDVPALGSSISSLGLLGDYLCDDTAGMAGCVLGGGTIINAMSYIYPQSADF
DDKWPSGWKWNDIQDAAKRMYERNPGSMLPSADGKRYDQGLYTVLSKFFSGLGWKSVSSQEQPNEKHQVF
SYPSWSVGNGIRAGPVRTYLPLVEDLDNFTLRLHTKVRRVIRSGGKITGVEVDTASGGIEIINVNAGGKV
ILAAGSMSTPRVLFNSGIGPVKQIQTVKNGKTGITLPAQKDWISLPVGYNLKDHPMFTVTVNTNSNFTHF
NTSSVIPGPNEVVQKLFAQGSGAMTQGGHRLQFWTSNVGSDGNTRYYQGSCSTSEDGVITMKLYLTHGAT
SSGVLGIDASGSTVIQSDPWLQTDADKQGVTEFLNELISGFKNSTDGFYMPDYSTASDIIGGKTSGDHFV
GTTKMGTDDGRRNGSSVVDTNAKVYGTENLFVVDASIHPDLPTGNTQAIVQIAAEAAVARIIKLGKSSAA
VSSVAASSPAVNTAYAPSSTVAPVTPNAVTVTSTAWTTTTDVVTVTQKSTTTVTASSLNFS

>XP_040878435.1 FAD/NAD(P)-binding domain-containing protein [Aureobasidium melanogenum CBS 110374]
MPRFAAFLPLAYALGAFAQSVAYTDPNTGIDFMSFEDSDSGARFSVATPETLGTDFIGQIVAPTTEGWAG
LDLSAQMANHILVVAWPDGKEVMSSVREATGYTTPPVYTGNVTTTPIANGTFVNSTHFSYTFVCNGCITG
ESDSFPNTVKGNAFGWAYSSDAPAKPSAADTALNMHSGFGAFAIIFASSSSASYDTWASWAKATIPAPST
SSNGTVGTTSTSGQNNTSTVPIATTLNTTYDYIIAGAGPAGIIVAERLAESGAEVLLLERGDASTYASGG
RATESWNETVTQYDVPAMAYYLSTAGVTNEYCTDTADQAGCLLGGSSMINALMFVRPQERDFDDKWPTGW
KWSDVSASAESFYERNPGTISPSKDGQHYDTGAYDVLSTFFTSHGWSSVNAIEEPNKKTDVFSHPPWNIQ
DGLRAGPVLTYLPLAKSKKNFHIQLNSTVVRAVRESSFVTGVEVELVDGSRQIINVKTGGKVVLAGGALS
TPRILINSGIGPADQIKTVQGGSTGVTLPEESEWIDLPVGKGLKDHPIVTLKFKTKSSLSSLDTTAFTKP
NETDVESFAQGNGVLVQGGQRLNFWSSVKGSDGIERFVQGTCNSPSDDTIKMKVYLTHGLTSTGEIGITA
DGKTEYITQPWLNTDEDKEALASFVDRLISFTKADNSTLTLDAGLTASSDVTGADLIKTFVTGSHYVGTA
KMGEDDGRKGGAAVVDLDTKVYGTDNLFVVDASFHPDLPTGNTQAMVMVAAEAAAKKVAAVKVGSAPAAS
ASSSAVVSSATASQAVSSTAVASSTAVSSSVAAVTSAPASASITSVPTSTSETATFTGTTAITSVAVPSP
AYTEVPKWGRCGGIGYDGPTKCVSGSTCKYQNDWYSQCL

>KAG5660297.1 hypothetical protein KAF25_003819 [Fusarium avenaceum]
MRFSTLLSSAALMYQAASAASVEYKDAETGITFQQFTDTSSKFTFGIALPKNPSTDFIGQIIAPISEGYA
SVAMGSTMAKKLLVVAWPNDGEVLTSVRQASGYTNPSVLDDDTVTIKPIEKGVSVGADSFTFTFLCEGCI
KTDGTTFKAADANAVLGFAISSTALDTPSDATSALNYHGAGFGGFSLDTAAAQSADFETWAKMASSGAVT
TPGGSTGAPAGNFTTVVSNMTYDYIVVGAGASGLIVAERLLESKKSVLLLEQGKASMYASGGRSTVDWNS
TVTQYDIPSMAYHLTTAKDTSEYCTDTASMAGCILGGGTVVNAQMFVRPQPADFDDKWPTGWKWQDVQSS
ADKLYERTPGTLNPTKDMKRVDQGAWDVLSKWFSGLGFTEVNAIEEPGKKKAVFTHPPLMVTNGLRAGPV
RDYLPLAQANPNFKLQLNTKVMRVIRDGKSVTGIEVQSGPSTRQIINLKTNGAVILAAGALATPRLLVNS
GIGPSEQIEAVASGSQRLTMPPKDQWLNLPVGENLKDHPIFTVKVKTKQSLPALSDSAFTEPSQTDIDLF
AQGSGLLAQSGQRFIFWDSVTGSDGVERYVQGTCAAAGDDALKIKVYLTHGATSSGALTVTSSGATKLVG
EPYLKTTGDKEAVKTFMQKLIDYAAKPNSTLSIPSNATAQSLMAEYVSGSHFVGSAIMGTENDGSSVVDT
DAKVWGTENLFVVDGSIHPDLPTGNTQAIIMVAAEHAAAKILGGGSGVVSPVVPSNGTVTTPPTDTAPVT
TPVTTPIGSKKPSKCKRALRHRRSRRHI

>KAG5663555.1 hypothetical protein KAF25_001491 [Fusarium avenaceum]
MRFSISSAAALLGLAGSAAAQGLRSSAYTDPKTGIDFQQFYDDGFTLGIAVPETLGKDLIAQMVFPHDEK
KGWGGISFRGGMVGGLLFVAWPNGDDIVTSFRIASSYANPDVYTNSTVKATPIPKGTWINSTHASYTFLC
EGCVDIKVTSLTAESPVVGYAWSSTAVDAPADPEAALNYHGAGFGQFGLNIKEAASAKYADWAAMAEESA
PVPAPAPGTGGNGTVPIPGNSTVTPPTTSNVTYDVIVVGGGPAGIIAAERLAETGVSVLLIERGPANTVA
LGNTAQGLPWNNTLTPYDIPALGSSMGSMAATKFCSDTASTAGCLLGGSSSINGLNFIHPPERDFSRWPK
GWGWADVSKAADRLYERNPGTTLPSDDGKYYDDRTFRVLSGYLSAKGWKEVDSIEEPNEKHLVYSRPSWS
IKNNMRAGPARTYMPFAQDLPNFTLKLETKVIQPLRSGSKITGVLTQAADGSKQIIKVKAGGKVILAAGA
MSTPRLLWNAGIGKADALAIVKEGAAKTGVTLPPASDFIDLPVGHHLQDHAQIMLQFKSNTNFTAYKFND
IATKPVESDLDLYYQGSGPITQAAQRMHLWTSAKGADGRDRYLQGTASAMADGIITVRSFLTHGTTTVGE
LSIAPGGNTILKTKPWLIDQEDRKAMGDFVQYWLDLVSGSNSSLSYITPGATVDDILATKMISGDHWMGS
AKMGVDDGRKSNGSSVVDLDTKVYGTDNLFVVDASIHPDLPTGNTQAIIMVAAEHAAEKIAAIKVGGSNT
TVPEPISSTPTLVPTPSTGTKCKRSLHRRGARVPRDFRRRSLY

>KAG5744020.1 hypothetical protein H9Q70_013269 [Fusarium xylarioides]
MRFTLSSMAGLLGLASAQGLRSSAYTDPKTGIDFQRFVDDGYSLGIAVPETLGKDLIAGGMVGGMLFVAW
PNGDDIVTSFRMANSYANPDVYTNSTVKATPIPEGTFVNSTHVSYTFLCEGCVVKETTSLTGESPVLGYA
WSTIDVDTPSDPESALNYHGAGFGQFGLDIKNAASAKYATWAAMAKETTPAPGTGTPVPGNSTTLPPTTS
NVTYDVIVVGGGPAGIIAAERLAESGASVLLIERGPANTVALGNAAQALPWNNTLTPYDIPALGSSMTSM
SGTKFCSDTASTAGCLLGGSSSINGLNFIHPPERDFQSWPKGWSWADLSKAADRLYERNPGTTSPSDDGK
YYDDRTFTILSGYLGAKGWKEVDSIEEPNEKHLVYSRPSWSIKNNMRAGPARTYMPFAKNLPNFTLKLET
KVIQPIRTGSKITGVLTQGANGSKQIINVKAGGKVVLAAGAMSTPRLLWNAGIGKSDALAIVKQGASKTG
VTLPAASDFIDLPVGHHLQDHAQVMLQFKTKSNFTAYKFNNIATEPVKSDLELYYQGSGPITQAAQRMHL
WTSAKGADGRVRYLQGTASAMANGIITVRTFLTHGTSTVGELGITAGGNTVLNTKPWLIDQEDRKAMADF
VQYWLDLTSGSNSTLSYITPGATVDDILATKMISGDHWMGSAKMGVDDGRKANGSAVVDLNTKVYGTDNL
FVVDASMHPDLPTGNTQAIIMVAAEHAAEKIAALKVGGSNSTVTEPISSAPTPVPTPGSKCKRGLRRRRA
ARVPMDFRRRSLY

>KAG5751707.1 hypothetical protein H9Q70_005649 [Fusarium xylarioides]
MRFSTLLSSAALMYQAVSAESVEYKDADTGITFQQYTDKSSKFSFGIALPKNPSTDFIGQMTVPISEGYG
SVGMGSTMTKKLLVVAWPNDGKVITSVRQADGYTNPAVLDDDTVSIKPIEKGTKVGTDSFTFTFLCEGCI
KTDGTTFKAADTNAVLSFAMSTTALDDPTDAAGALNYHGAGFGGYSLDTAAAQSADFETWAKLASDATTP
VTSPGGSPGSNPGNFTTIVSNATYDYIVVGGGTAGLIVAERLVESKKSVLLLEQGKASFYESGGRSTMDW
NDTVTQYDVPSMAYYLTTAKDTSAYCTDTASMAGCILGGSSVINAMMFVRPQPADFDDKWPAGWKWQDVE
SSANKLYERTPGTTSPTKDGKRVDQNAWNVLSKFFSANGFTEVDAIEEPGKKKSVFTHPPLMVNDGLRAG
PVRDYLPLAQANNNFKLQLNTKVLRVIREGKAVTGIEVQSGPSTRQIINLKTNGAVVLAAGSLATPRLLV
NSGIGPSEQIEAVASGSQRLTMPAKDQWLDLPVGENLKDHPIFTVKMKTKQPMSALTETDFTKPSQTSID
LFAQGDGLLTQSGQRFIFWDTVKGSDGVERYVQGTCAAAGDDAVKVKVYLTHGATSSGSLTVTSSGATKL
VGEPYLKTAGDKEAVKSFMNKLISFASKPNSTLSIASNATAESLMAEYVSGSHFVGSAIMGTENDGTSVV
DTDTKVWGTENLFVVDGSIHPDLPTGNTQAIIMVAAEHAASKILGGGNAAASPVVPSNGTVPVPTTPIST
PVATKRPSKCKRSMRQRRHHRRL

>KAG5758965.1 hypothetical protein H9Q72_012905 [Fusarium xylarioides]
MRFTLSSMAGLLGLASAQGLRSSAYTDPKTGIDFQRFVDDGYSLGIAVPETLGKDLIAQMVFPREKEGWG
GISFRGGMVGGMLFVAWPNGDDIVTSFRMANSYANPDVYTNSTVKATPIPEGTFVNSTHVSYTFLCEGCV
VKETTSLTGESPVLGYAWSTIDVDTPSDPESALNYHGAGFGQFGLDIKNAASAKYATWAAMAKETTPAPG
TGTPVPGNSTTLPPTTSNVTYDVIVVGGGPAGIIAAERLAESGASVLLIERGPANTVALGNAAQALPWNN
TLTPYDIPALGSSMTSMSGTKFCSDTASTAGCLLGGSSSINGLNFIHPPERDFQSWPKGWSWADLSKAAD
RLYERNPGTTSPSDDGKYYDDRTFTILSGYLGAKGWKEVDSIEEPNEKHLVYSRPSWSIKNNMRAGPART
YMPFAKNLPNFTLKLETKVIQPIRTGSKITGVLTQGANGSKQIINVKAGGKVVLAAGAMSTPRLLWNAGI
GKSDALAIVKQGASKTGVTLPAASDFIDLPVGHHLQDHAQVMLQFKTKSNFTAYKFNNIATEPVKSDLEL
YYQGSGPITQAAQRMHLWTSAKGADGRVRYLQGTASAMANGIITVRTFLTHGTSTVGELGITAGGNTVLN
TKPWLIDQEDRKAMADFVQYWLDLTSGSNSTLSYITPGATVDDILATKMISGDHWMGSAKMGVDDGRKAN
GSAVVDLNTKVYGTDNLFVVDASMHPDLPTGNTQAIIMVAAEHAAEKIAALKVGGSNSTVTEPISSAPTP
VPTPGSKCKRGLRRRRAARVPMDFRRRSLY

>KAG5762568.1 hypothetical protein H9Q72_009320 [Fusarium xylarioides]
MRFSTLLSSAALMYQAVSAESVEYKDADTGITFQQYTDKSSKFSFGIALPKNPSTDFIGQMTVPISEGYG
SVGMGSTMTKKLLVVAWPNDGKVITSVRQADGYTNPAVLDDDTVSIKPIEKGTKVGTDSFTFTFLCEGCI
KTDGTTFKAADTNAVLSFAMSTTALDDPTDAASALNYHGAGFGGYSLDTAAAQSADFETWAKLASDATTP
VTSPGGSTGSNPGNFTTIVSNATYDYIVVGGGTAGLIVAERLVESKKSVLLLEQGKASFYESGGRSTMDW
NDTVTQYDVPSMAYYLTTAKDTSAYCTDTASMAGCILGGSSVINAMMFVRPQPADFDDKWPAGWKWQDVE
SSANKLYERTPGTTSPTKDGKRVDQNAWNVLSKFFSANGFTEVDAIEEPGKKKSVFTHPPLMVNDGLRAG
PVRDYLPLAQANNNFKLQLNTKVLRVIREGKAVTGIEVQSGPSTRQIINLKTNGAVVLAAGSLATPRLLV
NSGIGPSEQIEAVASGSQRLTMPAKDQWLDLPVGENLKDHPIFTVKMKTKQPMSALTETDFTKPSQTSID
LFAQGDGLLTQSGQRFIFWDTVKGSDGVERYVQGTCAAAGDDAVKVKVYLTHGATSSGSLTVTSSGATKL
VGEPYLKTAGDKEAVKSFMNKLISFASKPNSTLSIASNATAESLMAEYVSGSHFVGSAIMGTENDGTSVV
DTDTKVWGTENLFVVDGSIHPDLPTGNTQAIIMVAAEHAASKILGGGNAAASPVVPSNGTVPVPTTPIST
PVATKRPSKCKRSMRQRRHHRRL

>KAG5771085.1 hypothetical protein H9Q73_012989 [Fusarium xylarioides]
MAGLLGLASAQGLRSSAYTDPKTGIDFQRFVDDGYSLGIAVPETLGKDLIAGGMVGGMLFVAWPNGDDIV
TSFRMANSYANPDVYTNSTVKATPIPEGTFVNSTHVSYTFLCEGCVVKETTSLTGESPVLGYAWSTIDVD
TPSDPESALNYHGAGFGQFGLDIKNAASAKYATWAAMAKETTPAPGTGTPVPGNSTTLPPTTSNVTYDVI
VVGGGPAGIIAAERLAESGASVLLIERGPANTVALGNAAQALPWNNTLTPYDIPALGSSMTSMSGTKFCS
DTASTAGCLLGGSSSINGLNFIHPPERDFQSWPKGWSWADLSKAADRLYERNPGTTSPSDDGKYYDDRTF
TILSGYLGAKGWKEVDSIEEPNEKHLVYSRPSWSIKNNMRAGPARTYMPFAKNLPNFTLKLETKVIQPIR
TGSKITGVLTQGANGSKQIINVKAGGKVVLAAGAMSTPRLLWNAGIGKSDALAIVKQGASKTGVTLPAAS
DFIDLPVGHHLQDHAQVMLQFKTKSNFTAYKFNNIATEPVKSDLELYYQGSGPITQAAQRMHLWTSAKGA
DGRVRYLQGTASAMANGIITVRTFLTHGTSTVGELGITAGGNTVLNTKPWLIDQEDRKAMADFVQYWLDL
TSGSNSTLSYITPGATVDDILATKMISGDHWMGSAKMGVDDGRKANGSAVVDLNTKVYGTDNLFVVDASM
HPDLPTGNTQAIIMVAAEHAAEKIAALKVGGSNSTVTEPISSAPTPVPTPGSKCKRGLRRRRAARVPMDF
RRRSLY

>KAG5790943.1 hypothetical protein H9Q69_009991 [Fusarium xylarioides]
MRFTLSSMAGLLGLASAQGLRSSAYTDPKTGINFQRFVDDGYSLGIAVPETLGKDLIAQMVFPREKEGWG
GISFRGGMVGGMLFVAWPNGDDIVTSFRMANSYANPDVYTNSTVKATPIPEGTFVNSTHVSYTFLCEGCV
VKETTSLTGESPVLGYAWSTIDVDTPSDPESALNYHGAGFGQFGLDIKNAASAKYATWAAMAKETTPAPG
TGTPVPGNSTTLPPTTSNVTYDVIVVGGGPAGIIAAERLAESGASVLLIERGPANTVALGNAAQALPWNN
TLTPYDIPALGSSMTSMSGTKFCSDTASTAGCLLGGSSSINGLNFIHPPERDFQSWPKGWSWADLSKAAD
RLYERNPGTTSPSDDGKYYDDRTFTILSGYLGAKGWKEVDSIEEPNEKHLVYSRPSWSIKNNMRAGPART
YMPFAKNLPNFTLKLETKVIQPIRTGSKITGVLTQGANGSKQIINVKAGGKVVLAAGAMSTPRLLWNAGI
GKSDALAIVKQGASKTGVTLPAASDFIDLPVGHHLQDHAQVMLQFKTKSNFTAYKFNNIATEPVKSDLEL
YYQGSGPITQAAQRMHLWTSAKGADGRVRYLQGTASAMANGIITVRTFLTHGTSTVGELGITAGGNTVLN
TKPWLIDQEDRKAMADFVQYWLDLTSGSNSTLSYITPGATVDDILATKMISGDHWMGSAKMGVDDGRKAN
GSAVVDLNTKVYGTDNLFVVDASMHPDLPTGNTQAIIMVAAEHAAEKIAALKVGGSNSTVTEPISSAPTP
VPTPGSKCKRGLRRRRAARVPMDFRRRSLY

>KAG5817195.1 hypothetical protein H9Q71_002050 [Fusarium xylarioides]
MRFSTLLSSAALMYQAVSAESVEYKDADTGITFQQYTDKSSKFSFGIALPKNPSTDFIGQMTVPISEGYG
SVGMGSTMTKKLLVVAWPNDGKVITSVRQADGYTNPAVLDDDTVSIKPIEKGTKVGTDSFTFTFLCEGCI
KTDGTTFKAADTNAVLSFAMSTTALDDPTDAAGALNYHGAGFGGYSLDTAAAQSADFETWAKLASDATTP
VTSPGGSTGSNPGNFTTIVSNATYDYIVVGGGTAGLIVAERLVESKKSVLLLEQGKASFYESGGRSTMDW
NDTVTQYDVPSMAYYLTTAKDTSAYCTDTASMAGCILGGSSVINAMMFVRPQPADFDDKWPAGWKWQDVE
SSANKLYERTPGTTSPTKDGKRVDQNAWNVLSKFFSANGFTEVDAIEEPGKKKSVFTHPPLMVNDGLRAG
PVRDYLPLAQANNNFKLQLNTKVLRVIREGKAVTGIEVQSGPSTRQIINLKTNGAVVLAAGSLATPRLLV
NSGIGPSEQIEAVASGSQRLTMPAKDRWLDLPVGENLKDHPIFTVKMKTKQPMSALTETDFTKPSQTSID
LFAQGDGLLTQSGQRFIFWDTVKGSDGVERYVQGTCAAAGDDAVKVKVYLTHGATSSGSLTVTSSGATKL
VGEPYLKTAGDKEAVKSFMNKLISFASKPNSTLSIASNDTAESLMAEYVSGSHFVGSAIMGTENDGTSVV
DTDTKVWGTENLFVVDGSIHPDLPTGNTQAIIMVAAEHAASKILGGGNGAASPVVPSNGTVTVPTTPIST
PVATKRPSKCKRSMRQRRHHRRL

>XP_041147460.1 uncharacterized protein G4B84_007888 [Aspergillus flavus NRRL3357]
MRSSLFGGLVAMSSALGAAAMNYNSSAYSDSTTGIDFQRWCDETTGFCFGLALPETVDSDFIGQLAVPLE
SSNGWGGVSLSSSMTKALLIGAWPNGDSVVSSLREAQSYTNPDVYSGDASLEEIPDGTSINSTHLTYTFL
CRGCVVGTPTTFGKDMDSYFFGWALSKTSPKSPASSDATLNYHAAGFGSFQMVLSDAKSAKYSTWASKAK
ASSTTTPSASASASPSSTPSASAAPTVLNSTYDYIVVGGGPAGIITAERLAETKKKVLLLERGVAPTVQM
GNKNALSWNNSLTPHDVPALGSSLSKLGLLDDYLCDDTAGMAGCVLGGGTIVNALAFIYPQEADFNDKWP
VGWKWDDVKEAASRLYERNPGSILPSADGKRYDYGMYDVLGGFFKGLGWKSVNQHEQPNEKHQAYGYPSW
SVANGIRAGPVRSYLPLAQELDNFSLRLQTKVRRLVRRGGRITGVEVETESGAIEIINIRAGGKVVLAAG
SMSTPRVLFNSGIGPAKQIENVKSGSTGITVPAQEEWINLPVGENLKDHPMFTISVHTKSNFTAFNTSSV
LSGPAAAVQQLYSKGSGVLSEGGHRLQFWTSNEGSDGKTRFYQGSCSVASDGVITMKLYLTHGATSSGVL
GIGSSGATVMETEPWLQTDADKEAVTQFLQGLLNDMTNSTAGFTVPGFSSAADIIAKMTSGDHFVGTTKM
GTDDGRTGGSSVVDTNAKVYGTENLYVVDASIHPDLPTGNTQAIVMIAAEAAAAKIIAAGDSIPASSASV
SAPAQKTAYPSSAASSNAVTSAVASVSTTPAASSAAPESTSDCDETFTTTVTPAETAAPTHATAGSTTRA
VLSSTSAAAAGTISSVDAASVTVVTVTKQVVVTSTTTITVLPTFA

>XP_041547923.1 uncharacterized protein AKAW2_71039S [Aspergillus luchuensis]
MRSVLLSGVAALSYALGVSANAYNTSAYTDSASGIEFQRWCDTDDTGFCFGIALPEETTGTDFIGQMAVP
LSSSKGWGGVSMSGSMTNVLLIAAWPDGDSAVGTLREATSYVSPSVYSGDASIEEIPDGTSVNSTYLTYT
FLCKGCIIGQPTTFDANSTSYYFGWALSASNPTTPSSASSKMPYHAAGYGGFEVQLAEARSSKYSTWASK
AVATQSTATSASASSSASASASASPSASVAATVSNTTYDYIVVGGGAAGLVAAERLAETKKSVLLIERGV
APTVELGATDSLSWNSSLTAYDLPALGTYIQGSDYISQYLCDDTAGMAGCVLGGGTIVNAMSFIYPQEAD
FDDKWPTGWKWKDVKAAAERFYARNPGSTLPSADGKRYDQGMYTVLSSFLKGLGWKSVDSQEQPNEKHMV
YSYPSWDVGNGIRAGPVRSYLPLVQDADNFHMSLNTKVRRVVRRGGRITGVEVENSSGGIEIINVRAGGK
VVLAAGSMSTPRILFNSGIGPSEQIKTVQSGSTGITLPPSAEWIDLPVGDNLRDHPMFTVTVNTNSNFTH
FDTESAVSGATAPIRKLYSEGSGVMTQGGHRLQFWTSNVGTDGVTRFYQASCSTTKDGVITMKLYLTHGA
TSTGVLGIDSTGSTTIETSPYLNTAADKEALTRFLNGLIADMKNSTAGFSIEGTATAASILNQLTAGDHY
VGTAKMGVDDGREANGTSVVDLNTKVYGTENLYIVDGSIHPDLPTGNSQAIIQIAAEAAVARIIAQGTSA
TSASASASVSVAASTQAAYVSTTSEAAAATETETEAVTTTDAVTATAVPTSGTISSTTGSSSSSSSAGSS
SESESSTGADDNEGDDDDDEYDCDDEDDEDEDDSSSGAIESVTAKVAVASTAAADSGASTTTVWVTSTAW
TTTTDMVVATSTSTVTVWPTYA

>XP_041682857.1 uncharacterized protein FMAN_03555 [Fusarium mangiferae]
MAGLLGLASAQGLRSSAYTDPKTGIEFQRFVDDGYSLGIAVPETLGRDLIAQMVFPREKEGWGGISFRGG
MVGGMLFVAWPNGDDIVTSFRMANSYANPDVYTNSTVKATPIPDGTFINSTHVSYTFLCEGCVVKETTSL
TGESPVVGYAWSSIDVDTPSDPESALNYHGAGFGQFGLDIKNAASSKYATWAAMAKETTPAPGTGTPGVP
GNSTTVPPTTSNVTYDVIVVGGGPAGIIAAERLAESGASVLLIERGPANTVALGNAAQALPWNNTLTPYD
IPALGSSMTSMSGTKFCSDTASTAGCLLGGSSSINGLNFIHPPERDFQRWPKGWSWADLSKAADRLYERN
PGTTSPSDDGKYYDDRTYTILSGYLSAKGWKEVDSIEEPNEKHLVYSRPSWSIKNNMRAGPARTYMPFAK
NLPNFTLKLETKVIQPIRTGSKITGVLTQGANGSKQIINVKAGGKVVLAAGAMSTPRLLWNAGIGKSDAL
AIVKQGASKTGVTLPAASDFIDLPVGHHLQDHAQVMLQFKTKSNFTAYKFNNIATEPVKSDLELYYQGAG
PITQAAQRMHLWTSAKGADGRVRYLQGTASAMADGIITVRTFLTHGTSTVGELGITAGGNTVLNTKPWLI
DQEDRKAMADFVQYWLDLTSGSNSTLSYITPGATVDDILATKMISGDHWMGSAKMGVDDGRKANGSAVVD
LNTKVYGTDNLFVVDASMHPDLPTGNTQAIIMVAAEHAAEKIAALKVGGSNSTVPEPISSAPTPVPTPGS
KCKRGLRRRRAARVPMDFRRRSLY

>XP_041683496.1 uncharacterized protein FMAN_13610 [Fusarium mangiferae]
MRFSTLLSSAALMYQAISAESVEYKDADTGITFQQYTDKSSKFSFGIALPKNPSTDFIGQMTVPISEGYG
SVGMGSTMTKKLLVVAWPNDGKVITSVRQADGYTNPAVLDDDTVSIKPIEKGTKVGTDSFTFTFLCEGCI
KTDGTTFKAADTNAVLSFAMSTTALDDPTDAAGALNYHGAGFGGYSLDTTAAQSADFETWAKLASDATTP
VTSPGGSTGSNPGNFTTIVSNATYDYIVVGGGTAGLIVAERLVESKKSVLLLEQGKASFYESGGRSTMDW
NDTVTQYDVPSMAYYLTTAKDTSAYCTDTASMAGCILGGSSVINAMMFVRPQPADFDDKWPAGWKWQDVE
SSANKLYERTPGTTSPTKDGKRVDQGAWNVLSKFFSSNGFTEVDAIEEPSKKKSVFTHPPLMVNDGLRAG
PVRDYLPLAQANNNFKLQLNTKVLRVVREGKAVTGIEVQSGPSTRQIINLKANGAVVLAAGSLATPRLLV
NSGIGPSEQIEAVASGSQRLTMPAKDQWLDLPVGENLKDHPIFTVKMKTKQPMSALTETDFTKPSQTNID
LFAQGDGLLAQSGQRFIFWDTVKGSDGVERYVQGTCAAAGDDAVKVKVYLTHGATSSGSLTVTSSGATKL
VGEPYLKTAGDKEAVKSFMNKLISFASKPNSTLSVASNATAESLMAEYVSGSHFVGSAIMGTENDGTSVV
DTDTKVWGTENLFVVDGSIHPDLPTGNTQAIIMVAAEHAASKILGGGNGASSPVVPSNGTVPVATTPVST
PVATKRPSKCKRSMRQRRHHRRL

>CAG7562661.1 unnamed protein product [Fusarium equiseti]
MRFTLSTMAALLGLSSAQGIRSSAYTDPKTGIDFQRFVDKDFSVAFAVPETLGKDLIAQLVFPAEKGAGW
GAISFRGGMIGGMLFVAYPDGDDIVTSFRLASSYANPEEYTNSTVKATPIPEGTFVNSTHVSYTFLCEGC
VEDKVTSLLNPSPILGYAWSSVAVDAPADPQAVLSYHGAGFGQFGFDIKGAASSKYATWAAMAKETVSSP
PSGGNGTVPVPGNSTIPPTTSNITYDVIVVGGGPAGIIAAERLAEKGLSTLLIERGPANTVALGNTAQAL
PWNNTLTPYDIPAMGSSMTSIAGTKFCSDTASTAGCLLGGSSSINGLNFIHPPERDFSRWPQGWSWNDVS
AAADRLYERNPGTTLPSDDGKYYDDMTYKVLEKYLSAKGWKEVDSIESPNEKHQVYSRCSWSIKDNMRAG
PARTYMPFAQELPNFTLKLETKVIQPIRKGSMITGVLTQAADGSKQIINVKAGGKVILAAGAMSTPRLLW
NAGIGKSDALAIVKEGSSRTGVTLPADTIDLPVGHHLQDHAQVVLQFKPKTNFTAYKFNDIATKPVASDL
DLYMQGSGPITQAAQRMHLWTSAKGADGRTRYLQGTASAMADGVITVRTFLTHGTSTVGELGIAAGGNTL
LKTKPWLIDQEDRKAMGDFVQYWLDLTSGSNSTMSYITPGATVEDILSTKMISGDHWMGSAKMGTDDGRK
ANGSAVVDLNTKVYGTDNLFVVDASFHPDLPTGNTQAIIMVAAEHAAEKIAALKVVGGGSNSTLPDPISA
PTPVPTPSKGIKCKRAARAARRSMHFRRSTY

>CAG7559777.1 unnamed protein product [Fusarium equiseti]
MRFSTLLSAASLMIGASALSEEYKDADTGITFQQWSDKSSKFTFGMALPKNPKSDFIGQIIAPISEGYAS
VAMGSLMKGKLLVVAQPSDGKIVTSVRQATGYVNPDVLDDDTVKIKPIEKGVKVGADSFTFTFLCEGCIK
TDGTTWKVSDASAVMGFAISTTALDDPSDASAALNYHGAGFGGFSIDSTAAQSADYDTWAAMASDAVAAP
GSGSGSGPATGNFTTVISNMTYDYIVVGAGASGLIVAERLVEAKKSVLLLEQGKASYFSSGGKASMTWNS
STTQYDVPAMAYHLTTAKETDEYCTDNAGMSGCLLGGGTAVNAMMFVRPQAVDFDDKWPAGWKHSDVEAA
AARLYERTPGTLTPTKDQKYVDQGAYDVLSKFFSGAGFSQVDAIAQPDKKKSVFTHPPMMITDGQRAGPV
RDYLPLAQAESNFKLMLQTKVMRVVREGKDITGVEIQSGPATRQIIKVKSGGGVILAAGALATPRLLVNS
GIGPAKQIETVASGSQRLTMPPKDQWIDLPVGENLKDHPIFTVKVKTKMAMPALPDTAITEPSQENIDLY
AQGNGLLAQSGQRFIFWDSVMGDDGVERYVQGTCAPAGDDTLKLKVYLTHGATSSGSLEVTSSGATKMIG
EPYLKDAADKKAVKTFMQKLIDMTSKSNSTISMASNVTAESLMTEYVSGSHFVGTAIMGTDKSSSVVDTN
TKVWGTENLYVVDGSIHPDLPTGNTQAIIMVAAEHAVSKILGGSDSSPVTPPTNGSDNNSGNGDNTTTPP
SATPLPSNDGNNGGDNSPTLPPTYGGNDGSYKPPKKSKCRRSLRQRQRRHQRHA

>KAG7405061.1 Cellobiose dehydrogenase [Fusarium oxysporum f. sp. rapae]
MRFSTLFSSAALMYQAVSAESVEYKDADTGITFQQYTDKSSKFTFGIALPKNPSTDFIGQMTVPISEGYG
SVGMGSTMTKKLLVVAWPNDGKVLTSVRQADGYTNPAVLDDDTVSIKPIEKGTKVGTDSFTFTFLCEGCI
KTDGTTFKATDTNAVLSFAMSTIALDDPTDSAGALNYHGAGFGGYSLDTAAAQSADFETWAKLASDATTP
GTSPGGSTGSNPGNFTTIVSNATYDYIVVGGGTAGLIVAERLVESKKSVLLLEQGKASFYESGGRSTMDW
NDTVTQYDVPSMAYYLTTAKDTSAYCTDTASMAGCILGGSSVINAMMFVRPQPADFDDKWPTGWKWQDVQ
SSANKLYERTPGTTSPTKDGKRVDQGAWDVLSKFFSGNGFTEVDAIQEPSKKKSVFTHPPLMVNDGLRAG
PVRDYLPLAQANSNFKLQLNTKVLRVIREGKAVTGIEVQSGPSTRQIINLKSNGAVVLAAGALATPRLLV
NSGIGPSEQIEAVASGSQRLTMPAKDQWLNLPVGENLKDHPIFTVKMKTNQPMSALSETDFTKPSQTNID
LFAQGDGLLAQSGQRFIFWDTVKGSDGIERYVQGTCAAAGDDAVKVKVYLTHGATSSGSLTVTSSGATKL
VGEPYLKTAGDKEAVKSFMNKLISFASKPNSTLSIASNATAESLMAEYISGSHFVGSAVMGTENDGTSVV
DTDTKVWGTENLFVVDGSIHPDLPTGNTQAIIMVAAEHAASKILGGGNGAASPVVPSSGTVPVPTTPIST
PVATKRPSKCKRSMRQRRHHRRL

>KAG7415763.1 Cellobiose dehydrogenase [Fusarium oxysporum f. sp. rapae]
MRFTLSSMAGLLGLASAQGLRSSAYTDPKTGIDFQRFVDDGYSLGIAVPETLGKDLIAQMVFPREKEGWG
GISFRGGMVGGLLFVAWPNGDDIVTSFRMANSYANPDVYTNTTVKATPIPDGTFINSTHVSYTFLCEGCV
VEKTTSLTSESPVVGYAWSSIDVDTPSDPESALNYHGAGFGQFGLDIKNAASAKFATWADMAKETTPAPG
TGTPGVPGNSTTLPPTTSNVTYDVIVVGGGPAGIIAAERLAESGASVLLIERGPANTVALGNAAQALPWN
DTLTPYDIPALGSSMTSMSGTKFCSDTASTAGCLLGGSSSINGLNFIHPPERDFQRWPKGWSWADLSKAA
DRLYERNPGTTSPSDDGKYYDDRTYTILSGYLSAKGWKEVDSIEEPNEKHLVYSRPSWSIKNNMRAGPAR
TYMPFAKNLPNFTLKLETKVIQPIRSGSKITGVLTQGANGSKQIINVKAGGKVVLAAGAMSTPRLLWNAG
IGKSDALAIVKQGASKTGVTLPAASDFIDLPVGHHLQDHAQVMLQFKTKSNFTAYKFNNIATEPVKSDLE
LYYQGSGPITQAAQRMHLWTSAKGADGRVRYLQGTASAMADGIITVRTFLTHGTSTVGELGITAGGNTVL
NTKPWLIDQEDRKAMADFVQYWLDLTSGSNSTLSYITPGATVDDILATKMISGDHWMGSAKMGVDDGRKA
NGSAVIDLNTKVYGTDNLFVVDASMHPDLPTGNTQAIIMVAAEHAAEKIAALKVGGSNSTVPEPISSAPT
PVPTPGSKCKRGLRRRRAARVPMDFRRRSLY

>KAG8356219.1 hypothetical protein FVEN_g5914 [Fusarium venenatum]
MRFSSISNLGLVALSTSVIASGRDAKETYDYIVVGGGPSGIITAERLSETNKKVLLLERGQRGPTINTGS
NHSLPWDTSLTPIDVPGLSAAVGGLDLWNEYMCPDTAGLAACVLGGGVTVNYMVFVHPPERDFNDKWPVG
WKWDDVAPAAERLYARNPGTTLPSKDNKRYDTGLYNTLSSFLNKAGWKSVDMLKQPNEKHQVYSWPSWNV
QNSLRAGPVRTYLPLAEKRDNFSLRMGTKVIRVVRSGSHATGVEVETADGKKQIINLSKNGRVVLSAGAM
STPRILFNSGIGPKKQILNAKKSGVTLPAQRNWIDLPVGKEIKDHPIFAFNIKTDGKWGMLDTDSVLNGT
DTKNIKLFEDSASGVLTQGRHRLIFFTSRKGTDGKTRYFQGSTSAAGDGVISIKVYLTHGLTSSGVLGLD
QDGKTVFEKTPYLTTKADTEASKAFLEEFIASITDKSTGYTLEGDTTIDALLEKPDQGDHFIGTAKIGSV
VDTNTKVFGMDNLFITDASIHPDLATGNIQTIVMVTAEAAVAKILACISISYGFFEMAARQDSDNLAWDR
TDALWKDAVKHVQLTSTCRKIESFAERTFGQTATLIPPIIIGGFNVLYIVRVDVLSENVLVRLPCPNQAV
FPAEKTLAEAATAAYISQHTQLRVPKILYHGVDSDIGPFMIIEELGSRRGMGQALEVPRKDLNNPAILQS
DMPETKLKSLYAEMARCMLQLAQPEFSCIGALVEVSPGSHIVLGRPMTLNMNNMVQLSNIPKSVFLSE

>CAG8975376.1 hypothetical protein HYALB_00009517 [Hymenoscyphus albidus]
MRSFATSLAFVAGAYAQSKASADVNTGITFQAYSDTAGSGFSFGAAVPTTIGSDFIGQIVAPNNGSGYAG
VALTPLMANSLLVIAWANGKDVVGSTYTASGYTSPTHYSNASVLIEPIAKGTFTNGTHLSYTFLCKGCVQ
GGITSFSSSAKDITMGFAMSSTTPTNPTSVESAGFTFHNIGFGNFGLTLAGSADYPKWASMATAVSASPI
SVPASDLTCSTRNVTATVSNSTYDYIIAGAGPAGIIVAQRMAESGKSVLLLEGGKASTFAQGGRSTVSWN
DTVTQYDVPSMAYYLSTASDTSEYCTDTASQAGCILGGSTMVNALMFVRPQAADFNDKWPTGWKWDDVAA
SAAKLYERNPGTTLASRDGQRYDQGAFTAMSSFLKTMGWSQVDAIESPNEKTNVYSFPAWDIQKGLRAGP
VTSYLPLAQAASNFKLTLNTKVLRAIRNGSAITGVETQDSTGARQIINVNAGGKVILAAGTMSTPRILIN
SGIGPKAQIDIVSASCTGIKLPAEADYINLPVGENLRDHPVFTLTFNITDNSNASTSMVASQFTNPSTTD
IDLFAKASGPLAQSGQRLNFWTSLNGTSGTRFFQGTVNSPSAGLVRAKIYLTHGSTSSGSLGVTSTGSTK
FITEPLMNTDEDKAAVVQFLDSMINSAKNSSVLSLASPTTGSKLVSSFTSGSHFIGTAMMGASNDGKSVV
DTDTKVFGTDNLFVVDGSIHPDLPTGNTQAIIMVAAEHAAAKILALGSGSGSLSNGTSTATNSPSVPVKI
GSASASVSAAQATSAVPAAPTPAKGDDACA

>CAG8952718.1 hypothetical protein HYFRA_00008962 [Hymenoscyphus fraxineus]
MRSFATSLAFVAGAYAQSKALVDANTGITFQAYSDTAGSGFSFGAAVPTTIGSDFIGQIVAPNNGSGYVG
VALTPLMANSLLVIAWANGKDVVGSTYTASGYTSPTHYSNASVSIEAIAKGTFMNGTHLSYTFLCKGCVQ
GGVTSFSSSAKDITMGFAMSSTTPTNPTSVKSAGFTFHNTGFGNFGLTLAGSADYPKWASMATTVSASPI
SVPASNLTCSTRNVTATVSNSTYDYIIAGAGPAGIIVAQRMAESGKSVLLLEGGKASTFAQGGRSTVSWN
DTVTQYDVPSMAYYLSTAADTSEYCTDTASQAGCILGGSTMVNALMFVRPQAADFNDKWPTGWKWNDVAA
SAAKLYERNPGTTLASKDGQRYDQSAFTAMSSFLKTMGWSQVDSIESPNEKTNVYSFPAWDIQNGLRAGP
VTSYLPLAQAASNFKLTLNTKVLRAIRNGSTITGVETQDSTGARQIINVNAGGKVILAAGTMSTPRILIN
SGIGPKAQMDIVSAGCTGIKLPAEADYINLPVGENLRDHPVFTLTFNITDNSNVSTSMVASQFTNPSATD
IDLFAKASGPLAQSGQRLNFWTSLNSTTGTRFFQGTVNSPSAGLVRAKIYLTHGSTSRGSLGVTSKGSTK
FITEPLMNTDEDKAAVVQFLDSMINSAKNSSVLSLASPTTGSKLVSSFTSGSHFVGTAMMGASNDGKSVV
DTDTKVFGTDNLFVVDGSIHPDLPTGNTQAIIMVAAEHAAAKILALGSGSGSGSPSSGTSTATKSLSVPV
KIGSASASVSPAAQAVSALPSTPVPGKGDDACA

>KAG9187198.1 cellobiose dehydrogenase (acceptor) [Alternaria panax]
MARIFLLSTALLALGVSAQTSSKFTDEKTGITFSGIHHSSGYRLGYALPEKPTTDFIVQVQAPITNDGGW
AGFSMGQSMTGNLLVVAWPHEGEVIASFREATGYTNPAVKTGDFTMSPIPDGTFVNDTAFSYTFLCSNCI
SEDPSTGLVIYEAPSTNVMGWAYSDKALADSTDAGAALNYHDAGFGAFGLPMSDTGSPDFEKWAAMAVAG
TPSGGNSTTPGSGGNSTAPAAPVGGNTTATVANSTYDYIVAGGGAAGIIAAERFAESGASVLLIERGGPS
YAFTGKTEVMPWNETISMYDVPGYGYYLSDVGSPAYCTDTADMAGCLLGGSTAVNAMMYVKPQERDFDDK
WPAGWKWADVAEAADRLYERNPGQTYGSEDGVRYDNGAYDVLSNFFAGQGWTETDFVKNPNAKVDVYGPP
TWNVVNGLRSGVVRTYLPLAQKLNNFELMMNTNVVRAVRDGSAVSGIEVETADGKRVIYNVKAGGSVILA
AGSMSTPRILFNSGIGPVDQLQTVASGSSGVTLPDEADWIDLPVGAEIKDHPIFTVKFNTSTPLSGTDEE
ALTSPNQTTIDLFAKGSGVLAQSGQRLNWWSSVNTTDGSEIFFQGTCNSPADNTIQMKVYITHGLQSVGS
LGITADGATTFITDPHMTSDVDTEAITMMMDRLIAMTQGGNSTLSLIAPAGVSNVTGADLIKSFKTGSHY
VGTAKMGTKGDAGVVVDTDTKVYGTDNLFVVDASIHPDLPTGNTQAIVMVAAEAAAARILALGDSPASGT
APAAPVATPEAVSSSVPAASPVTPVVSSPAPIGTGSPAAPSAAPVESAAPVESAAPAKSATPIASSPAGS
STPSAPAESAPATTPSPAKPAEPAQPSAAAAYERCGGTGFTGPTACASGLKCVKQNDYYSQCLQATDSNR
GRSAPVSRRHNTLTRRALVGHKPVSPAVVREHIHAQKLRRASFLDSYQS

>KAG9199457.1 hypothetical protein G6514_008522 [Epicoccum nigrum]
MARSFILSSALFALQAVAQTSASYTDEKTGIDFRGYHDTTTGYRFGLALPENPTTDYIAQIQAPITDDGG
WAGFTMGQSMTGNLMVVAWPHEGKIVSSFRLATGYTNPAVATGDFKMNPIPDGTYVNDTAFSYTFLCKNC
ISKDPETGMVLYEAPSTNIVGWAFSATAPTSPASASAALNYHTGFGAFGLPAADAHSAKFETWAAMAVEG
STDSGSGSTTPIGGGNSTTPVAGNTTATVANATYDYIIAGAGPAGIIAAERIAESGKSVLLIERGGPSYG
STGGKGLPWNDTVSMYDVPGYGYYLSDVGTPAYCDDIADMAGCLLGGGTAVNAMMFVRPQDIDWNDKWPK
GWQSADVAAAAERLYKLVPGQTFGSEDGKRYDDGAYEVLSKFFAAQGWKDTDFIKEPNSKTDVFGHPPWM
VADGLRSGPVRAYLPLAEKLDNFKLMMNTKVIRAVRDGSSISGMEIETADGKRVIYNVNAGGNVLLAAGA
MSTPRILFNSGIGPAKQLRTVQSGSSGVTLPAEADWIDLPVGAEIKDHPIFTVKFKTSTNLTTTAKSALT
DPDQTTIDLFAKGSGVLAQSGQRLNWWSSVTTSKGNKMFFQGTCNSPADNTIQMKVYLTHGAQSVGELGI
TAEGATEFITNPHMTSDEDKEAITMMMDRLIEMASGSNSTLSIIAPTGVTNVTAADLIKEFKTGSHYVGT
AKIGTKGDAGVVVDADTKVYGTDNLFVVDASIHPDLPTGNTQAIVMVAAEAAAARILALGDSSATKPKPA
TSASSAAAEATSVAAIPSATAAPATSAAPSASPVTPSPAESAAPSAPATSAAPSAPATSAAPSAPVASAP
AASAPAETAPAPSTPASSTVEAYGRCGGIGYTGPTQCAQGWTCKAQNDWYSQCLQGNSRRDQAAPVVRRD
LKKRNRFA

>KAG9200811.1 hypothetical protein G6514_006667 [Epicoccum nigrum]
MRSTIVGSAVALLGLFRTVAAVSTTPVAYTDPNTDIDFQKLDATDGMSIGIAFPKTLDSDFIGQLVVPIA
ETGAWGALSLGGGMLNHLLLIVWANGEEVVSTFRTAGAYANPAVYDATPVSALPIANGTFVNSTHFSYTF
LCKGCIVGGDTTFAKTDEIPVLGWALSAENPTTPSDPASDLPYHAAGFGLYGQNAAAAASSQFETWASWA
SEAPAAGTPPASGGNSTLPTPGNGTAIVPTTSNTTYDVIVAGGGTAGIIAAERIAEAGLSVLLIERGPAN
TVALGSKEGLKWNDTLTPYDVPALGSSLSTIPGTKICSDTASMAGCLLGGSSSINGENFIHPPEHDFENW
PVGWSWSDVSEAADRLYSRNPGTTQPSADGKHYDDMAYSTVSSYLEKQGWTELDSIKTPNEKRMVYSRPA
WSISNHLRAGPARTYMPFAEELDNFTLKLETKVIQVKRTGSTVTGVLVQLADGSQQIINLKEGGKVVLAS
GALSTPRILWNSGIGKSDALKIVQSGTTGVKLPEEADWIDLPVGHGLKDHAQAPLQFKTSAAYNAYGFSD
IASSPLESDVALYKQGSGVLTQAAQRMHLWTSVNGTDGKERFLQGTVSSMNDGTVTVKTFLTHGTTSTGE
LGITAGGNTILKVKPWLTDAADKEAFAGFLQWWMDITGSNSTVNATMALDASLTPESILSQSLISGDHWV
GTTKMGTDAGNANGTSVVDTDTKVYGTDNLFVVDASIHPDLPTGNTQAIIMVVAEHAAKKIAAFKVAAGP
TPALPATPASPSTPVSPSTPASPSAPAEKMWTMQELISYLEEAASE

>XP_043026229.1 uncharacterized protein INS49_007802 [Diaporthe citri]
MVPRTLLATAAMAAGVLGQQSTTYTDDKSGIKFSYYEKTGWGFGLALPENPEAGGDFIGILQSNTVEGYA
AVSLGGPMANSLLVCAWADGDKMVGSLRKATGYTNPSPVTDDSMGMYEISKGTAVNSTGWQYTFLCKGCI
TNDTASFTINEEADVFGYALSKTALTDTSDASATLNYHGAAFGEYSHSLADAKSADYETWAALASKTESG
SSTGGASNSTTGGSAQNVTTTTSNSTYDYIVAGGGAAGLVVAERLVESGASVLLLERGGASTYSTGGDAT
VSYNDTITQYDVPAMAYYLSSASETSEYCLDTASMAGCLLGGSTMVNALMFVKPAAHDFDDKWPTGWKWS
DVSSSADAFYERSPGYILENGTGVDMDAFTVMSGFLEKQGWSHTNALENPDDKQKVFSHPPWLIQDGLRG
GPIRSYLPLAQAKNNFKLSLNTKLVRVIREGSAATGVEVELSNGNRQIINLTSSGKIQTVKSGSVKVTLP
EEADWIELPVGENLQDHPIFTVSLNVKDGLSALPSTAFTAPNTTVVSDFNTKSAGLLAQAGQRINIWNTV
ESDDGATYYVQGTINAPSANTIKIKVYLTHGITSTGVLGITSSGSTEITTQPYLTSTGDKSAITNFMKQL
IEMVNSADSPFTLNSTAEALIAEDNMTTGSHFVGTARMGASNDGKSVVDTNTKVWGTDNIYVVDASMHPD
LPTGNTQAIVMVAAEHAAKAILADSTGASTSSNASSSSGSGSSAGSASASAPAATGASGSGSSCKRRRAA
ARQL

>XP_043023236.1 uncharacterized protein INS49_010768 [Diaporthe citri]
MRSTLMGSAAALAGLARMATAATTASAYTDAKTGIDFMQYSANGGAFSFGIALPETVESDFIGQLVVPIT
KTGGWGAVSLAGSMLNHLLLVAWANGEEVVSTFRTAGAYANPDVYDATEVSAKPIADGTFVNSTHFSFTF
LCEGCIVGGTTSFKPTDETPVFGWALSAEDPTTPSDPTSAIPYHGAGFGLFGVPAADAKSAKFDTWAAKA
SEATTPTPGAGSNSTTPIGGNSTSVIPTTSNVTYDVIVVGGGPSGIIAAERIAEAGSSVLLIERGPANTV
ALGSDAGLPWNDTLTPYDIPALGSSMSALPGTKICSDTASMAGCLLGGSSSINGENFIHPPAHDFNNWPA
GWSWSDVSKAAERLYSRNPGTTQPSVDGQYYDDKAFDVVSSYLDGQGWTEVDSIESPNEKHMIYSRPAWS
ITNNLRAGPARTYLPHAEDLDNFTLKLGSKVIQVKRDGSSVTGVLTEAEDGSQQIINLKEGGKVVLAAGA
LSTPRILWNSGIGKSDALKIVQGGTTGVKLPDEADWIDLPVGHGLKDHAQAPLQFNMANLTAYKFNDIAT
DPVDADLELYKQGSGVLTQAAQRMHLWTSINGTDGVERYLQGTVSVMKDGILTIRAFLTHGTTSTGELGI
TAGGNTVLNVKPWLVTDADKAAFSDFIQWWMDTTTQNNATVAASASMALDADATPESIIADSLISGDHWV
GTAKMGTDDGRSNGTSVVDTDTRVYGTDNLFVVDASIHPDLPTGNTQAIIMIVAEQAAEKIAAFDVATGG
SSADAGADASEPCTRRRRRDSMGRVIRRRY

>XP_043141677.1 uncharacterized protein Aud_000227 [Aspergillus udagawae]
MRSFLFGGFVALSSTLGAFAANYNSSAYSDAASGIDFQRWCDEATGFCFGLALPETVGTDFVGQLVVPLD
SSKGWGGVSLGGSMTSALLIAAWPNGNSVVSSLRKTTNYANPEVYSGGASLTEIAEGTSVNSTHLTYTFL
CSGCILGQPATFDASDETYFLGWALSKTSPTTPASPSSALTYHAAGFGSFEMLLGQAKSSKYSTWAAMAK
STGGSPSSTPSASASVTASPSRSPVASVTPTVSNSTYDYIVVGGGAAGIVAAERLAETNKRVLLIERGVA
PTVEMGASDALAWNKTLAPVDIPALNQALTSLGVVGDYLCSDTAGMAGCVLGGGTIVNAMALIYPQEADF
DDKWPTGWKWQDVKSAAARFYERNPGSLLPSADGRRYDQGMYTVLSSFLSGLGWKSVDQHKQPNEKHKAF
SYPSWSVANGIRAGPVRSYLPLVQNKDNFTLRLQTTVRRLIRTGGHVTGVEVQNASGGIELIQIRPGGKV
ILAAGALSTPRILFNSGIGPAKQIKTVQSGSTGITLPAQKDWINLPVGHNLKDHPMFTVKVNTGANFTAF
NTSSVIPATNSLAQRMYASGSGILTQGGHRLQFWTSNVASDGVTRFYQASCSPGGNGIITMKLYLTHGAT
SSGVLGINAAGSTTIETDPLLQTAEDKEALTSFLQELLDDLKKASYTVQGSTSAADILAKMTSGDHFVGT
AKMGTDDGRRNGTSVVDTNAKVYGTDNLYIVDASIHPDLPTGNTQAIVMIAAEAAVARILAQGSGPSSSS
VAVTAPSQNAAIAASVSASASITETAVPVPVPTGGQESAATPTTSKAEGAGGGVVIVTEWVTSVDVVTVT
KHVLVTATTTVTVLPTLA

>XP_043122634.1 uncharacterized protein Aspvir_001579 [Aspergillus viridinutans]
MRSFLFGGFVALSSTLGAFAANYNSSAYSDSASGIDFQRWCDEDTGFCFGLALPETVGTDFVGQLVVPLD
SSKGWGGVSLGGSMTSALLIAAWPNGNSAVSSLRKTTTYANPDVYSGDASLTEIAEGTSVNSTHLTYTFL
CSGCILGQPATFDATDETYFLGWALSKTSPTTPASASSALTYHAAGFGSFEMLLGQAKSSKYSTWAAMAK
STGGSPSSTPSASASVTASPSRSPVATVTPTVSNSTYDYIVVGGGAAGIVAAERLAEANKRVLLIERGVA
PTVEMGASDALAWNKTLAPVDIPALNQALTTLGVVGDYLCSDTAGMAGCVLGGGTIVNAMALIYPQEADF
DDKWPAGWKWQDVKNAAARFYERNPGSLLPSADGRRYDQGMYTVLSSFLSGLGWKSVDQHKQPNEKHKAF
SYPSWSVADGIRAGPVRTYLPLVQNKDNFTLRLQTTVRRLIRTGGHVTGVEVQNASGGIELIRIRPGGKV
ILAAGALSTPRILFNSGIGPANQIKTVQTGSTGITLPAQDWINLPVGHNLKDHPMFTIKVSTGANFTAFN
TSSVIPATNSLAQRMYASGSGILTQGGHRLQFWSSNVASDGVTRSYQASCSPGGDGVITMKLYLTHGATS
SGVLGINAAGSTTIETDPWLQTAEDKEALTSFLQELLDDLKKASYTVQDYTSAAEILAKMTSGDHFVGTA
KMGTDDGRRNGTSVVDTNAKVYGTDNLYIVDASIHPDLPTGNTQAIVMIAAEAAVARILAQGSGPGSSSV
VVSAPSQNTAIASASNTEIAVPAPTGGRETPVGGGAVTSAAAATETETAAASTTAKAEGGGVATVTEWVT
SVDVVTVTKQVVVTATTTVTVLPTFA

>XP_043153761.1 uncharacterized protein Asppvi_001531 [Aspergillus pseudoviridinutans]
MRSFLFGGLVALSSTLGALAANYNSSAYSDSASGIDFQRWCDETTGFCFGVALPETVGTDFVGQLVVPLD
SSKGWGGVSLGGSMTSALLIGAWPNGNSVVSSLRKTTTYANPDVYSGAASLTEIAKGTSVNSTHLTYTFL
CSGCILGQPATFDATDETYFLGWALSKTSPTTPASPSSALTYHAAGFGSFEMLLGQAKSSKYSTWAAMAK
STGGSPSSTPSASASVTASPSRSPVASVTPTVSNSTYDYIVVGGGAAGIVAAERLAESNKRVLLIERGVA
PTVQMGASDALAWNKTLAPVDIPALNQALTTLGVVGDYLCSDTAGMAGCVLGGGTVVNAMALIYPQEADF
DDKWPAGWKWQDVKSAAARFYERNPGSLLPSADGRRYDQGMYTVLSSFLSGLGWKSVDQHKQPNEKHKAF
SYPSWSVANGIRAGPVRTYLPLVQNKDNFTLRLQTTVRRLIRTGGHVTGVEVQNASGGIELIQIRPGGKV
ILAAGALSTPRILFNSGIGPAEQIKTVQSGSTGITLPAQTDWINLPVGHNLKDHPMFTVKVNTGANFTAF
NTSSVIPATNSLAQRMYASGSGILTQGGHRLQFWTSNVASDGVTRFYQASCSPGGDGVITMKLYLTHGAT
SSGVLGINAAGSTTLETDPWLQTAEDKEALTSFLQELLDDLKKASYTVQGFTSAAEIIAKLESGDHFVGT
AKMGTDDGRRNNGTSVVDTNAKVYGTDNLYVVDASIHPDLPTGNTQAIVMIAAEAAVARILAQGSAPDSG
SSSVVVSAPSQNTAIAAASSASSTETAVPVPVPTGGQETPVGTGVVTSAAAATETQTAAASTTSGAEAEG
AGVATVTKWVTSVDVVTVTKQVLVTATTTVTVLPTLA

>XP_043164539.1 uncharacterized protein ALTATR162_LOCUS1009 [Alternaria atra]
MARSFLLSTALLALGVSAQTSSKFTDEKTGITFSGLHHSSGYRLGYALPEKATTDFIVQVQAPITNDGGW
AGFSMGQSMTGNLLVVAWPHEGEVIASFREATGYTNPAVKTGDFTMSPIPDGTFVNDTAFSYTFLCSNCI
SEDPSTGLVIYEAPSTNIMGWAYSNKALADSTDAGAALNYHDAGFGAFGLPMSDATSPDFEKWAAMAVAS
TPSGGNSTTPVSGGNSTAPAAPVGGNTTATVANATYDYIVAGGGAAGIIAAERLAESGASVLLVERGGPS
YAFTGKTEVMPWNETVSMYDVPGYGYYLSDVGSPAYCADTADMSGCLLGGSTAINAMMYVKPQERDFDDK
WPAGWKWADVAEAADRLYERNPGQTYGSEDGIRYDDGAYDVLSKFFAGQGWTETDFVKDPNAKVDVYGHP
TWNVANGLRSGVVRTYLPLAQKLDNFELMMNTNVVRAVRDGSAVSGIEVETADGKRVIYNVNAGGSVILA
AGSMSTPRILFNSGIGPADQLQTVASGSSGVTLPDEADWIDLPVGAEIKDHPIFTVKFNTSTPLSGTDEE
ALTSPNQTTIDLFAKGSGMLAQSGQRLNWWSSVNTTDGSEIFFQGTCNSPADNTIQMKVYITHGLQSVGS
LGITADGATTFITNPHMTSDVDTEAITMMMDRLIAMTQGGNSTLSLIAPTGVSNVTGADLIKTFKTGSHY
VGTAKMGTKGDAGVVVDTDTKVYGTDNLFVVDASIHPDLPTGNTQAIVMVAAEAAAARILALGDSPASGT
TPAVPEAAGSSEPAATPVAPAVSSAAPIGTGSPAAPTAAPVESAAPVESAAPAESASPIASSPAGPSTPS
APAESAPATTPSPAEPAQPATAGAYERCGGTGFTGPTTCANGWKCVVQNDYYSQCLQATDSNRGRSAPVS
RRHDSLTRRALAGHKPVSPVVVREHIHAQKLGRASFLDSYQS

>XP_043136015.1 uncharacterized protein ACHE_40057A [Aspergillus chevalieri]
MRSLTWLTALTTALGVAASTTESSAYSDSATGIDFQRWCDEKSGMCFGMALPETVKSDFIGQMIVPLSDS
KGWGGVSLSPSMTESLLIAAWPNGDSGVGTLRQATSYTNPDVYQGASIAEIPDGVSINSTHLTYTFLCKG
CIVGSSTSFKASADTSFLGWALSKTNPTTPSSPSSVLSYHAAGFGTFEVLLSKAKSAKYSTWAAKAKSTT
TPSGSATPSSSALASQTPTPSVAPTVSNATYDYIVIGGGAAGIVAAERLAETKKKVLLIERGAASIASMG
ADNILSWNSSLTPYDVPALGSSLSELGLVSDYLCPDTAGMAGCVLGGGTIINAMSFIHPPSRDFDDKWPE
GWKWNDISAAAKRVYERNAGSMLPSADGKRYDQSLFKVLSSFLNRLGWKYVNQHENPDERHQMYSYPSWS
VADGIRAGPVRSYLPLAQEMDNFNLRLLTKVRRLVRRGGRVTGVEVEKENGDIEIIHVRAGGKVVLAAGS
MSTPRILFNSGIGPDEQLKNVQSGSTGVTLPPSGEWINLPVGQNLKDHPMFTIKVDTRANFTTFNTSSVI
PGPSAIVQRLYEQASGVLTQGGHRLQFWTSLEGTDGITRYFQASCSAAENGVVTMKLYLTHGATSSGVLG
INGQGSTTIETEPYLQTEEDKEATTRFLQGLVKDLKNSPMGFSIQDFSDIETLLAQKTAGDHYLGTAKMG
TDDGRKNGSSVVDTSAKVYGTENLYIVDASIHPDLPTGNTQAIVMIAAEAAIEKIVSGSELGQGISGAAP
SSVVLSASAQHTVIAAATSTVDAVTTSIVDETQTTTKTESAAGPSDVAATGVPAPSAPSDAAPAPSDVPA
PTVPSENGAAPSHSAAPSDNGSYNAATVPVPMRTPTPSDASAEGQNEQPSHIVSTIYMTATPTATHTNIV
TLTHSSVSTVTVTAGQGHAQGQGQVQGQPECTCEVH

>KAG9379967.1 Choline dehydrogenase [Pyrenophora tritici-repentis]
MARSIILSSVLFALRIAAQTSSQYIDDKSGITFQGIHVDSGFKFGIALPEKATTDFIAQIQAPITNDGGW
AGFSMGTSMTGNLLVTAWPHQGKILSSFREATGYTNPAVKEGDFKMSPILEGTYVNDTAFSYTFLCSKCI
SADDPLKGLVIYKEPNVNVMGWAYSDKALTDPTSASAVLNYHDAGFGMFGLPMANATSADYPKWAAMAVA
GTPGAGNSTTPVSGGNSTAPVAPVGGNATVANATYDYIVAGGGAAGIIAAERLAESGASVLLIERGGPSY
ASSGNKDVLSWNDTVTMYDVPGYGYYLSDMGTPAYCSDTADMAGCLLGGGTAVNAMMYVRPQERDFDDKW
PAGWKWADVSAAADRLYERNPGQTHGSEDKVRYDDGAYGVLSKFFAGQGWTETDFIKNPNSKVNVYGHPP
WNVANGLRSGVVRTYLPLAQKLKNFKLMMNTKVVRAVREGSKVSGVEIETAAGQRVIYNVKAGGSVILAA
GSMSTPRILFNSGIGPTEQLQTVASGSTGVKLPAKADWIDLPVGAEIKDHPIFTVKFNTSAPLAGTDKNS
LIKPNQTTVDLFAKGSGVLAESGQRLNWWSSVNTTDGSEIFFQGTCNSPADNTIQMKVYITHGLKSVGSL
GITAAGATNFITEPHMNSDVDKEAITMMMNRLIAMAQGGNSTLKLIAPTGVSNVTGADLIKSFKTGSHYV
GTAKMGKKGDAGVVVDTNTKVYGTDNLFVVDASIHPDLPTGNTQAIVMVAAEAAAARILKLGGGSSKPDA
PASSSIPDATSSIVPVTSPTAPTATSTPDAPAPEPVISATPVSPPSPIATSPTEYPADPPAPVESVPGAP
SEPAPPMPAPPMPAPPTSAPPSTGGSGPYERCGGQGFTGSTSCTNGWKCVFQNDWYSQCLPGSSFKRDLR
HASFAKREVVKGRKPVGPARVSEHIHAGQVGRASYLDAYRN

>KAG9514307.1 FAD/NAD(P)-binding domain-containing protein, partial [Aureobasidium melanogenum]
MSRFLSILLLPALGALAQSASPSFDCIVAGAGPAGIIVAERLAESGASVILLERGNASTYSSGGRDILPW
NNTLTQYDVPGVRHYIKTSFSDVSEYCTDTAGNAGCILGGGTMVNQLAFIPPQSRDFDDKWPVGWKWNDV
AGAAGRTYSRNPGTTNPSADGVHYDQTSYNVFADFFKTQGYTPADAIAEPNLKHDVYSHAPYNVKEGLVA
GPVLTYLPLAQALPNFKLQLHTKVIRAIRNGSTVSGVEVEVDGQRQIINVNAGGRVILASGVFSTPRILY
NSGIGPKDQLQIVAGSTTTNVTLPPSSDWINLPVGQGIKDHLIVTLNFNTTEPVDFLDTPYFINPAANIT
DMYNHGNGVLTQGYQRFTFWTSNTTSDGSTRFFQGTCYASGQNAVSMKLYLTHGITSSGAIGITASGNTV
YTVKPYQTTAEDKYAIASFIDNLLVQTRKPDSVLIYAGALTDTGASLSKVYTGGSHWVSTAKMGTDDGRV
NNGTSVVDLDTKVYGTDNLFVVDASIHPDLPTGNLQAAVQIVAEAAAARILALTKKITSSSQSTSLTSSS
SGKASSVDTTSSTYVQSSSSVATTLATSIYVSSTSSVITSASSTSSSSTPNPTNPTCPLSNSTTFTAKSG
AVFLIECYLDRAGHDMASVDVPTNRIADCINKCDALPGCVDISMSGTACYMKSVVGDRIVQSKYIRGARL
IPKAP

>KAG9522168.1 FAD/NAD(P)-binding domain-containing protein, partial [Aureobasidium melanogenum]
MPRFAAFLPLAYALGAFAQSVAYTDPNTGIDFMSFQDSDTGARFSVATPETLDTDFIGQIVAPTTEGWAG
LDLSAQMANHILVVAWPDGDKVMSSVREATGYTTPPVYTGNVTTTPIANGTFVNSTHFSYTFVCNGCITG
ESDSFPNTVKGNAFGWAYSSDAPAKPSAADTALNMHSGFGAFAIIFANSSSASYSTWASWAEAIVPAAVT
PSNGTVGSTSTSGQNNTSTAPIATTLNTTYDYIIAGAGPAGIIVAERLAESGAEVLLLERGDASTHASGG
RAVESWNETVTQYDVPAMAYYLSTAGVTNEYCTDTADQAGCLLGGSSMINALMFVRPQERDFDDKWPTGW
KWSDVSASAESFYERNPGTISPSKDGQRYDQGAYDVLSTFFTSNGWSSVNALEEPNKKTDVFSHPPWNIQ
DGLRAGPVLTYLPLAKSKKNFHVQLNSTVIRAVRESSFVTGVEVELQDGSRQIINVKTGGKVVLAGGALS
TPRILINSGIGPADQIKTVQGGSVGVTLPEESEWIDLPVGKGLKDHPIVTLKFKTKSSLASLDTSAFTKP
DQTNVDSFAQGSGLLVQGGQRLNFWSSVKGTDGIERFVQGTCNSPSNDTIKMKVYLTHGLTSTGEIGVTA
DGKTEYITQPWLNTDEDKEALASFVDRLIGFAQAENSTLTLDAGLTASSNVTGADLIKTFVTGSHYVGTA
KMGEDDGRKGGAAVVDLDTKVYGTDNLFVVDASFHPDLPTGNTQAIIMVAAEAAAKKVAAVKVGSAPAAS
ASSSAVVATATATQAVSSSAVASSAVVSSSAAAVTSAPASASITSAPTSTSETATFTGTTAITSVAVPSP
AYTEVPKWGRCGGIGYDGPTKCASGSSCKYQNDWYYQCL

>KAG9522407.1 FAD/NAD(P)-binding domain-containing protein, partial [Aureobasidium melanogenum]
MPRFAAFLPLAYALGAFAQSVAYTDPNTGIDFMSFQDSDTGARFSVATPETLDTDFIGQIVAPTTEGWAG
LDLSAQMANHILVVAWPDGDKVMSSVREATGYTTPPVYTGNVTTTPIANGTFVNSTHFSYTFVCNGCITG
ESDSFPNTVKGNAFGWAYSSDAPAKPSVADTALNMHSGFGAFAIIFANSSSASYDTWASWAEAIVPAAVT
PSNGTVGSTSTSGQNNTSTAPIATTLNTTYDYVIAGAGPAGIIVAERLAESGAEVLLLERGDASTHASGG
RAVESWNETVTQYDVPAMAYYLSTAGVTNEYCTDTADQAGCLLGGSSMINALMFVRPQERDFDDKWPTGW
KWSDVSASAESFYERNPGTISPSKDGQRYDQGAYDVLSTFFTSNGWSSVNALEEPNKKTDVFSHPPWNIQ
DGLRAGPVLTYLPLAKSKKNFHIQLNSTVIRAVRESSFVTGVEVELQDGSRQIINVKTGGKVVLAGGALS
TPRILINSGIGPADQIKTVQGGSVGVTLPEESEWIDLPVGKGLKDHPIVTLKFKTKSSLSSLDTTAFTKP
DQTNIDSFAQGSGLLVQGGQRLNFWSSVKGTDGIERFVQGTCNSPSNDTIKMKVYLTHGLTSTGEIGVTA
DGKTEYITQPWLNTDEDKEALASFVDRLIGFAQAENSTLTLDAGLTASSNVTGADLIKTFVTGSHYVGTA
KMGEDDGRKGGAAVVDLDTKVYGTDNLFVVDASFHPDLPTGNTQAIVMVAAEAAAKKVAAVEVGSAPAAS
ASSSAAVVATATATQAVSSSAVASSAVVSSSAAAAVTSAPASASITSAPTSTSETATFTGTTAITSVAVP
SPAYTEVPKWGRCGGIGYDGPTKCASGSSCKYQNDWYYQCL

>KAG9529380.1 FAD/NAD(P)-binding domain-containing protein, partial [Aureobasidium melanogenum]
MFRFLSILLLPTLGALAQSPSYDYIVAGAGPAGIIVAERLAESGASVILLEGGNASTYTSGGRDVLPWNN
TLTQYDVPGVRHYIKSFSDTSEYCTDTAGNAGCILGGGTMINQLAFIPPQPIDFDDKWPVGWKWNDVASA
AERTYLRNPGTTNPSADGIHYDQSSYNVFADFFKTQGYTPADAIAEPNRKHDVYSHAPYNVKDGLVAGPV
LTYLPLAQALSNFKLQLHTRVIRTIRNGSAVSGVEVEVDGQRQMINVNAGGRVILASGVFSTPRILYNSG
IGPKDQLQIVAGSTTTNVTLPPSSDWINLPVGQGIKDHLIVTLNFNTTEPVGFLDTTYFINPAANITDMY
NHGNGVLTQGYQRFTFWTSNTTSDGSTRFFQGTCYASGQNAVSMKLYLTHGITSSGAIGITAAGNTVYTV
KPYQTTAEDKYAIASFIDNLLVQTRKPDSVLIYAGASTDTGASLSKVYTGGSHWVSTAKMGTDDGRVNNG
TSVVDLDTKVYGTDNLFVVDASIHPDLPTGNLQAAVQIVAEAAAARILALPKKISSSSQSTSLTSSSSGK
ASSVDITSSTYFQSSSSVATTLATSVHVPSTSSIITSASSTSSSSTPNPTNPTCPLSNSTTFTAKSGAVF
LIECYLDRAGHDMASVDVPTNRIADCINKCDALPGCVDISMSGTACYMKSVVGDKIVQSKYIRGARLISK
APSA

>KAG9570402.1 FAD/NAD(P)-binding domain-containing protein, partial [Aureobasidium melanogenum]
MSRFLSILLLPALGALAQSASPSYDYIVAGAGPAGIIVAERLAESGASVILLERGNASTYSSGGRDILPW
NNSLTQYDVPGVRHYIKTSFEDTSEYCTDTAGNAGCILGGGTMVNQLAWIPPQPRDFDDKWPLGWKWNDV
AAAAERTYLRNPGTTNPSADGIHYDQSSYNVLANFFKTQGYTPADAIAEPNRKHDVYSHAPYNVQDGLVA
GPVFTYLPLAQALPNFKLQLQTKVIRAVRNGSAVSGVEVEVDGQRQIINVNAGGRVILASGVFSTPRILF
NSGIGPNDQLQIVASSTTTNVTLPPSSDWINLPVGQGIKDHVIVTLNFNTTEPVDFLDTPYFISPLSNIT
DMYSHGNGVLTQGYQRFTFWTSNTTSDGSVRFFQGTCYASGQNAVSMKLYLTHGITSSGAIGITAAGNTV
YTVKPYQTTAEDKYAIASFIDNLLVQTRKPDSILIYAGTSTDTGASLSKVYTGGSHWVSTAKMGTDDGRF
NNGTSVVDLDTRVYGTDNLFVVDSSVHPDLPTGNLQATVQIVAEAAAARILALPKKISSSSQSASSTSSS
SGKTSVVDTTSSTSVQSSSSVASTLATSVHVSSSSLFISSASSTTSSGTPNPTNPTCPLSNSTTFTTKSG
AVFLIECYLDRAGHDMASVDVPTNRIADCINKCDALPGCVDISMSGTACYMKNVVGDRIVQSKYIRGARL
ISKAALA

>KAG9571385.1 FAD/NAD(P)-binding domain-containing protein, partial [Aureobasidium melanogenum]
MSRFLSILLLPALGALAQSASPSFDYIVAGAGPAGIIVAERLAESGASVILLERGNASTYSSGGRDILPW
NNTLTQYDVPGVRHYIKTSFSDVSEYCTDTAGNAGCILGGGTMVNQLAFIPPQPRDFDDTWPVGWKWNDV
AGAAGRTYSRNPGTTNPSADGMHYDQTSYNVFADFFKTQGYTPADAIAEPNLKHDVYSHAPYNVKDGLVA
GPVLTYLPLAQALPNFKLQLHTKVIRAIRNGSTVSGVEVEVDGQRQIINVNAGGRVILASGVFSTPRILY
NSGIGPKDQLQIVAGSTATNVTLPPSSDWINLPVGQGIKDHLIVTLNFNTTEPVDFLDTPYFINPAANIT
DMYNHGNGVLTQGYQRFTFWTSNTTSDGSIRFFQGTCYASGQNVVSMKLYLTHGITSSGAIGITAAGNTV
YTVKPYQTTAEDKYAIASFIDNLLVQTRKPDSILIYAGASTDTGASLSKVYTGGSHWVSTAKMGTDDGRV
NNGTSVVDLDTKVYGTDNLFVVDASMHPDLPTGNLQAAVQIVAEAAAARILALPKKISSSSQSTSLTSSS
PGKASSVDTTSSTYIQSSSSVATTLATSIHVSSTSSVITSASSTSSSSTPNPTNPTCPLSDSTTFTAKSG
AVFLIECYLDRAGHDMASVDVPTNRIADCINKCDALPGCVDISMSGTACYMKSVVGDRIVQSKYIRGARL
ISKVPSA

>KAG9583628.1 FAD/NAD(P)-binding domain-containing protein, partial [Aureobasidium melanogenum]
MSRFLSILLLPALGALAQSANPSYDYIIAGAGPAGIIVAERLAESGASVILLERGNASTYSSGGRDSLPW
NNTLTQYDVPGVRHYIKTSFSDVSEYCTDTAGNAGCILGGGTMVNQLAFIPPQPIDFDDEWPVGWKWNDV
AGAAERTYSRNPGTTNPSADGIHYDQSSYSVFADFFKTQGYTPADAIAEPNRKHDVYSHAPYNVKDGLVA
GPVLTYLPLAQALPNFKLQLHTKVIRAIMNGSAVSGVEVEVDGQRQIINVNAGGRVILASGVFSTPRILF
NSGIGPNDQLQIVADSTTTNVTLPPSSDWINLPVGQGIKDHVIVTLNFNTTEPVDFLDTPYFISPSSNIT
DMYTHGNGVLTQGYQRFTFWTSNTTSDGSVRFFQGTCYASGQNAVSMKLYLTHGVTSSGAIGITAAGNTV
YTVKPYQTTAEDKHAIASFIDNLLMQTRKPDSILIYAGASTDTGASLSKVYTGGSHWVSTAKMGTDDGRV
NNGTSVVDLDTRVYGTDNLFVVDASMHPDLPTGNLQATVQIVAEAAAARILALPKKISSSSQSTSLTSSG
SGKASSVDTTSNTYVQSSSSVATTLATSVHVSSSSSVISSASSTTSSGTPNPTNPTCPLSNSTTFTAKSG
AVFLIECYMDRAGHDMASVDVPTNRIADCINKCDSLPGCVDISMSGTACYMKNDVGDRIVQSKYIRGARL
ISKAPSA

>KAG9592201.1 FAD/NAD(P)-binding domain-containing protein, partial [Aureobasidium melanogenum]
MSRFLSILLLPALGALAQSANPSYDYIIAGAGPAGIIVAERLAESGASVILLERGNASTYSSGGRDSLPW
NNTLTQYDVPGVRHYIKTSFSDVSEYCTDTAGNAGCILGGGTMVNQLAFIPPQPIDFDDEWPVGWKWNDV
AGAAERTYSRNPGTTNPSADGIHYDQSSYSVFADFFKTQGYTPADAIAEPNRKHDVYSHAPYNVKDGLVA
GPVLTYLPLAQALPNFKLQLHTKVIRAIMNGSAVSGVEVEVDGQRQIINVNAGGRVILASGVFSTPRILF
NSGIGPNDQLQIVADSTTTNVTLPPSSDWINLPVGQGIKDHVIVTLNFNTTEPVDFLDTPYFVSPSSNIT
DMYSHGNGVLTQGYQRFTFWTSKTTSDGSVRFFQGTCYASGQNAVSMKLYLTHGITSSGAIGITAAGNTV
YTVKPYQTTAEDKHAIASFIDNLLMQTRKPDSILIYAGASTDTGASLSKVYTGGSHWVSTAKMGTDDGRV
NNGTSVVDLDTRVYGTDNLFVVDASMHPDLPTGNLQATVQIVAEAAAARILALPKKISSSSQSTSLTSSG
SGEASSVDTTSNTYVQSSSSVATTLATSVHVSSSSSVISSASSTTSSGTPNPTNPTCPLSNSTTFTAKSG
AVFLIECYLDRAGHDMASVDVPTNRIADCINKCDSLPGCVDISMSGTACYMKNDVGDRIVQSKYIRGARL
ISKAPSA

>KAG9631885.1 FAD/NAD(P)-binding domain-containing protein, partial [Aureobasidium melanogenum]
MSRFLSILLLPALGALAQSANPSYDYIIAGAGPAGIIVAERLAESGASVILLERGNASTYSSGGRDSLPW
NNTLTQYDVPGVRHYIKTSFSDVSEYCTDTAGNAGCILGGGTMVNQLAFIPPQPIDFDDEWPVGWKWNDV
AGAAERTYSRNPGTTNPSADGNHYDQSSYSVFADFFKTQGYTPADAIAEPNRKHDVYSHAPYNVKDGLVA
GPVLTYLPLAQALPNFKLQLHTKVIRAIMNGSAVSGVEVEVDGQRQIINVNAGGRVILASGVFSTPRILF
NSGIGPNDQLHIVADSTTTNVTLPPSSDWINLPVGQGIKDHVIVTLNFNTTEPVDFLDTPYFVSPSSNIT
DMYSHGNGVLTQGYQRFTFWTSNTTSDGSVRFFQGTCYASGQNAVSMKLYLTHGVTSSGAIGITAAGNTV
YTVKPYQTTAEDKHAIASFIDNLLMQTRKPDSILIYAGASTDTGASLSKVYTGGSHWVSTAKMGTDDGRV
NNGTSVVDLDTRVYGTDNLFVVDASMHPDLPTGNLQATVQIVAEAAAARILALPKKISSSSQSTSLTSSG
SGKASSVDTTSNTYVQSSSSVATTLATSVHVSSSSSVISSASSTTSSGTPNPTNPTCPLSNSTTFTAKSG
AVFLIECYMDRAGHDMASVDVPTNRIAECINKCDSLPGCVDISMSGTACYMKNVVGDRIVQSKYIRGARL
ISKAPSA

>KAG9666736.1 FAD/NAD(P)-binding domain-containing protein, partial [Aureobasidium melanogenum]
MSRFLSILLLPALGALAQSASPSFDYIVAGAGPAGIIVAERLAESGASVILLERGNASTYSSGGRDVLPW
NSTLTQYDVPGVRHYIKSSFADTSEYCTDTAGNAGCILGGGTMVNQLAFIPPQPRDFDDKWPVGWKWNDV
AGAAGRTYSRNPGTTNPSADGVHYDQTSYDVFADFFKTQGYTAADAIAEPNLKHDVYSHAPYNVKEGLVA
GPVLTYLPLAQALPNFKLQLHTKVIRAIRNGSAVSGVEVEVDGQRQIINVNAGGRVILASGVFSTPRILY
NSGIGPEDQLQIVADSTTTNVTLPPSSDWINLPVGQGIKDHLIVTLNFNTTEPVDFLDTPYFINPAVNIT
DMYNHGNGVLTQGYQRFTFWTSNTTSDGSTRFFQGTCYASGQNAVSMKLYLTHGITSSGAIGITASGNTV
YTVKPYQTTAEDKYAIASFIDNLLVQTRKPDSVLIYAGASTDTGASLSKVYTGGSHWVSTAKMGTDDGRV
NNGTSVVDLDTKVYGTDNLFVVDASMHPDLPTGNLQAAVQIVAEAAAAKILALPKKISSSSQSTSLTSSS
SGKTSSVDTTSSTYVQSSSSVATTLATSIYVSSTSSVITSASSTSSSSTPNPTNPTCPLSNSTTFTAKSG
AVFLIECYLDRAGHDMASVDVPTNRIADCINKCDVLPGCVDISMSGTACYMKSVVGDRIVQSKYIRGARL
ISKAPSA

>KAG9670434.1 FAD/NAD(P)-binding domain-containing protein, partial [Aureobasidium melanogenum]
MPRFAAFLPLAYALGAFAQSVAYTDPNTGIDFMSFQDSDTGARFSVATPETLDTDFIGQIVAPTTEGWAG
LDLSAQMANHILVVAWPDGDKVMSSVREATGYTTPPVYTGNVTTTPIANGTFVNSTHFSYTFVCNGCITG
ESDSFPNTVKGNAFGWAYSSDAPAKPSAADTALNMHSGFGAFAIIFANSSSASYSTWASWAEAIVPAAVT
PSNGTVGSTSTSGQNNTSTAPIATTLNTTYDYIIAGAGPAGIIVAERLAESGAEVLLLERGDASTHASGG
RAVESWNETVTQYDVPAMAYYLSTAGVTNEYCTDTADQAGCLLGGSSMINALMFVRPQERDFDDKWPTGW
KWSDVSASAESFYERNPGTISPSKDGQRYDQGAYDVLSTFFTSNGWTSVNALEEPNKKTDVFSHPPWNIQ
DGLRAGPVLTYLPLAKSKKNFHVQLNSTVIRAVRESSFVTGVEVELQDGSRQIINVKTGGKVVLAGGALS
TPRILINSGIGPADQIKTVQGGSVGVTLPEESEWIDLPVGKGLKDHPIVTLKFKTKSSLASLDTSAFTKP
DQTNVDSFAQGSGLLVQGGQRLNFWSSVKGTDGIERFVQGTCNSPSNDTIKMKVYLTHGLTSTGEIGVTA
DGKTEYITQPWLNTDEDKEALASFVDRLIGFAQAENSTLTLDAGLTASSNVTGADLIKTFVTGSHYVGTA
KMGEDDGRKGGAAVVDLDTKVYGTDNLFVVDASFHPDLPTGNTQAIVMVAAEAAAKKVAAVKVGSAPAAS
ASSSAVVSSATATQAVSSSAAAVTSAPASASITSAPTSTSETATFTGTTAITSVAVPSPAYTEVPKWGRC
GGIGYDGPTKCASGSSCKYQNDWYYQCL

>KAG9684050.1 FAD/NAD(P)-binding domain-containing protein, partial [Aureobasidium melanogenum]
MSRFLSILLLPALGALAQSANPSYDYIIAGAGPAGIIVAERLAESGASVILLERGNASTYSSGGRDTLPW
NNTLTQYDVPGVRHYIKTSFSDVSEYCTDTAGNAGCILGGGTMVNQLAFIPPQPIDFDDEWPVGWKWNDV
AGAAERTYSRNPGTTNPSADGNHYDQSSYSVFADFFKTQGYTPADAIAEPNRKHDVYSHAPYNVKDGLVA
GPVLTYLPLAQALPNFKLQLHTKVIRAIMNGSAVSGVEVEVDGQRQIINVNAGGRVILASGVFSTPRILF
NSGIGPNDQLHIVADSTTTNVTLPPSSDWINLPVGQGIKDHVIVTLNFNTTEPVDFLDTPYFVSPSSNIT
DMYSHGNGVLTQGYQRFTFWTSNTTSDGSVRFFQGTCYASGQNAVSMKLYLTHGVTSSGAIGITAAGNTV
YTVKPYQTTAEDKHAIASFIDNLLMQTRKPDSILIYAGASTDTGASLSKVYTGGSHWVSTAKMGTDDGRV
NNGTSVVDLDTRVYGTDNLFVVDASMHPDLPTGNLQATVQIVAEAAAARILALPKKISSSSQSTSLTSSG
SGEASSVDTTSNTYVQSSSSVATTLATSVHVSSSSSVISSASSTTSSGTPNPTNPTCPLSNSTTFTAKSG
AVFLIECYMDRAGHDMASVDVPTNRIAECINKCDSLPGCVDISMSGTACYMKNVVGDRIVQSKYIRGARL
ISKAPSA

>KAG9689889.1 FAD/NAD(P)-binding domain-containing protein, partial [Aureobasidium melanogenum]
MPRFAAFLPLAYALGAFAQSVAYTDPNTGIDFMSFQDSDTGARFSVATPETLGTDFIGQIVAPTTEGWAG
LDLSAQMANHILVVAWPDGDEVMSSVREATGYTTPPVYTGNVTTTPIANGTFVNSTHFSYTFVCNGCITG
ESDSFPNTVKGNAFGWAYSSDAPAKPSAADTALNMHSGFGAFAIIFANSGSASYDTWASWAEAIVPAAVT
PSNGTVGLTSTSGQNNTSTVPIATTLNTTYDYIIAGAGPAGIIVAERLAESGAEVLLLERGDASTHASGG
RAVESWNETVTQYDVPAMAYYLSTAGVTNEYCTDTADQAGCLLGGSSMINALMFVRPQERDFDDKWPTGW
KWSDVSASAESFYERNPGTISPSKDGQRYDQGAYDVLSTFFTSNGWSSVNAIEEPNKKTDVFSHPPWNIQ
DGLRAGPVLTYLPLAKSKKNFHIQLNSTVVRAVRESSFVTGVEVELLDGSRQIINVNTGGKVVLAGGALS
TPRILINSGIGPADQIKTVQGGSVGVNLPEESEWIDLPVGKGLKDHPIVTLKFKTKSSLSSLDTTAFTKP
DQTNIDSFAQGNGLLVQGGQRLNFWSSVKGTDGIERFIQGTCNSPSNDTIKMKVYLTHGLTSTGEIGITA
DGKTEYITQPWLNTDEDKEALASFVDRLISFAQAENSTLTLDAGLTASSNVTGADLIKTFVTGSHYVGTA
KMGEDDGRKGGAAVVDLDTKVYGTDNLFVVDASFHPDLPTGNTQAIVMVAAEAAAKKVAAVKVGSAPAAS
SSAAASSATATQAVSSTAVASSTAVSSSAAAVTSAPESASITSAPTSTSETATFTGTTAITSVAVPSPAY
TEVPKWGRCGGIGYDGPTKCASGSTCKYQNDWYYQCL

>KAG9691927.1 FAD/NAD(P)-binding domain-containing protein, partial [Aureobasidium melanogenum]
MSRFLSVLLLPALGALAQTASPSYDYIVAGAGPAGIIVAERLAEGGASVILLERGNASTYSSGGRDILPW
NDTLTQYDVPGVRHYIKSSFSDISEYCTDTAGNAGCILGGGTMVNQLAYIPPQAIDFDDKWPVGWKWNDV
AGAAERTYSRNPGTTNPSADGIHYDQSSYNVFADFFKTQGYSPADAIAEPNRKHDVYSHAPYNVKDGLVA
GPVLTYLPLAQALLNFKLQLHTKVIRAVRNGSVVSGVEVEVDGQRQMINVNAGGRVILASGVFSTPRILF
NSGIGPNDQLQIVAGSTTTNVTLPPSSDWINLPVGQGIKDHIIVTLNFNTTEPVDFLDTSYFISPSSNIT
DVYSRGNGILTQGYQRFTFWTSNTTSDGSVRFFQGTCYASGQNVVSMKLYLTHGITSSGAIGITAAGNTV
YTVKPYQTTAEEKYAIASFIDNLLVQTRKPDSILIYAGASTDTGASLSKVYTGGSHWVSTAKMGTDDGRI
NNGTSVVDLDTKVYGTDNLFVVDASMHPDLPTGNLQATVQIVAEAAAARILALPKKISSSSQSASSISSS
SSKASSVDTSSSTSTQSSSSVATTLATSVHISSTSSIVSSASSTSSSSTPNPTNPTCPLSNSTTFTAKSG
AVFLIECYLDRAGHDMASVDVPTNRIADCINKCDALPGCVDISMSGTACYMKNVVGERIVHSKYIRGARL
ISKAP

>KAG9735664.1 FAD/NAD(P)-binding domain-containing protein, partial [Aureobasidium melanogenum]
MSRFLSILLLPALGALAQSANPSYDYIIAGAGPAGIIVAERLAESGASVILLERGNASTYSSGGRDTLPW
NNTLTQYDVPGVRHYIKTSFSDVSEYCTDTAGNAGCILGGGTMVNQLAFIPPQPIDFDDEWPVGWKWNDV
AGAAERTYSRNPGTTNPSADGIHYDQSSYSVFADFFKTQGYTPADAIAEPNRKHDVYSHAPYNVKDGLVA
GPVLTYLPLAQALPNFKLQLHTKVIRAIMNGSAVSGVEVEVDGQRQIINVNAGGRVILASGVFSTPRILF
NSGIGPNDQLHIVADSTTTNVTLPPSSDWINLPVGQGIKDHVIVTLNFNTTEPVDFLDTPYFISPSSNIT
DMYTHGNGVLTQGYQRFTFWTSNTTSDGSVRFFQGTCYASGQNAVSMKLYLTHGITSSGAIGITAAGNTV
YTVKPYQTTAEDKHAIASFIDNLLMQTRKPDSILIYAGASTDTGASLSKVYTGGSHWVSTAKMGTDDGRV
NNGTSVVDLDTRVYGTDNLFVVDASMHPDLPTGNLQATVQIVAEAAAARILALPKKISSSSQSTSLTSSG
SGKASSVDTTSNTYVQSSSSVATTLATSVHVSSSSSVISSASSTTSSGTPNPTNPTCPLSNSTTFTAKSG
AVFLIECYLDRAGHDMASVDVPTNRIADCINKCDSLPGCVDISMSGTACYMKNDVGDRIVQSKYIRGARL
ISKAPSA

>KAG9763588.1 FAD/NAD(P)-binding domain-containing protein, partial [Aureobasidium melanogenum]
MSRFLSILLLPALGALAQSANPSYDYIIAGAGPAGIIVAERLAESGASVILLERGNASTYSSGGRDTLPW
NNTLTQYDVPGVRHYIKTSFSDVSEYCTDTAGNAGCILGGGTMVNQLAFIPPQPIDFDDEWPVGWKWNDV
AGAAERTYSRNPGTTNPSADGIHYDQSSYSVFADFFKTQGYTPADAIAEPNRKHDVYSHAPYNVKDGLVA
GPVLTYLPLAQALPNFKLQLHTKVIRAIMNGSAVSGVEVEVDGQRQIINVNAGGKVILASGVFSTPRILF
NSGIGPNDQLQIVADSTTTNVTLPPSSDWINLPVGQGIKDHVIVTLNFNTTEPVDFLDTPYFVSPSSNIT
DMYSHGNGVLTQGYQRFTFWTSKTTSDGSVRFFQGTCYASGQNAVSMKLYLTHGITSSGAIGITAAGNTV
YTVKPYQTTAEDKHAIASFIDNLLMQTRKPDSILIYAGASTDTGASLSKVYTGGSHWVSTAKMGTDDGRV
NNGTSVVDLDTRVYGTDNLFVVDASMHPDLPTGNLQATVQIVAEAAAARILALPKKISSSSQSTSLTSSG
SGKASSVDTTSNTYVQSSSSVATTLATSVHVSSSSSVISSASSTTSSGTPNPTNPTCPLSNSTTFTAKSG
AVFLIECYLDRAGHDMASVDVPTNRIADCINKCDSLPGCVDISMSGTACYMKNDVGDRIVQSKYIRGARL
ISKAPSA

>KAG9836626.1 FAD/NAD(P)-binding domain-containing protein, partial [Aureobasidium melanogenum]
MSRFLSILLLPALGALAQSANPSYDYIIAGAGPAGIIVAERLAESGASVILLERGNASTYSSGGRDSLPW
NNTLTQYDVPGVRHYIKTSFSDVSEYCTDTAGNAGCILGGGTMVNQLAFIPPQPIDFDDEWPVGWKWNDV
AGAAERTYSRNPGTTNPSADGNHYDQSSYSVFADFFKTQGYTPADAIAEPNRKHDVYSHAPYNVKDGLVA
GPVLTYLPLAQALPNFKLQLHTKVIHAIRNGSAVFGVEVEVDGQRQIINVNAGGKVILASGVFSTPRILF
NSGIGPNDQLQIVADSTTTNVTLPPSSDWINLPVGQGIKDHVIVTLNFNTTEPVDFLDTPYFISPSSNIT
DMYTHGNGVLTQGYQRFTFWTSNTTSDGSVRFFQGTCYASGQNAVSMKLYLTHGITSSGAIGITAAGNTV
YTVKPYQTTAEDKHAIASFIDNLLMQTRKPDSILIYAGASTDTGASLSKVYTGGSHWVSTAKMGTDDGRV
NNGTSVVDLDTRVYGTDNLFVVDASMHPDLPTGNLQATVQIVAEAAAARILALPKKISSSSQSTSLTSSG
SGKASSVDTTSNTYVQSSSSVATTLATSVHVSSSSSVISSASSTTSSGTPNPTNPTCPLSNSTTFTAKSG
AVFLIECYMDRAGHDMASVDVPTNRIAECINKCDSLPGCVDISMSGTACYMKNVVGDRIVQSKYIRGARL
ISKAPSA

>KAG9840323.1 FAD/NAD(P)-binding domain-containing protein, partial [Aureobasidium melanogenum]
MSRFLSILLLPALGALAQSANPSYDYIIAGAGPAGIIVAERLAESGASVILLERGNASTYSSGGRDTLPW
NNTLTQYDVPGVRHYIKTSFSDVSEYCTDTAGNAGCILGGGTMVNQLAFIPPQPIDFDDEWPVGWKWNDV
AGAAERTYSRNPGTTNPSADGNHYDQSSYSVFADFFKTQGYTPADAIAEPNRKHDVYSHAPYNVKDGLVA
GPVLTYLPLAQALPNFKLQLHTKVIHAIRNGSAVFGVEVEVDGQRQIINVNAGGRVILASGVFSTPRILF
NSGIGPNDQLHIVADSTTTNVTLPPSSDWINLPVGQGIKDHVIVTLNFNTTEPVDFLDTPYFVSPSSNIT
DMYSHGNGVLTQGYQRFTFWTSKTTSDGSVRFFQGTCYASGQNAVSMKLYLTHGITSSGAIGITAAGNTV
YTVKPYQTTAEDKHAIASFIDNLLMQTRKPDSILIYAGASTDTGASLSKVYTGGSHWVSTAKMGTDDGRV
NNGTSVVDLDTRVYGTDNLFVVDASMHPDLPTGNLQATVQIVAEAAAARILALPKKISSSSQSTSLTSSG
SGKASSVDTTSNTYVQSSSSVATTLATSVHVSSSSSVISSASSTTSSGTPNPTNPTCPLSNSTTFTAKSG
AVFLIECYMDRAGHDMASVDVPTNRIADCINKCDSLPGCVDISMSGTACYMKNDVGDRIVQSKYIRGARL
ISKAPSA

>KAG9853001.1 FAD/NAD(P)-binding domain-containing protein, partial [Aureobasidium melanogenum]
MSRFLSVLLLPALGALAQSASPSYDYIIAGAGPAGIIVAERLAESGSSVLLLERGNASTYSSGGRDILPW
SNTLTQYDVPGVRHYIKTSFSDVSEYCTDTAGNAGCILGGGTMVNQLAYIPPQQVDFDDKWPSGWKWNDV
ASAAERVHSRNPGTTTPSADGIRYDQSSYNVFADFFKKQGYTPADAIAEPNLKHDVYSHAPYNVKDGLVA
GPVLTYLPLAQALPNFKLQLHTKVIRAVRNGSIVSGVEVEVDGQRQMINVNAGGRVILASGVFSTPRILF
NSGIGPKDQLQIVAGSTTTNVTLPQSSDWINLPVGQGIKDHLIVTLNFNTTEPVDFLDTPYFINPAANIT
DMYSHGNGILTQGYQRFTFWTSNTTSDGSVRFFQGTCYASGQNAVSMKLYLTHGITSSGAIGITAAGNTV
YTVNPYQTTAEDKYAIASFIDNLLVQTRKPDSILVYAGASTDTGASLSKVYTGGSHWISTAKMGTDDGRV
NNGTSVVDLDTRVYGTDNLFVVDASMHPDLPTGNLQATVQIVAEAAAARILALPKKISSSSQSASSTSSS
PGKTSVVDTTSSTSVQSSASVATTLATSIHISSTSSVILSASSTTSSSTPNPTNPTCPLSNSTTFTAKSG
AVFLIECYLDRAGHDMASVDVPTNRIADCINKCDALPGCVDISMSGTACYMKNVVGDRIVQSKYIRGARL
ISKAPSA

>KAG9856973.1 FAD/NAD(P)-binding domain-containing protein, partial [Aureobasidium melanogenum]
MSRFLSILLLPALGALAQSANPSYDYIIAGAGPAGIIVAERLAESGASVILLERGNASTYSSGGRDTLPW
NNTLTQYDVPGVRHYIKTSFSDVSEYCTDTAGNAGCILGGGTMVNQLAFIPPQPIDFDDEWPVGWKWNDV
AGAAERTYSRNPGTTNPSADGIHYDQSSYSVFADFFKTQGYTPADAIAEPNRKHDVYSHAPYNVKDGLVA
GPVLTYLPLAQALPNFKLQLHTKVIRAIRNGSAVSGVEVEVDGQRQIINVNAGGRVILASGVFSTPRILF
NSGIGPNDQLHIVADSTTTNVTLPPSSDWINLPVGQGIKDHVIVTLNFNTTEPVDFLDTPYFVSPSSNIT
DMYSHGNGVLTQGYQRFTFWTSKTTSDGSVRFFQGTCYASGQNAVSMKLYLTHGITSSGAIGITAAGNTV
YTVKPYQTTAEDKHAIASFIDNLLMQTRKPDSILIYAGASTDTGASLSKVYTGGSHWVSTAKMGTDDGRV
NNGTSVVDLDTRVYGTDNLFVVDASMHPDLPTGNLQATVQIVAEAAAARILALPKKISSSSQSTSLTSSG
SGEASSVDTTSNTYVQSSSSVATTLATSVHVSSSSSVISSASSTTSSGTPNPTNPTCPLSNSTTFTAKSG
AVFLIECYLDRAGHDMASVDVPTNRIADCINKCDSLPGCVDISMSGTACYMKNDVGDRIVQSKYIRGARL
ISKAPSA

>KAG9902204.1 FAD/NAD(P)-binding domain-containing protein, partial [Aureobasidium melanogenum]
MPRFAAFLPLAYALGAFAQSVAYTDPNTGIDFMSFQDSDSGARFSVATPETLSTDFIGQIVAPTTEGWAG
LDLSAQMANHILVVAWPDGDKVMSSVREATGYTTPPVYTGNVTTTPIANGTFVNSTHFSYTFVCNGCITG
ESDSFPNTVKGNAFGWAYSSDAPAKPSAADTALNMHSGFGAFAIIFANSGSASYDTWASWAEAMVPAAVT
PSNGTVGLTSTSGQNNTSTVPIATTLNTTYDYIIAGAGPAGIIVAERLAESGAEVLLLERGDASTHASGG
RAVESWNETVTQYDVPAMAYYLSTAGVTNEYCTDTADQAGCLLGGSSMINALMFVRPQERDFDDKWPTGW
KWSDVSASAESFYERNPGTISPSKDGQRYDQGAYDVLSTFFTSNGWSSVNALEEPNKKTDVFSHPPWNIQ
DGLRAGPVLTYLPLAKSKKNFHIQLNSTVIRAVRESSFVTGVEVELQDGSRQIINVKTGGKVVLAGGALS
TPRILINSGIGPADQIKTVQGGSVGVTLPEESEWIDLPVGKGLKDHPIVTLKFKTKSSLSSLDTTAFTKP
DQTNVDSFAQGSGLLVQGGQRLNFWSSVKGTDGIERFIQGTCNSPSNDTIKMKVYLTHGLTSTGEIGITA
DGKTEYITQPWLNTDEDKEALASFVDRLISFAQAENSTLTLDAGLTASSNVTGADLIKTFVTGSHYVGTA
KMGEDDGRKGGAAVVDLDTKVYGTDNLFVVDASFHPDLPTGNTQAIVMVAAEAAAKKVAAVKVGSAPAAS
SSAAASSATATQAVSSTAVASSTAVSSSAAAVTSAPESASITSAPTSTSETATFTGTTAITSVAVPSPAY
TEVPKWGRCGGIGYDGPTKCASGSTCKYQNDWYYQCL

>KAG9925148.1 FAD/NAD(P)-binding domain-containing protein, partial [Aureobasidium melanogenum]
MPRFAAFLPLAYALGAFAQSVAYTDPNTGIDFMSFQDSDSGARFSVATPETLSTDFIGQIVAPTTEGWAG
LDLSAQMANHILVVAWPDGDEVMSSVREATGYTTPPVYTGNVTTTPIANGTFVNSTHFSYTFVCNGCITG
ESDSFPNTVKGNAFGWAYSSDAPAKPSAADTALNMHSGFGAFAIIFASSSSASYDTWASWAEAIVPAAVT
PSNGTVGSTSTSGQNNTSTVPIATTLNTTYDYIIAGAGPAGIIVAERLAESGAEVLLLERGDASTHASGG
RAVESWNETVTQYDVPAMAYYLSTDGVTNEYCTDTADQAGCLLGGSSMINALMFVRPQERDFDDKWPTGW
KWSDVSASAESFYERNPGTISPSKDGQRYDQGAYDVLSTFFTSNGWSSVNALEEPNKKTDVFSHPPWNIQ
DGLRAGPVLTYLPLAKSKKNFHIQLNSTVIRAVRESSFVTGVEVELQDGSRQIINVKTGGKVVLAGGALS
TPRILINSGIGPADQIKTVQGGSVGVTLPEESEWIDLPVGKGLKDHPIVTLKFKTKSSLSSLDTTAFTKP
DQTNVDSFAQGSGLLVQGGQRLNFWSSVKGTDGIERFIQGTCNSPSNDTIKMKVYLTHGLTSTGEIGVTA
DGKTEYITQPWLNTDEDKEALASFVDRLIGFAQAENSTLTLDAGLTASSNVTGADLIKTFVTGSHYVGTA
KMGEDDGRKGGAAVVDLDTKVYGTDNLFVVDASFHPDLPTGNTQAIVMVAAEAAAKKVAAVKVGSAPAAS
ASSSAAVSSATATQAVSSSAVASSTVISSSAAAVTSAPASASITSAPTSTSETATFTGTTAITSVAVPSP
AYTEVPKWGRCGGIGYDGPTKCASGSSCKYQNDWYYQCL

>KAG9938778.1 FAD/NAD(P)-binding domain-containing protein, partial [Aureobasidium melanogenum]
MSRFLSILLLPALGALAQSANPSYDYIIAGAGPAGIIVAERLAESGASVILLERGNASTYSSGGRDSLPW
NNTLTQYDVPGVRHYIKTSFSDVSEYCTDTAGNAGCILGGGTMVNQLAFIPPQPIDFDDEWPVGWKWNDV
AGAAERTYSRNPGTTNPSADGNHYDQSSYSVFADFFKTQGYTPADAIAEPNRKHDVYSHAPYNVKDGLVA
GPVLTYLPLAQALPNFKLQLHTKVIRAIMNGSAVSGVEVEVDGQRQIINVNAGGRVILASGVFSTPRILF
NSGIGPNDQLHIVADSTTTNVTLPPSSDWINLPVGQGIKDHVIVTLNFNTTEPVDFLDTPYFISPSSNIT
DMYTHGNGVLTQGYQRFTFWTSKTTSDGSVRFFQGTCYASGQNAVSMKLYLTHGVTSSGAIGITAAGNTV
YTVKPYQTTAEDKHAIASFIDNLLMQTRKPDSILIYAGASTDTGASLSKVYTGGSHWVSTAKMGTDDGRV
NNGTSVVDLDTRVYGTDNLFVVDASMHPDLPTGNLQATVQIVAEAAAARILALPKKISSSSQSTSLTSSG
SGKASSVDTTSNTYVQSSSSVATTLATSVHVSSSSSVISSASSTTSSGTPNPTNPTCPLSNSTTFTAKSG
AVFLIECYLDRAGHDMASVDVPTNRIADCINKCDSLPGCVDISMSGTACYMKNDVGDRIVQSKYIRGARL
ISKAPSA

>KAG9943299.1 FAD/NAD(P)-binding domain-containing protein, partial [Aureobasidium melanogenum]
MSRFLSVLLLPALGALAQTASPSYDYIVAGAGPAGIIVAEKLAESGASVILLERGNASTYSSGGRDILPW
NNTLTQYDVPGVRHYIKTSFQDTSEYCTDTAGNAGCILGGGTMVNQLAYIPPSNHDFDDKWPVGWKWNDV
AGAAERTYSLNPGTTNPSADGIHYDQSSYNVFADFFKTQGYTPADAIAEPNRKHDVYSHAPYNVKDGLVA
GPVLTYLPLAQALPNFKLQLHTKVIRAVRNGSAVSGVEVEVDGRRQIINVNAGGRVILASGVFSTPRILF
NSGIGPNDQLQIVAGSTTTNVTLPPSSDWINLPVGQGIKDHIIVTLNFNTTEPVDFLDTPYFISPSSNIT
DMYSHGNGILTQGYQRFTFWTSNTTSDGSVRFFQGTCYASGQNAVSMKLYLTHGITSSGAIGITAAGNTV
YTVKPYQTTAEDKYAIASFIDNLLVQTRKPDSILIYAGASTDTGASLSKVYTGGSHWVSTAKMGTDDGRI
NNGTSVVDLDTKVYGTDNLFVVDASMHPDLPTGNLQATVQIVAEAAAARILALPKKISSSSQSASSTSSS
SSKASSVDTSSSTSTQSSSSVATTLATSVHISSTSSIVSSASSTSSSSTPNPTNPTCPLSNSTTFTAKSG
AVFLIECYLDRAGHDMASVDVPTNRIADCINKCDALPGCVDISMSGTACYMKNVVGERIVQSKYIRGARL
ISKAP

>KAG9957457.1 FAD/NAD(P)-binding domain-containing protein, partial [Aureobasidium melanogenum]
MPRFAAFLPLAYALGAFAQSVAYTDPNTGIDFMSFQDSDTGARFSVATPETLDTDFIGQIVAPTTEGWAG
LDLSAQMANHILVVAWPEGDKVMSSVREATGYTTPPVYTGNVTTTPIANGTFVNSTHFSYTFVCNGCITG
ESDSFPNTVKGNAFGWAYSSDAPAKPSAADTALNMHSGFGAFAVIFANSSSASYDTWASWAEAIVPAAVT
SSNGTVGSTSTSGQNNTSTAPIATTLNTTYDYIIAGAGPAGIIVAERLAESGAEVLLLERGDASTHASGG
RAVESWNETVTQYDVPAMAYYLSTAGVTNEYCTDTADQAGCLLGGSSMINALMFVRPQERDFDDKWPTGW
KWSDVSASAESFYERNPGTISPSKDGQRYDQGAYDVLSTFFTSNGWSSVNAIEEPNKKTDVFSHPPWNIQ
DGLRAGPVLTYLPLAKSKKNFHIQLNSTVIRAVRESSFVTGVEVELLDGSRQTINVKTGGKVVLAGGALS
TPRILINSGIGPADQIKTVQGGSVGVTLPEESEWIDLPVGKGLKDHPIVTLKFKTKSSLSSLDTTAFTKP
DQTNIDSFAQGSGLLVQGGQRLNFWSSVKGTDGKERFIQGTCNSPSNDTIKMKVYLTHGLTSTGEIGVTA
DGKTEYITQPWLNTDEDKEALASFVDRLIGFAQAENSTLTLDAGLTASSNVTGADLIKTFITGSHYVGTA
KMGEDDGRKGGAAVVDLDTKVYGTDNLFVVDASFHPDLPTGNTQAIVMVAAEAAAKKVAAVKVGSAPAAS
ASSSAVVSSATATQPVSSSAVASSAVVSSSSAAAVTSAPASASITSAPTSTSETATFTGTTAITYVAVPS
PAYTEVPKWGRCGGIGYDGPTKCAAGSSCKYQNDWYYQCL

>KAG9964059.1 FAD/NAD(P)-binding domain-containing protein, partial [Aureobasidium melanogenum]
MSRFLSILLLPALGALAQSASPSYDYIVAGAGPAGIIVAERLAESGASVILLERGNASTYSSGGRDILPW
NNSLTQYDVPGVRHYIKTSFEDTSEYCTDTAGNAGCILGGGTMVNQLAWIPPQPRDFDDKWPLGWKWNDV
AAAAERTYLRNPGTTNPSADGIHYDQSSYNVLANFFKTQGYTPADAIAEPNRKHDVYSHAPYNVKDGLVA
GPVFTYLPLAQALPNFKLQLQTKVIRAVRNGSAVSGVEIEVDGQRQIINVNAGGRVILASGVFSTPRILF
NSGIGPNDQLQIVASSTTTNVTLPPSSDWINLPVGQGIKDHVIVTLNFNTTEPVDFLDTPYFISPLSNIT
DMYSHGNGVLTQGYQRFTFWTSNTTSDGSVRFFQGTCYASGQNAVSMKLYLTHGITSSGAIGITAAGNTV
YTVKPYQTTAEDKYAIASFIDNLLVQTRKPDSILIYAGTSTDTGASLSKVYTGGSHWVSTAKMGTDDGRF
NNGTSVVDLDTRVYGTDNLFVVDSSVHPDLPTGNLQATVQIVAEAAAARILALPKKISSSSQSASSTSSS
SGKTSVVDTTSSTSVQSSSSVASTLATSVHVSSSSLFISSASSTTSSGTPNPTNPTCPLSNSTTFTTKSG
AVFLIECYLDRAGHDMASVDVPTNRIADCINKCDALPGCVDISMSGTACYMKNVVGDRIVQSKYIRGARL
ISKAASA

>KAH0014520.1 FAD/NAD(P)-binding domain-containing protein, partial [Aureobasidium melanogenum]
MPRFAAFLPLAYALGAFAQSVAYTDPNTGIDFMSFQDSDTGARFSVATPETLDTDFIGQIVAPTTEGWAG
LDLSAQMANHILVVAWPDGDKVMSSVREATGYTTPPVYTGNVTTTPIANGTFVNSTHFSYTFVCNGCITG
ESDSFPNTVKGNAFGWAYSSDAPAKPSAADTALNMHSGFGAFAIIFANSSSASYDTWASWAEAIVPAAVT
PSNGTVGSTSTSGQNNTSTAPIATTLNTTYDVIIAGAGPAGIIVAERLAESGAEVLLLERGDASTHASGG
RAVESWNETVTQYDVPAMAYYLSTAGVTNEYCTDTADQAGCLLGGSSMINALMFVRPQERDFDDKWPTGW
KWSDVSASAESFYERNPGTISPSKDGQRYDQGAYDVLSTFFTSNGWSSVNALEEPNKKTDVFSHPPWNIQ
DGLRAGPVLTYLPLAKSKKNFHIQLNSTVIRAVRESSFVTGVEVELQDGSRQIINVKTGGKVVLAGGALS
TPRILINSGIGPADQIKTVQGGSVGVTLPEESEWIDLPVGKGLKDHPIVTLKFKTKSSLASLDTSAFTKP
DQTNVDSFAQGSGLLVQGGQRLNFWSSVKGTDGIERFVQGTCNSPSNDTIKMKVYLTHGLTSTGEIGVTA
DGKTEYITQPWLNTDEDKEALASFVDRLIGFAQAENSTLTLDAGLTASSNVTGADLIKTFVTGSHYVGTA
KMGEDDGRKGGAAVVDLDTKVYGTDNLFVVDASFHPDLPTGNTQAIVMVAAEAAAKKVAAVKVGSAPAAS
ASSSAVVSSTTATQAVSSSAAAVTSAPASASITSAPTSTSETATFTGTTAITSVAVPSPAYTEVPKWGRC
GGIGYDGPTKCASGSSCKYQNDWYYQCL

>KAH0026195.1 FAD/NAD(P)-binding domain-containing protein, partial [Aureobasidium melanogenum]
MPRFAAFLPLAYALGAFAQSVAYTDPNTGIDFMSFQDSDSGARFSVATPETLSTDFIGQIVAPTTEGWAG
LDLSAQMANHILVVAWPDGDKVMSSVREATGYTTPPVYTGNVTTTPIANGTFVNSTHFSYTFVCNGCITG
ESDSFPNTVKGNAFGWAYSSDAPAKPSAADTALNMHSGFGAFAIIFASSSSASYDTWASWAEAIVPAAVT
PSNGTVGSTSTSGQNNTSTVPIATTLNTTYDYIIAGAGPAGIIVAERLAESGAEVLLLERGDASTHASGG
RAVESWNETVTQYDVPAMAYYLSTDGVTNEYCTDTADQAGCLLGGSSMINALMFVRPQERDFDDKWPTGW
KWSDVSASAESFYERNPGTISPSKDGQRYDQGAYDVLSTFFTSNGWSSVNALEEPNKKTDVFSHPPWNIQ
DGLRAGPVLTYLPLAKSKKNFHIQLNSTVIRAVRESSFVTGVEVELQDGSRQIINVKTGGKVVLAGGALS
TPRILINSGIGPADQIKTIRGGSVGVTLPEESEWIDLPVGKGLKDHPIVTLKFKTKSSLSSLDTTAFTKP
DQTNVDSFAQGSGLLVQGGQRLNFWSSIKGTDGIERFIQGTCNSPSNDTIKMKVYLTHGLTSTGEIGVTA
DGKTEYITQPWLNTDEDKEALASFVDRLIGFAQAENSTLTLDAGLTASSNVTGADLIKTFVTGSHYVGTA
KMGEDDGRKGGAAVVDLDTKVYGTDNLFVVDASFHPDLPTGNTQAIVMVAAEAAAKKVAAVKVGSAPAAS
ASSSAAVSSATATQAVSSSAVASSTVISSSAAAVTSAPASASITSAPTSTSETATFTGTTAITSVAVPSP
AYTEVPKWGRCGGIGYDGPTKCASGSSCKYQNDWYYQCL

>KAH0037049.1 FAD/NAD(P)-binding domain-containing protein, partial [Aureobasidium melanogenum]
MSRFLSILLLPALGALAQSANPSYDYIIAGAGPAGIIVAERLAESGASVILLERGNASTYSSGGRDTLPW
NNTLTQYDVPGVRHYIKTSFSDVSEYCTDTAGNAGCILGGGTMVNQLAFIPPQPIDFDDEWPVGWKWNDV
AGAAERTYSRNPGTTNPSADGNHYDQSSYSVFADFFKTQGYTPADAIAEPNRKHDVYSHAPYNVKDGLVA
GPVLTYLPLAQALPNFKLQLHTKVIRAIMNGSAVSGVEVEVDGQRQIINVNAGGRVILASGVFSTPRILF
NSGIGPNDQLHIVADSTTTNVTLPPSSDWINLPVGQGIKDHVIVTLNFNTTEPVDFLDTPYFISPSSNIT
DMYTHGNGVLTQGYQRFTFWTSNTTSDGSVRFFQGTCYASGQNAVSMKLYLTHGITSSGAIGITAAGNTV
YTVKPYQTTAEDKHAIASFIDNLLMQTRKPDSILIYAGASTDTGASLSKVYTGGSHWVSTAKMGTDDGRV
NNGTSVVDLDTRVYGTDNLFVVDASMHPDLPTGNLQATVQIVAEAAAARILALPKKISSSSQSTSLTSSG
SGKASSVDTTSNTYVQSSSSVATTLATSVHVSSSSSVISSASSTTSSGTPNPTNPTCPLSNSTTFTAKSG
AVFLIECYLDRAGHDMASVDVPTNRIADCINKCDSLPGCVDISMSGTACYMKNDVGDRIVQSKYIRGARL
ISKAPSA

>KAH0095973.1 FAD/NAD(P)-binding domain-containing protein, partial [Aureobasidium melanogenum]
MSRFLSILLLPALGALAQSANPSYDYIIAGAGPAGIIVAERLAESGASVILLERGNASTYSSGGRDTLPW
NNTLTQYDVPGVRHYIKTSFSDVSEYCTDTAGNAGCILGGGTMVNQLAFIPPQPIDFDDEWPVGWKWNDV
AGAAERTYSRNPGTTNPSADGIHYDQSSYSVFADFFKTQGYTPADAIAEPNRKHDVYSHAPYNVKDGLVA
GPVLTYLPLAQALPNFKLQLHTKVIRAIMNGSAVSGVEVEVDGQRQIINVNAGGRVILASGVFSTPRILF
NSGIGPNDQLHIVADSTTTNVTLPPSSDWINLPVGQGIKDHVIVTLNFNTTEPVDFLDTPYFISPSSNIT
DMYTHGNGVLTQGYQRFTFWTSNTTSDGSVRFFQGTCYASGQNAVSMKLYLTHGVTSSGAIGITAAGNTV
YTVKPYQTTAEDKHAIASFIDNLLMQTRKPDSILIYAGASTDTGASLSKVYTGGSHWVSTAKMGTDDGRV
NNGTSVVDLDTRVYGTDNLFVVDASMHPDLPTGNLQATVQIVAEAAAARILALPKKISSSSQSTSLTSSG
SGKASSVDTTSNTYVQSSSSVATTLATSVHVSSSSSVISSASSTTSSGTPNPTNPTCPLSNSTTFTAKSG
AVFLIECYMDRAGHDMASVDVPTNRIADCINKCDSLPGCVDISMSGTACYMKNDVGDRIVQSKYIRGARL
ISKAPSA

>KAH0104445.1 FAD/NAD(P)-binding domain-containing protein, partial [Aureobasidium melanogenum]
MSRFLSILLLPALGALAQSANPSYDYIIAGAGPAGIIVAERLAESGASVILLERGNASTYSSGGRDSLPW
NNTLTQYDVPGVRHYIKTSFSDVSEYCTDTAGNAGCILGGGTMVNQLAFIPPQPIDFDDEWPVGWKWNDV
AGAAERTYSRNPGTTNPSADGNHYDQSSYSVFADFFKTQGYTPADAIAEPNRKHDVYSHAPYNVKDGLVA
GPVLTYLPLAQALPNFKLQLHTKVIHAIRNGSAVFGVEVEVDGQRQIINVNAGGRVILASGVFSTPRILF
NSGIGPNDQLQIVADSTTTNVTLPPSSDWINLPVGQGIKDHVIVTLNFNTTEPVDFLDTPYFVSPSSNIT
DMYSHGNGVLTQGYQRFTFWTSKTTSDGSVRFFQGTCYASGQNAVSMKLYLTHGITSSGAIGITAAGNTV
YTVKPYQTTAEDKHAIASFIDNLLMQTRKPDSILIYAGASTDTGASLSKVYTGGSHWVSTAKMGTDDGRV
NNGTSVVDLDTRVYGTDNLFVVDASMHPDLPTGNLQATVQIVAEAAAARILALPKKISSSSQSTSLTSSG
SGEASSVDTTSNTYVQSSSSVATTLATSVHVSSSSSVISSASSTTSSGTPNPTNPTCPLSNSTTFTAKSG
AVFLIECYMDRAGHDMASVDVPTNRIADCINKCDSLPGCVDISMSGTACYMKNDVGDRIVQSKYIRGARL
ISKAPSA

>KAH0175392.1 FAD/NAD(P)-binding domain-containing protein, partial [Aureobasidium melanogenum]
MSRFLSILLLPALRALASPSFDYIVAGAGPAGIIVAERLAESGASVILLERGNASTYSSGGRDILPWNNT
LTQYDVPGVRHYIKSFSDTSEYCTDTAGNAGCILGGGTMVNQLAFIPPQPRDFDDKWPVGWKWNDVAGAA
GRTYSRNPGTTNPSADGIHYDQTSYNVFANFFKTQGYTPADAIAEPNLKHDVYSHAPYNVKDGLVAGPVL
TYLPLAQALSNFKLQLHTKVIRAIRNGSTVSGVEVEVDGQRQIINVNAGGRVILASGVFSTPRILYNSGI
GPKDQLQIVAGSTTTNVTLPPSSDWINLPVGQGIKDHLIVTLNFNTTEPVDFLDTTYFINPAANITDMYN
HGNGVLTQGYQRFTFWTSNTTSDGSTRFFQGTCYASGQNAVSMKLYLTHGITSSGAIGITAAGNTVYTVK
PYQTTAEDKYAIASFIDNLLVQTRKSDSVLIYAGASTDTGASLSKVYTGGSHWVSTAKMGTDDGRVNNGT
SVVDLDTKVYGTDNLFVVDASMHPDLPTGNLQAAVQIVAEAAAAKILALPKKISASSQSNSLTSSSSGKV
SSVDTTSSTYVQSSSSVATTLATSIHVSSTSVITSTSSSSSSSTPNPTNPTCPLSNSTTFTAESGAVFLI
ECYLDRAGHDMASVDVPTNRIADCINKCDALPGCVDISMSGTACYMKSVVGDRIVQSKYIRGARLISKAP
SA

>KAH0263825.1 FAD/NAD(P)-binding domain-containing protein, partial [Aureobasidium melanogenum]
MPRFAAFLPLAYALGAFAQSVAYTDPNTGIDFMSFQDSDTGARFSVATPETLDTDFIGQIVAPTTEGWAG
LDLSAQMANHILVVAWPDGDKVMSSVREATGYTTPPVYTGNVTTTPIANGTFVNSTHFSYTFVCNGCITG
ESDSFPNTVKGNAFGWAYSSDAPAKPSAADTALNMHSGFGAFAVIFANSSSASYDTWASWAEAIVPAAVT
SSNGTVGSTSTSGQNNTSTAPIATTLNTTYDYIIAGAGPAGIIVAERLAESGAEVLLLERGDASTHASGG
RAVESWNETVTQYDVPAMAYYLSTAGVTNEYCTDTADQAGCLLGGSSMINALMFVRPQERDFDDKWPTGW
KWSDVSASAESFYERNPGTISPSKDGQRYDQGAYDVLSTFFTSNGWSSVNAIEEPNKKTDVFSHPPWNIQ
DGLRAGPVLTYLPLAKSKKNFHIQLNSTVIRAVRESSFVTGVEVELLDGSRQIINVKTGGKVVLAGGALS
TPRILINSGIGPADQIKTVQGGSVGVTLPEESEWIDLPVGKGLKDHPIVTLKFKTKSSLSSLDTTAFTKP
DQTNIDSFAQGSGLLVQGGQRLNFWSSVKGTDGKERFIQGTCNSPSNDTIKMKVYLTHGLTSTGEIGVTA
DGKTEYITQPWLNTDEDKEALASFVDRLIGFAQAENSTLTLDAGLTASSNVTGADLIKTFITGSHYVGTA
KMGEDDGRKGGAAVVDLDTKVYGTDNLFVVDASFHPDLPTGNTQAIVMVAAEAAAKKVAAVKVGSAPAAS
ASSSAVVSSATATQPVSSSAVASSAVVSSSSAAAVTSAPASASITSAPTSTSETATFTGTTAITSVVVPS
PAYTEVPKWGRCGGIGYDGPTKCAAGSSCKYQNDWYYQCL

>KAH0277418.1 FAD/NAD(P)-binding domain-containing protein, partial [Aureobasidium melanogenum]
MSRFLSILLLPALGALAQSASPSYDYIVAGAGPAGIIVAERLAESGASVILLERGNASTYSSGGRDILPW
NNSLTQYDVPGVRHYIKTSFEDTSEYCTDTAGNAGCILGGGTMVNQLAWIPPQPRDFDDKWPLGWKWNDV
AAAAERTYLRNPGTTNPSADGIHYDQSSYNVLANFFKTQGYTPADAIAEPNRKHDVYSHAPYNVKDGLVA
GPVFTYLPLAQALPNFKLQLQTKVIRAVRNGSAVSGVEVEVDGQRQIINVNAGGRVILASGVFSTPRILF
NSGIGPNDQLQIVASSTTTNVTLPPSSDWINLPVGQGIKDHVIVTLNFNTTEPVDFLDTPYFISPLSNIT
DMYSHGNGVLTQGYQRFTFWTSNTTSDGSVRFFQGTCYASGQNAVSMKLYLTHGITSSGAIGITAAGNTV
YTVKPYQTTAEDKYAIASFIDNLLVQTRKPDSILIYAGTSTDTGASLSKVYTGGSHWVSTAKMGTDDGRF
NNGTSVVDLDTRVYGTDNLFVVDSSVHPDLPTGNLQATVQIVAEAAAARILALPKKISSSSQSASSTSSS
SGKTSVVDTTSSTSVQSSSSVASTLATSVHVSSSSLFISSASSTTSSGTPNPTNPTCPLSNSTTFTTKSG
AVFLIECYLDRAGHDMASVDVPTNRIADCINKCDALPGCVDISMSGTACYMKNVVGDRIVQSKYIRGARL
ISKAASA

>KAH0343758.1 FAD/NAD(P)-binding domain-containing protein, partial [Aureobasidium melanogenum]
MSRFLSILLLPALGALAQSASPSYDYIVAGAGPAGIIVAERLAESGASVILLERGNASTYGSGGRDILPW
NNSLTQYDVPGVRHYIKTSFEDTSEYCTDTAGNAGCILGGGTMVNQLAWIPPQPRDFDDKWPLGWKWDDV
AAAAERTYLRNPGTTNPSADGIHYDQSSYNVLASFFKRQGYTPADAIAEPNRKHDVYSHAPYNVKDGLVA
GPVFTYLPLAQALPNFKLQLHTKVIRAVRNGSAVSGVEVEVDGQRQIINVNAGGRVILASGVFSTPRILF
NSGIGPNDQLQIVAGSTTTNVTLPPSSDWINLPVGQGIKDHVIVTLNFNTTEPVDFLDTPYFISPLSNIT
DMYSHGNGVLTQGYQRFTFWTSNTTSDGSVRFFQGTCYASGQNAVSMKLYLTHGITSSGAIGITAAGNTV
YTVKPYQTTAEDKYAIASFIDNLLVQTRKPDSILIYAGTSTDTGASLSKVYTGGSHWVSTAKMGSDDGRF
NNGTSVVDLDTRVYGTDNLFVVDSSVHPDLPTGNLQATVQIVAEAAAAKILALPKKISSSSQSASSTSSS
SGKTSVVDTTSSTSVQSSSSVATTLVTSVHVSSSSLSISFASSTTSSGTPNPTNPTCPLSNSTTFTTKSG
AVFLIECYLDRAGHDMASVDVPTNRIADCINKCDALPGCVDISMSGTACYMKNVVGDRIVQSKYIRGARL
ISKAASA

>KAH0350555.1 FAD/NAD(P)-binding domain-containing protein, partial [Aureobasidium melanogenum]
MPRFAAFLPLAYALGAFAQSVAYTDPNTGIDFMSFQDSDTGARFSVATPETLDTDFIGQIVAPTTEGWAG
LDLSAQMANHILVVAWPDGDKVMSSVREATGYTTPPVYTGNVTTTPIANGTFVNSTHFSYTFVCNGCITG
ESDSFPNTVKGNAFGWAYSSDAPAKPSAADTALNMHSGFGAFAVIFANSSSASYDTWASWAEAIVPAAVT
SSNGTVGSTSTSGQNNTSTAPIATTLNTTYDYIIAGAGPAGIIVAERLAESGAEVLLLERGDASTHASGG
RAVESWNETVTQYDVPAMAYYLSTAGVTNEYCTDTADQAGCLLGGSSMINALMFVRPQERDFDDKWPTGW
KWSDVSASAESFYERNPGTISPSKDGQRYDQGAYDVLSTFFTSNGWSSVNAIEEPNKKTDVFSHPPWNIQ
DGLRAGPVLTYLPLAKSKKNFHIQLNSTVIRAVRESSFVTGVEVELLDGSRQIINVKTGGKVVLAGGALS
TPCILINSGIGPADQIKTVQGGSVGVTLPEESEWIDLPVGKGLKDHPIVTLKFKTKSSLSSLDATAFTKP
DQTNIDSFAQGSGLLVQGGQRLNFWSSVKGTDGIERFVQGTCNSPSNDTIKMKVYLTHGLTSTGEIGVTA
DGKTEYITQPWLNTDEDKEALATFVDRLIGFAQAENSTLTLDAGLTASSNVTGADLIKTFITGSHYVGTA
KMGEDDGRKGGAAVVDLDTKVYGTDNLFVVDASFHPDLPTGNTQAIVMVAAEAAAKKVAAVKVGSAPAAS
ASSSAVVSSATATQPVSSSAVASSAVVSSSSAAAVTSAPASASITSAPTSTSETAIFTGTTAITSVAVPS
PAYTEVPKWGRCGGIGYDGPTKCAAGSSCKYQNDWYYQCL

>KAH0362219.1 FAD/NAD(P)-binding domain-containing protein, partial [Aureobasidium melanogenum]
MPRFAAFLPLAYALGAFAQSVAYTDPNTGIDFMSFEDSDSGARFSVATPETLGTDFIGQIVAPTTEGWAG
LDLSAQMANHILVVAWPDGKEVMSSVREATGYTTPPVYTGNVTTTPIANGTFVNSTHFSYTFVCNGCITG
ESDSFPNTVKGNAFGWAYSSDAPAKPSAADTALNVHSGFGAFAIIFANSSSASYDTWASWAKATVPAAST
SGNGTVGITSTSGQNNTSTVPVATTLNTTYDYIIAGAGPAGIIVAERLAESGAEVLLLERGDASTYASGG
RAVESWNETVTQYDVPAMAYYLSTAGVTNEYCTDTADQAGCLLGGSSMINAMMFVRPQERDFDDKWPTGW
KWSDVSASAESFYERNPGTISPSKDGQHYDAGAYDVLSTFFTSNGWSSVNAIEEPNKKTDVFSHPPWNIQ
DGLRAGPVLTYLPLAKSKKNFHLQLNSTVVRAVRESSFVTGVEVELVDGSRQIIDVKTGGKVVLAGGALS
TPRILINSGIGPADQIKTVQGGSTGVTLPEESEWIDLPVGKGLKDHPIVTLKFKTKSSLSSLDTTAFTKP
NETDVDSFAQGNGLLVQGGQRLNFWSSVKGSDGIERFVQGTCNSPSDDTIKIKVYLTHGLTSTGELGITA
DGRTEYITQPWLNTDEDKEALASFVDRLISFTKADNSTLTLDAGLTASSNVTGADLIKTFVTGSHYVGTA
KMGEDDGRKGGAAVVDLDTKVYGTDNLFVVDASFHPDLPTGNTQAIVMVAAEAAAKKVAAVKVGSAPAAS
AASSAVVSSATASQAVSSTAVASSSAAAVTSAPASASITSAPTSTSETATFTGTTAITSVAVPSPAYTEV
PKWGRCGGIGYDGPTKCASGSSCKYQNDWYYQCL

>KAH0364871.1 FAD/NAD(P)-binding domain-containing protein, partial [Aureobasidium melanogenum]
MSRFLSILLLPALGALAQSPSYDYIVAGAGPAGIIVAERLAESGASVILLERGNASTYSSGGRDILPWNN
TLTQYDVPGVRHYIKSSFSDVSEYCTDTAGNAGCILGGGTMVNQLAFIPPQSIDFDDKWPVGWQWNDVAG
AAERTYSRNPGTTNPSADGIHYDQSSYNVFADFFKTQGYSPADAIAEPNRKHDVYSHAPYNVKDGLVAGP
VLTYLPLAQALPNFKLQLHTKVIRAVRIGSVISGVEVEVDGQRQMINVNAGGRVILASGVFSTPRILFNS
GIGPNDQLQIVAGSTTTNVTLPPSSDWINLPVGQGIKDHVIVTLNFNTTEPVDFLDTPYFINPSSNITDM
YSHGNGILTQGYQRFTFWTSNTTSDGSVRFFQGTCYESGENAVSMKLYLTHGITSSGAIGITASGNTVYT
VKPYQTTAEDKNAIASFIDNLLVQTRKSDSILIYAGASTDTGASLSKVYTGGSHWVSTAKMGTDDGRVNN
GTSVVDLDTKVYGTDNLFVVDASMHPDLPTGNLQATVQIVAEAAAARILALPKKISSSSQSASSTSSSSG
KTSSVDTSSSVSVQSSSSVATTLATSVHTSSASSIIPTASSTSSSSTPNPTNPTCPLSNSTTFTAKSGAV
FLIECYLDRAGHDMASVDVPTNRIADCINKCDALPGCVDISMSGTACYMKKAIGDRIVQSKYIRGARLIS
KAP

>KAH0382879.1 FAD/NAD(P)-binding domain-containing protein, partial [Aureobasidium melanogenum]
MPRFAAFLPLAYALGAFAQSVAYTDPNTGIDFMSFQDSDTGARFSVATPETLDTDFIGQIVAPTTEGWAG
LDLSAQMANHILVVAWPDGDKVMSSVREATGYTTPPVYTGNVTTTPIANGTFVNSTHFSYTFVCNGCITG
ESDSFPNTVKGNAFGWAYSSDAPAKPSVADTALNMHSGFGAFAIIFANSSSASYDTWASWAEAIVPAAVT
PSNGTVGSTSTSGQNNTSTAPIATTLNTTYDYVIAGAGPAGIIVAERLAESGAEVLLLERGDASTHASGG
RAVESWNETVTQYDVPAMAYYLSTAGVTNEYCTDTADQAGCLLGGSSMINALMFVRPQERDFDDKWPTGW
KWSDVSASAESFYERNPGTISPSKDGQRYDQGAYDVLSTFFTSNGWSSVNALEEPNKKTDVFSHPPWNIQ
DGLRAGPVLTYLPLAKSKKNFHIQLNSTVIRAVRESSFVTGVEVELQDGSRQIINVKTGGKVVLAGGALS
TPRILINSGIGPADQIKTVQGGSVGVTLPEESEWIDLPVGKGLKDHPIVTLKFKTKSSLSSLDTTAFTKP
DQTNIDSFAQGSGLLVQGGQRLNFWSSVKGTDGIERFVQGTCNSPSNDTIKMKVYLTHGLTSTGEIGVTA
DGKTEYITQPWLNTDEDKEALASFVDRLIGFAQAENSTLTLDAGLTASSNVTGADLIKTFVTGSHYVGTA
KMGEDDGRKGGAAVVDLDTKVYGTDNLFVVDASFHPDLPTGNTQAIVMVAAEAAAKKVAAVEVGSAPAAS
ASSSAAVVATATATQAVSSSAVASSAVVSSSAAAVTSAPASASITSAPTSTSETATFTGTTAITSVAVPS
PAYTEVPKWGRCGGIGYDGPTKCASGSSCKYQNDWYYQCL

>KAH0386018.1 FAD/NAD(P)-binding domain-containing protein, partial [Aureobasidium melanogenum]
MFRFLSILLLPTLGALAQSPSYDYIVAGAGPAGIIVAERLAESGASVILLEGGNASTYTSGGRDILPWNN
TLTQYDVPGVRHYIKSFSDTSEYCTDTAGNAGCILGGGTMVNQLAFIPPQPIDFDDKWPVGWKWNDVAGA
AERTYLRNPGTTNPSADGIHYDQSSYNVFADFFKTQGYTPADAIGKPNRKHNVYSHAPYNVKDGLVAGPV
LTYLPLAQALSNFKLQLHTKVIRTIRNGSAVSGVEVEVDGQRQIINVNAGGRVILASGVFSTPRILYNSG
IGPKDQLQIVAGSTTTNVTLPPSSDWINLPVGQGIKDHLIVTLNFNSTEPVDFLDTTYFINPAANITDMY
NHGNGVLTQGYQRFTFWTSNTTSDGSTRFFQGTCYASGQNAVSMKLYLTHGITSSGAIGITAAGNTVYTV
KPYQTTAEDKYAIASFIDNLLVQTRKPDSVLIYAGASTDTGASLSKVYTGGSHWVSTAKMGTDDGRVNNG
TSVVDLDTKVYGTDNLFVVDASMHPDLPTGNLQAAVQIVAEAAAARILALPKKISSSSQSTSLTSSSSGK
ASSVDITSSTYFQSSSSVATTLATSVHVPSTSSIITSASSTSSSSTPNPTNPTCPLSNSTTFTAKSGAVF
LIECYLDRAGHDMTSVDVPTNRIADCINKCDALPGCVDISMSGTACYMKSVVGDKIVQSKYIRGARLISK
APSA

>KAH0416919.1 FAD/NAD(P)-binding domain-containing protein, partial [Aureobasidium melanogenum]
MSRFLSILLLPALGALAQSANPSYDYIIAGAGPAGIIVAERLAESGASVILLERGNASTYSSGGRDSLPW
NNTLTQYDVPGVRHYIKTSFSDVSEYCTDTAGNAGCILGGGTMVNQLAFIPPQPIDFDDEWPVGWKWNDV
AGAAERTYSRNPGTTNPSADGIHYDQSSYSVFADFFKTQGYTPADAIAEPNRKHDVYSHAPYNVKDGLVA
GPVLTYLPLAQALPNFKLQLHTKVIHAIRNGSAVFGVEVEVDGQRQIINVNAGGRVILASGVFSTPRILF
NSGIGPNDQLQIVADSTTTNVTLPPSSDWINLPVGQGIKDHVIVTLNFNTTEPVDFLDTPYFISPSSNIT
DMYTHGNGVLTQGYQRFTFWTSKTTSDGSVRFFQGTCYASGQNAVSMKLYLTHGVTSSGAIGITAAGNTV
YTVKPYQTTAEDKHAIASFIDNLLMQTRKPDSILIYAGASTDTGASLSKVYTGGSHWVSTAKMGTDDGRV
NNGTSVVDLDTRVYGTDNLFVVDASMHPDLPTGNLQATVQIVAEAAAARILALPKKISSSSQSTSLTSSG
SGKASSVDTTSNTYVQSSSSVATTLATSVHVSSSSSVISSASSTTSSGTPNPTNPTCPLSNSTTFTAKSG
AVFLIECYMDRAGHDMASVDVPTNRIAECINKCDSLPGCVDISMSGTACYMKNVVGDRIVQSKYIRGARL
ISKAPSA

>KAH0431857.1 GMC oxidoreductase [Colletotrichum camelliae]
MYKSLLATGLLAAAATAQQTTAYTDSTTEIKFQRYTETTGFSFGVALPSTVGKDFIGQITAPITAGYAAV
SLGGPMTNKLLVVAWPNGKSVQTSLRKASGYINPEVVTDSSITLKPIESGISVNETAFTYTFLCEGCITG
DTTSFTGTADTTTFGWAYSTTALTDTTSSSVALNYHGAGFGLFGANLADAKSADYATWAAKASDAVTSPG
TGGNGTTPATPANVTTTISNSTYDYIVAGGGAAGLIVAERLAESGKSVLLLERGGVSLASTGGKATVDWN
STVTQYDVPAMGYYLSSAKETSEYCTDTASMAGCILGGSTMVNAMMWVKPPAHDFDDKWPTGWKWSDVES
SANKLYERTPGTILASKDGKRYDQGAYDVMSQWLAGNGFSEVDALAEPDKKEAVFTHPPWLIEDGMRGGP
VKDYLPLAQALPNFKLQLNAKVIRAVRNGTHISGVEIETGTNSRQIINLNAGGAAILSAGALSTPRILFN
SGIGPKEQIQTVKSGSTQVTLPSEALWIDLPVGKNVKDHPIFTVTFKTKSTLNSLASTAFTAPDETDIDL
FAKGSGLLAQAGQRLNFWTSVEGSDGKKRYVQGTVNSPSNDTVKAKVYLTHGLTSVGELGISADGSTKFT
TEPYLNTDADKDAITSFMQQLIDYASKSNSTLSISGNATAASLISEHTTGSHYVGTAVMGAENDGNSVVD
TNTKVWGTDNLYVVDASIHPDLPTGNTQAIVMVAAEHAAAQILGGATTGSGSGSSSGSGSSSGSGSGSSN
TGSGSSGSGSGSTGCKRSAKRAERQLQRLQRFRRSHHI

>CAD0054711.1 unnamed protein product [Aureobasidium pullulans]
MARFAALLPLAYALGAFAQSVAYNDPNTGIDFMSYQDSKSGARFSVATPETLGSDFIGQIVAPTTEGWAG
LDMSAQMASHILVVAWPNGDKVMSSLREATGYTTXPVYTGNATTTPIANGTFVNSTHFAYTFVCNGCITG
EDDSFPNTVSGNAFGWAFSTDAPAAPSSEETALNMHTGFGAFAVIFANSSSASYDXLGFMGRSCSRSDCP
VANNGTSSSNSTVGVDTGKNTTSTTPIATTLNTTYDYIIAGAGPAGIIVAERLAESGAEVLLIERGDAST
YASGGRAVESWNETVTQYDVPAMAYYLSTAGVTNEYCTDTADMAGCLLGGSSMINALMFVRPQERDFDDK
WPTGWKWSDVSSSAESFYERNPGTISPSKDGQRYDQGAYDVLSSFFTSNGWSSVNALEEPNKXTDVFSHP
PWNIQDGLRAGPVLTYLXPLAKAKKNFRIQLNSTVIRAVRESSFVSGVEVELVDGSRQIINVKTGGKVVL
AGGALSTPRILINSGIGPADQIKTVQSGSVAVTLPDQAEWIDLPVGKGLKDHPIITLKFKTKTSLSSLDT
TAFTDPTQVNADLFAHGSGLLVQGGQRLNFWSSVNGTDGIERFVQGTCNSPSNDTIKMKIYLTHGLTSTG
EIGVTSSGATEYITQPWLNTXEDKDALASFVDRLISFTKTANSTLALDAGLTASSNVTGADLIKTFVTGS
HFVGTAKMGTDDAPAITSAPAITSATIPTTYTTNTATTSVAVPSPAYTQVPKYGRCGGNGYEGPTKCAEG
STCKYQNDWYWQCV

>CAD0017978.1 unnamed protein product [Aureobasidium pullulans]
MSRLLSLSFFVLGALAQGTSPSYDYIIAGAGPAGIIVAERLAEAGVSVLLLERGNASTYASGGRSLVPWN
NTLTQYDVPGVRHYIKNSFADKSEYCTDTPGNAGCILGGGTMVNQLAYIPPQNVDFDDKWPVGWKWTDVA
SAAERVHSLNPGSTNPSADGVHYDQTSYNAFANFFSAQGYTSVDAISEPNSKHDVYSHAPYNVKNGLVAG
PVMTYLPMAQALPNFKLQLHTKVIRAVRNGSTVTGVEVEVDGQRQIISLNNGGRVILASGVFSTPRILFN
SGIGPTEQLQIVAGSKATTNVTLPASSDWIELPVGKGIKDHIMVTLNFNTTDSVDFLDTSYFIKPSSNIT
DPYSHGSGILAQGYQRFTFWTSNITSDGSVRYFQGTCYASGQNYVSMKLYLTHGLTSSGALGITAAGNTV
YTVDPYLNTAEDKYAIASFIDNLLLQTRKADSTLIYSGPSTDTGASLSKVYTGGSHWVATAKMGTDDGRV
NNGTSVVDLNLKVYGTDNLFVVDASMHPDLPTGNLQATVQVAAEAAAVKILALPKQQSLSSSSSSSSSAT
SSISTSSSSTSQLSSVSTTSSASTQLSSSTSSTLVTLSSTVSPSSATSSTSATSSASAQPTNPTCPKSDG
TTFTAKSGAVFLVECYVDRVGHDIAYVDVPTNRIADCVNKCDALPGCVDISMSGTACYMKGVVGEKIVNS
KYIRGARRIS

>CAD0015171.1 unnamed protein product [Aureobasidium pullulans]
MARFAALLPLAYALGAFAQSVAYNDPNTGIDFMSYQDSKSGARFSVATPETLGSDFIGQIVAPTTEGWAG
LDMSAQMASHILVVAWPNGDKVMSSLREATGYTTPPVYTGNATTTPIANGTFVNSTHFAYTFVCNGCITG
EDDSFPNTVSGNAFGWAFSTDAPAAPSSEETALNMHTGFGAFAVIFANSSSASYDTWASWAEAVPAVTTP
IAGNGTSSSNSTVGVDTGKNTTSTAPIATTLNTTYDYIIAGAGPAGIIVAERLAESGAEVLLIERGDAST
YASGGRAVESWNETVTQYDVPAMAYYLSTAGVTNEYCTDTADMAGCLLGGSSMINALMFVRPQERDFDDK
WPTGWKWSDISSSAESFYERNPGTISPSKDGQRYDQGAYDVLSSFFTSNGWSSVNALEEPNKXTDVFSHP
PWNIQDGLRAGPVLTYLPLAKAKKNFHIQLNSTVIRAVRESSFISGVEVELVDGSRQIINVKTGGKVVLA
GGALSTPRILINSGIGPADQIKTVQSGSVAVTLPEQAEWIDLPVGKGLKDHPIITLKFKTKTSLSSLDTT
AFTDPTQVNADLFAHGSGLLVQGGQRLNFWSSVNGTDGIERFVQGTCNSPSNDTIKMKIYLTHGLTSTGE
IGVTSAGATEYITQPWLNTPEDKDALAAFVDRLISFTKTANSTLTLDAGLTASSNVTGADLIKTFVTGSH
FVGTAKMGTDDGRKGGDAVVDLDTKVYGTDNLFVVDASFHPDLPTGNTQAIVMVAAEAAAKKVLAVEVSG
GSNGSVPASSATSSVAVSSASVASSTGIVATSAAASAVTSAPAITSAPASSATIPTTYTTNTATTSVAVP
SPAYTQVPKYGRCGGNGYEGPTKCAEGSTCKYQNDWYWQCV

>CAC9892460.1 unnamed protein product [Aureobasidium pullulans]
MARFAALLPLAYALGAFAQSVAYNDPNTGIDFMSYQDSKSGARFSVATPETLGSDFIGQIVAPTTEGWAG
VDMSAQMASHILVVAWPNGDKVMSSLREATGYTTPPVYTGNATTTPIANGTFVNSTHFAYTFVCNGCITG
EDDSFPNTVSGNAFGWAFSTDAPAAPSSEETALNMHTGFGAFAVIFANSSSASYDTWASWAEAVPAVTTP
IAGNGTSSSNSTVGVDTGKNTTSTAPIATTMNTTYDYIIAGAGPAGIIVAERLAESGAEVLXLIERGDAS
TYASGGRAVESWNETVTQYDVPAMAYYLSTAGVTNEYCTDTADMAGCLLGGSSMINALMFVRPQERDFDD
KWPTGWKWSDVSSSAESFYERNPGTISPSKDGQRYDQGAFDVLSSFFTSNGWSSVNALEEPNKKTDVFSH
PPWNIQDGLRAGPVLTYLPLAKAKKNFHIQLNSTVIRAVRESSFVSGVEVELVDGSRQIINVKTGGKVVL
AGGALSTPRILINSGIGPADQIKTVQSGSVAVTLPDQAEWIDLPVGKGLKDHPIITLKFKTKTSLSSLGT
TAFTDPTQVNADLFAHGSGLLVQGGQRLNFWSSVNGTDGIERFVQGTCNSPSNDTIKMKIYLTHGLTSTG
EIGVTSAGATEYITQPWLNTPEDKDALASFVDRLISFTKTANSTLTLDAGLTASSNVTGADLIKTFVTGS
HFVGTAKMGTDDGRKGGDAVVDLDTKVYGTDNLFVVDASFHPDLPTGNTQAIVMVAAEAAAKKVLAVEVS
GGAAPVASSSAPANSSALASSTVAATTSSGSVTSAASAVTSAPAITSAPASSATIPTTYTTNTATTSVAV
PSPAYTQVPKYGRCGGNGYEGPTKCAEGSSCKYQNDWYWQCV

>CAD0046972.1 unnamed protein product [Aureobasidium pullulans]
MARFAALLHLAYALGAFAQSVAYNDPNTGIDFASYQDSKSGARFSVATPETLGSDFVGQIVAPTTEGWAG
LDMSAQMASHILVVAWPNGDKVMSSLREATGYTTPPVYTGNATTTPIANGTFVNSTHFAYTFVCNGCITG
EDDSFPNTVSGNAFGWAFSTDAPAAPSSEETALNMHTGFGAFAVIFANSSSASYXHLGFMGRSCSRSDHP
IAGNGTSSSNSTVGVDTGKNTTSTAPIATTLNTTYDYIIAGAGPAGIIVAERLAESGAEVLLIERGDAST
YASGGRAVESWNETVTQYDVPAMAYYLSTAGVTNEYCTDTADMAGCLLGGSSMINALMFVRPQERDFDDK
WPTGWKWSDVSSSAESFYERNPGTISPSKDGQRYDQGAYDVLSSFFTSNGWSSVNALEEPNKKTDVFSHP
PWNIQDGLRAGPVLTYLPLAKAKKNFHIQLNSTVIRAVRESSFVSGVEVELVDGSRQIINVKTGGKVVLA
GGALSTPRILINSGIGPADQIKTVQSGSVAVTLPDQAEWIDLPVGKGLKDHPIITLKFKTKTSLSSLDTT
AFTDPTQVNADLFAHGSGLLVQGGQRLNFWSSVNGTDGIERFVQGTCNSPSNDTIKMKIYLTHGLTSTGE
IGVTSAGATEYIIQPWLNTPEDKDALASFVDRLISSTKTANSTLTLDAGLTASSNVTGADLIKTFVTGSH
FVGTAKMGTDDGRKGGDAVVDLDTKVYGTDNLFVVDASFHPDLPTGNTQAIVMVAAEAAAKKVLAVEVSG
GAAPVASSSASANSSALASSTVAATTSSGSVTSAASAVTSAPAITSAPISSATIPTTYTTNTATTSVAVP
SPAYTQVPKYGRCGGNGYXEGPTKCAEGSSCKYQNDWYWQCV

>CAD0027091.1 unnamed protein product [Aureobasidium pullulans]
MARFAALLPLAYALGAFAQSVAYNDPNTGIDFMSYQDSKSGARFSVATPETLGSDFIGQIVAPTTEGWAG
LDMSAQMASHILVVAWPNGDKVITHFAYTFVCNGCITGEDDSFPNTVSGNAFGWAFSTDAPAAPSSEETA
LNMHTGFGAFAVIFANSSSASYDTWASWAEAVPAVTTPIAGNGTSSSNSTVGVDTGKNTTSTTPIATTLN
TTYDYIIAGAGPAGIIVAERLAESGAEVLLIERGDASTYASGGRAVESWNETVTQYDVPAMAYYLSTAGV
TNEYCTDTADMAGCLLGGSSMINALMFVRPQERDFDDKWPTGWKWSDVSSSAESFYERNPGTISPSKDGQ
RYDQGAYDVLSSFFASNGWSSVNALEEPNKKTDVFSHPPWNIQDGLRAGPVLTYLPLAKAKKNFHIQLNS
TVIRAVRESSFVSGVEVELVDGSRQIINVKTGGKVVLAGGALSTPRILINSGIGPADQIKTVQSGSVAVT
LPDQAEWIDLPVGKGLKDHPIITLKFKTKTSLSSLDTTAFTDPTQVNADLFAHGSGLLVQGGQRLNFWSS
VNGTDGIERFVQGTCNSPSNDTIKMKIYLTHGLTSTGEIGVTSAGATEYITQPWLNTPEDKDALAAFVDR
LISFTKTANSTLTLDAGLTASSNVTGADLIKTFVTGSHFVGTAKMGTDDGRKGGDAVVDLDTKVYGTDNL
FVVDASFHPDLPTGNTQAIVMVAAEAAAKKVLAVEVSGGSNSTVPASSATSVVASSTVAATTSSGSVTSA
ASAVTSAPAITSAPISSATIPTTYTTNTATTSVAVPSPAYTQVPKYGRCGGNGYEGPTKCAEGSTCKYQN
DWYWQCV

>CAD0026557.1 unnamed protein product [Aureobasidium pullulans]
MSRLLSLSFFVLGALAQGTSPSYDYIIAGAGPAGIIVAERLAEAGVSVLLLERGNASTYASGGRSLVPWN
NTLTQYDVPGVRHYIKNSFADKSEYCTDTPGNAGCILGGGTMVNQLAYIPPQNVDFDDKWPVGWKWTDVA
SAAERVHSLNPGSTNPSADGVHYDQTSYNAFANFFSAQGYTSVDAISEPNSKHDVYSHAPYNVKNGLVAG
PVMTYLPMAQAMSNFKLQLHTKVIRAVRNGSTVTGVEVEVDGQRQIISLNNGGRVILASGVFSTPRILFN
SGIGPNEQLQIVAGSKATTNVTLPASSDWINLPVGQGIKDHIIVTLNFNTTESVDFLDTSYFIKPSSNIT
DPYSHGNGILTQGYQRFTFWTSNTTSDGSVRYFQGTCYASGQNYVSMKLYLTHGLTSSGALGITAAGNTV
YTVDPYLNTAEDKYAIASFIDNLLVQTRKADSTLTYSGPSTDTGASLSKVYTGGSHWVATAKMGTDDGRV
NNGTSVVDLNLKVYGTDNLFVVDASMHPDLPTGNLQATVQVAAEAAAVKILALPKQQSLSSSSSSSSSAT
SSISTSSSSTSQLSSVSTTSSTYTQLSSSASSTLVTLTTSASTSSTSSSTSSTSSTNTAQPTNPTCPKSD
GTTFTAKSGAVFLVECYVDRVGHDIAYVDVPTNRIADCVNKCDALPGCVDISMSGTACYMKGVVGEKIVN
SKYIRGARRIS

>CAD0101039.1 unnamed protein product [Aureobasidium mustum]
MPRFAALLPLAYALGAFAQSVAYTDPNTGIDFMSYEDSESGARFSVATPETLGTDFIGQIVAPTTEGWAG
LDMSAQMANHILVVAWPDGDKVMASVREATGYTTPPVYSGNVTTTPIANGTFVNSTHFSYTFVCNGCITG
ESDSFPNTVKGNAFGWAYSSDAPAKPSAADTALNMHSGYDYDTWASWAEATAPASTTPANGSASSTSTTG
QSSPSAAPVATTLNTTYDYIISGAGPAGIIVAERLAESGVEVLLLERGDASTYASGGHAVQSWNDTVTQY
DVPAMAYYLASAGVTNEYCTDTADQAGCLLGGSSMINALMFVRPQERDFDDNWPTGWKWSDVSASAESFY
ERNPGTIAPSKDGQRYDQGAYDVLSTFFTSNGWSSVNALEEPNKKTDVFSHPPWNIQDGLRAGPVLTYLP
LAKAKKNFHLQLNSTVIRAVRDSSFVTGVEVELVDGSRQIINVKSGGKVVLAGGALSTPRILINSGIGPA
DQIKTVQGGSTGVTLPEESEWIDLPVGKGLKDHPIVTLKFKTKSALSSLDTTAFTKPNSTDVEAFAQGSG
LLVQGGQRLNFWSSVKGTDGIERFVQGTCNSPSSDTIKMKIYLTHGLTSTGEIGITADGKTEYITQPWLN
TDEDKEALASFVDRLISLTTAENSTLTLDAGLTASSNVTGADLIKTFVTGSHFVGTAKMGEDDGRKGGAA
VVDLDTKVYGTDNLFVVDASFHPDLPTGNTQAIVMVAAEAAAKKVAAVKVGDAPVAASSPAVVSSATATQ
AVSSTGMASSTAVSSSAAAVTSASASASITSAPTSTTETATFTGTTAITSVAVPSPAYTEVPKWGRCGGI
GYDGPTKCVSGSSCKYQNDWYYQCL

>CAD0088173.1 unnamed protein product [Aureobasidium mustum]
MSRFLPILLLPALGALAQSPSYDYIVAGAGPAGIIVAERLAESGASVILLERGNASTYSSGGRDILSWND
TLTQYDVPGVRHYIKTSFSDTSEYCTDTPGNAGCILGGGTMVNQLAYVPPQNVDFDDKWPVGWRWNDVAS
AAEKVHSRNPGTTNPSADGIHYDQTSYDVFANFFKTQGYTPADAIAEPNLKHNVYSHAPYNVKDGLVAGP
VLTYLPLAQALPNFKLQLHTKVIRAVRNGSAVSGVEVEVDGQRQIINVNAGGRVILASGVFSTPRILFNS
GIGPNDQLQIVAGNTTTNVTLPPSSDWINLPVGQGIKDHMIVTLNFNTTQPVDFLDTSYFISPSSNITDM
YSHGNGILTQGYQRFTFWTSNTTSDGSVRFFQGTCYASGQNTVSMKLYLTHGLTSSGAIGITAAGNTVYT
VKPYQNTAEDKYAIASFIDNLLVQTRKPDSVLIYAGASTDSGASLSKVYTGGSHWVSTARMGIDDGRINN
GTSVVDLDTRVYGTDNLFVVDASMHPDLPTGNLQASVQIVAEAAAAKILALPKRSSSTSQSASSTSSSSG
RPSSVDTSSSTSVQLSASVASTLATSAHSSSASSASSTSSSITPNPTNPTCPLSNSTTFTAKSGAVFMIE
CYLDRAGHDMASVDVPTNRIADCINKCDALPGCVDISMSGTACYMKKAIGDRIVQSKYIRGARLISKAPS
A

>CAD0087700.1 unnamed protein product [Aureobasidium vineae]
MARFAALLPLAYALGAVAQSVAYNDPITGIDFMSFQDSESGARFGVATPKTLGKDFIGQIVAPTTQGWAG
LDMSAQMANHILVVAWPNGDEVMASVREASGYTTPPVYTGNATTIPIANGTFVNSTHFSYTFVCSGCITG
DADSFPSTVKGNAFGWAYSSDAPAKPSVADTDLNLHSGFGAFAVIFANSGSADYDTWASWTEAVVPVPTT
SSNSTVGSNSTTGQANPSSTPIATTLNTTYDYIIAGAGPAGIIVAERLAESGAEVLLIERGDASTYASGG
RAVESWNETVTQYDVPAMAYYLSTASVTNEYCTDTADQAGCLLGGSSMINALMFVRPQERDFDDKWPTGW
KWSDVSASAESFYERNPGTISPSKDGQRYDQGAYGVLSTFFSANGWSSVNALEEPNKKTDVFSHPPWNIQ
DGLRAGPVLTYLPLAKAKQNFHIQLNSTVLRAVRESSFVSGVEVELSDGSRNIIKVKTGGKVVLAGGALS
TPRILINSGIGPADQIKTVQSGSTAVSLPEESEWIDLPVGKGLKDHPIVTLKFKTKSPLSSSATTAFTDP
TQMNIDSFAHGSGLLVQGGQRLNFWSSVKGSDGIERFIQGTCNSPSNDTIKMKIYLTHGLTSVGEIGVTA
EGKTEYITQPWFTTAEDKEALASFIDRLISFSTSGNSTLTLDAGLTASSNVTGADLIKTFTTGSHFVGTA
KMGTDDGRKGGSAVVDTDTKVYGTDNLFVVDASFHPDLPTGNTQAIVMVXLLRLPPRRSLLSRSVASLLP
SXSSSAASSSTIVASSTAASSAISSSVASATVTASATITSAPASPTSETATFTGTTAITSVAVPSPAYTQ
VPKYGRCGGIGYEGPTECAPGSTCKYQNDWYYQCV

>CAD0115116.1 unnamed protein product [Aureobasidium uvarum]
MARFAAFLPFAYALGAVAQSVAYNDPVTGIDFMSFQDSESGARFGVATPKTLGKDFIGQIVAPTIQGWAG
LDMSAQMANHILVVAWPNGDEVMASVREASGYTTPPVYTGNATTIPIANGTFVNSTHFSYTFVCSGCITG
DADSFPSTVKGNAFGWAYSSDAPAKPSVADTDLNLHSGFGAFAVIFANSGSADYDTWAAWAEAVVPVPTT
PSNGTVGSNSTTGQDRPSPAPIATTLNTTYDYIIAGAGPAGIIVAERLAESGAEVLLIERGDASTYASGG
RAVESWNETVTQYDVPAMAYYLSTAGVTNEYCTDTADQAGCLLGGSSMVNALMFVRPQERDFDDKWPAGW
KWSDVSASAESFYERNPGTISPSKDGQRYDQGAYDVLSTFLSANGWSSVNALEEPNKKTDVFSHPPWNIQ
DGLRAGPVLSYLPLAKAKKNFHIQLNSTVLRAVRESSFVSGVEVELSDGSRNIINVKMGGKVVLAGGALS
TPRILINSGIGPADQIKIVQSGSTAVTLPEESEWINLPVGKGLKDHPIVTLKFKTKSPLSSLATTAFTDP
TQMNIDSFAQGSGLLVQGGQRLNFWSSVKGSDGIERFVQGTCNSPSDDTIKMKIYLTHGLTSVGEIGVTS
DGKTKYITQPWFTTAEDKDAIASFIDRLISFSTSANSTLTLDAGLTASSNITGADLIKTFTTGSHFVGTA
KMGTDDGRTGGSAVVDTDTKVYGTDNLFVVDASFHPDLPTGNTQAIVMVAAEAAAKKVAAVKVSGAAPVA
SSSTAASSSTTVASSTASSSAVSSSAASVTDTASATITSAPASSTSETATFTGTTAITSVAVPSPAYTQV
PKYGRCGGIGYEGPTKCAAGSTCKYQNDWYYQCV

>CAF3518026.1 unnamed protein product [Fusarium graminearum]
MRFNISSAAALLGLVASSTAQRTTAYTDPKTGIDFQRLVEKDFSMGIAVPETLGKDLIAQLVVPVAKEGW
GGISFRGGMVGGLLFVAWPNGNDIVTSFRLASSYANPDTYTNTTVKATPIPEGTFVNSTHFSYTFLCEGC
VEEKVTSLTGESPVVGYAYSTIAVDAPAEPESALSYHGAGFGQGGLDIKAAASAKFAEWAAMAKESAPTP
PGGGSGGNGTIPVPGNSTITPPTTSNITYDVIVVGGGPAGIIAAERLAETGVSVLLIERGPANTVALGNT
QQALPWNNTLTPYDIPAMGSSLGSMSGTKFCSDTASTAGCLLGGSSSINGLNFIHPPERDFQRWPKGWGW
ADMSAAAERLYERNPGTTLPSDDGKYYNDMTFKVLEKYLSAKGWKEVDSIKQPNEKHEVYSRCSWSIKDN
MRAGPARTYMPFAKALPNFTLKLETKVIQPIRSGSMITGVLTQAADGSKQIIKVKAGGKVVLAGGAMSTP
RLLWNAGIGKSDALAIVKEGAARTGVTLPPASEFIDLPVGHHLQDHAQVMLQFKTKSNFTAYKFNDIATK
PVASDLDLYMQGSGPITQAAQRMHLWTSAEGADGRVRYLQGTASAMADGIITVRTFLTHGTSTVGELGIA
AGGNTLLKTKPWLIDQEDRKAMGDFIQYWLDLVSGSNSTLSYITPGATVDDILATKMISGDHWMGSAKMG
VDDGRKANGSSVVDLNTKVYGTDNLFVVDASLHPDLPTGNTQSIIMIAAEHAAEKIAAIKVVGGGSNSTI
PEPVSPTPTPVATPSKGTKCKRAIRSAARRSIDFRRRSVY

>CAF3535877.1 unnamed protein product [Fusarium graminearum]
MRFNISSAAALLGLVASSTAQRTTAYTDPKTGIDFQRLVEKDFSMGIAVPETLGKDLIAQLVVPVAKEGW
GGISFRGGMVGGLLFVAWPNGDDIVTSFRLASSYANPDTYTNTTVKATPIPEGTFVNSTHFSYTFLCEGC
VEEKVTSLTGESPVVGYAYSTIAVDAPAEPESALSYHGAGFGQGGLDIKAAASAKFAEWAAMAKESAPTP
PGGGSGGNGTILVPGNSTITPPTTSNITYDVIVVGGGPAGIIAAERLAETGVSVLLIERGPANTVALGNT
QQALPWNNTLTPYDIPAMGSSLGSMSGTKFCSDTASTAGCLLGGSSSINGLNFIHPPERDFQRWPKGWGW
ADMSAAAERLYERNPGTTLPSDDGKYYNDMTFKVLEKYLSAKGWKEVDSIKQPNEKHEVYSRCSWSIKDN
MRAGPARTYMPFAKALPNFTLKLETKVIQPIRSGSMITGVLTQAADGSKQIIKVKAGGKVVLAGGAMSTP
RLLWNAGIGKSDALAIVKEGAARTGVTLPPASEFIDLPVGHHLQDHAQVMLQFKTKSNFTAYKFNDIATK
PVASDLDLYMQGSGPITQAAQRMHLWTSAEGADGRVRYLQGTASAMADGIITVRTFLTHGTSTVGELGIA
AGGNTLLKTKPWLIDQEDRKAMGDFIQYWLDLVSGSNSTLSYITPGATVDDILATKMISGDHWMGSAKMG
VDDGRKANGSSVVDLNTKVYGTDNLFVVDASLHPDLPTGNTQSIIMIAAEHAAEKIAAIKVVGGGSNSTI
PEPVSPTPTPVATPSKGTKCKRAIRSAARRSIDFRRRSVY

>CAF3572061.1 unnamed protein product [Fusarium graminearum]
MRFTLSSATALLGLVASSTAQRTTAYTDPKTGIDFQRLVEKDFSMGIAVPETLGKDLIAQLVVPVAKEGW
GGISFRGGMVGGLLFVAWPNGEDIVTSFRLASSYANPDTYTNTTVKATPIPEGTFVNSTHFSYTFLCEGC
VEEKVTSLTGESPVVGYAYSTIAVDAPAEPESALSYHGAGFGQGSLDIKAAASAKFAEWAAMAKESAPTP
PGGGSGGNGTIPVPGNSTITPPTTSNITYDVIVVGGGPAGIIAAERLAETGVSVLLIERGPANTVALGNT
QQALPWNNTLTPYDIPAMGSSLGSMSGTKFCSDTASTAGCLLGGSSSINGLNFIHPPERDFQRWPKGWGW
ADMSAAAERLYERNPGTTLPSDDGKYYNDMTFKVLEKYLSAKGWKEVDSIKQPNEKHEVYSRCSWSIKDN
MRAGPARTYMPFAKALPNFTLKLETKVIQPIRSGSMITGVLTQAADGSKQIIKVKAGGKVVLAGGAMSTP
RLLWNAGIGKSDALAIVKEGAARTGVTLPPASEFIDLPVGHHLQDHAQVMLQFKTKSNFTAYKFNDIATK
PVASDLDLYMQGSGPITQAAQRMHLWTSAEGADGRVRYLQGTASAMADGIITVRTFLTHGTSTVGELGIA
AGGNTLLKTKPWLIDQEDRKAMGDFIQYWLDLVSGSNSTLSYITPGATVDDILATKMISGDHWMGSAKMG
VDDGRKANGSSVVDLNTKVYGTDNLFVVDASLHPDLPTGNTQSIIMIAAEHAAEKIAAIKVVGGGSNSTI
PEPVSPTPTPVATPSKGTKCKRAIRSAARRSIDFRRRSVY

>CAG2008726.1 unnamed protein product [Fusarium graminearum]
MRFSTIFSSAALMFQAVSAASEEYKDADTGITFQQFVDKSSKFSFGIAMPEKPSTDFIGQIIAPISEGYA
SVGMGSTMSKKLLIVAWPNDGKVVTSVRQASGYTNPDVLDDDTVKIKPIEKGVKVGADSFTFTFLCEGCI
KTDGTTFKAADANAVMAFAFSTTALDDPTDASGALNYHGAGFGGFSVDAGSSKSADYETWAAMASNGAAA
PGSGSGGSAPPAGNFTTVVSNMTYDYIVVGGGPAGIIVAERLLESKKSVLLVEGGKASYYSTGGKAVMDW
NETTTQYDVPSMAYHLTTSKVDTSEYCTDTASMAGCLLGGSTAVNAMMFVRPQSVDFDDKWPAGWKSTDV
EAAASRLWERTPGTLSPTKDGKLVDQAAYNVLSQFFSGNGFSQVDAIAQPNKKKAVFTHPPMMITNGQRA
GPVRDYLPIAQANSNFKLMLESKVMRVVREGKEITGVEIQSGPATRQIIKVKTGGAVVLAAGALSTPRLL
VNSGIGPAKQIETVASGSQRLTMPPKDQWIDLPVGKNLKDHPIFTVKVKTKSPMAALPDTAFTEPSQENV
DLYAQGNGLLAQSGQRFIFWDSVMGSDGVERYVQGTCAPAGDDALKLKVYLTHGSTSSGALEVTSSGATK
LIGEPYLNDAADKAAVKTFMQKLIDMASKPNSTIIIPSNATAESLMSSYVSGSHFVGSAIMGTENDGSSV
VGTDTKVWGTDNLYVVDASIHPDLPTGNTQAIVMVAAEHAASKILNGGSGSSSPVVPPTVGSGSGSDSGS
SPVETPVATPVKKPGSKCRRSLRQRQRRRLQRSS

>CAG1965922.1 unnamed protein product [Fusarium graminearum]
MRFTLSSATALLGLVASSTAQRTTAYTDPKTGIDFQRLVEKDFSMGIAVPETLGKDLIAQLVVPVAKEGW
GGISFRGGMVGGLLFVAWPNGEDIVTSFRLASSYANPDTYTNTTVKATPIPEGTFVNSTHFSYTFLCEGC
VEEKVTSLTGESPVVGYAYSTIAVDAPAEPESALSYHGAGFGQGGLDIKAAASAKFAEWAAMAKESAPTP
PGGGSGGNGTIPVPGNSTITPPTTSNITYDVIVVGGGPAGIIAAERLAETGVSVLLIERGPANTVALGNT
QQALPWNNTLTPYDIPAMGSSLGSMSGTKFCSDTASTAGCLLGGSSSINGLNFIHPPERDFQRWPKGWGW
ADMSAAAERLYERNPGTTLPSDDGKYYNDMTFKVLEKYLSAKGWKEVDSIKQPNEKHEVYSRCSWSIKDN
MRAGPARTYMPFAKALPNFTLKLETKVIQPIRSGSMITGVLTQAADGSKQIIKVKAGGKVVLAGGAMSTP
RLLWNAGIGKSDALAIVKEGAARTGVTLPPASEFIDLPVGHHLQDHAQVMLQFKTKSNFTAYKFNDIATK
PVASDLDLYMQGSGPITQAAQRMHLWTSAEGADGRVRYLQGTASAMADGIITVRTFLTHGTSTVGELGIA
AGGNTLLKTKPWLIDQEDRKAMGDFIQYWLDLVSGSNSTLSYITPGATVDDILATKMISGDHWMGSAKMG
VDDGRKANGSSVVDLNTKVYGTDNLFVVDASLHPDLPTGNTQSIIMIAAEHAAEKIAAIKVVGGGSNSTI
PEPVSPTPTPVATPSKGTKCKRAIRSAARRSIDFRRRSVY

>VUC31392.1 unnamed protein product [Clonostachys rosea]
MRFNLGLASLLGLAGSAAAQQTWAFTDPNTGIDFQHYAAKNYSFSIAVPETLGTDFIGQLVVPITSTGGW
GSVSLRGGMLNSLLLVAWADGEDIKTSFRMAGSYANPDIYSGSTVNALPIANGTFVNSTHLSYTFLCENC
VNSTVTNLANETPILGWAISAENPTTVTDSASALTYHAAGFGQYGLNIAAAKSSKYATWAAYASGTTPTP
TPTPTPGTPGGNSTLPTPITSNVTYDVIVVGGGPAGIIAAERIAESGVSVLLIERGPANTVALGSSLGLP
WNSSLTPYDIPSLGSSLTGLSGTTFCSDTASTAGCLLGGSSSVNGLNFIRPPSQDWQRWPAGWQWEDVSG
AADRLYERNPGTTNPSADGKHYNDHTYQVLSQFLGAKGWSEVDSIESPNEKHQVFSRPAWSIKNHLRAGP
ARTYMPFAQELDNFTLKLNSKVIQVNRNGSAITGVLTLESDGSTQIINLKAGGKVVLAAGAMSTPRVLWN
SGIGRAADLAIVKSGAAQTGVTLPAEADWIDLPVGHHLQDHVQVTLQFNDASNFTAYDFKGIATKPVEDD
LDLYYQGSGVITQAAQRMHLWTSVDGADGRKRFLQGTASAMSSGVITVRTFLTHGTSTVGKLGITASGNT
VLETKPWLIDDNDRSAMSDFIQFWLDLTNTNNSTLTYVAPDSSVEDIISKNQISGDHWVGSAKMGVDDGR
QGNGTSVVDLDTKVYGTDNLFVVDASIHPDLPTGNTQSIIMITAEHAAEKITGIKSTPTTPETPSTPTPS
ASSTPAASSAPSCSSKKRRSAHRKRTFRF

>VUC27578.1 unnamed protein product [Clonostachys rosea]
MTGRSLLAWLAFGFSLGSIGVQAQQSESFTDSKTGITYQQVTQGDYTFGIALSEAPSNDFIGRVSAQTAT
GWAGVSLGGRMSGSVMVVAWPNEGSIVSSLRKATGYSSPGVFTGTGSLKPIPAGNSIDNSSFTYTFLCEG
CLQTDGSTFAADASSANIGYGLAASAVSSPSSPSSTLTFHSSGFGIFGVDITAARSSKFAEWAAQAEDPS
SPGDPGGPPGGGNGTVPISNSTYDYIVVGGGPAGLIASQRLTETGRSVLLIERGKASTASSGGTQFVPFN
DSLTYYDVPGVFYSLATATQGEGYCTDTAAIAGCILGGGGSVNGLAFIHPPTWDFDDHWPEGWKWSDVKA
ASERLYSRNPGTTSPSRDGKWYDNEVTDVMGPWLESNGWNRSDSILDPDDKIKSFGAPSINVANGLRAGP
IQTYLPLAQATGKFKLELNMKVIRVIRTGSTMTGVEVETASGRQIINLNSGGSVVLAAGVMSTPRVLFNS
GIGPVEQINIVKSGSASVTLPPESEWIELPVGKEIKDHSRYQIVFNVTKGLTTYSQDQLVHPSEVDEELY
NAGSGVLTQSFQRLDAWRRITTTDGHNIMFQSYCNANANDTVTCGLMMTHGLTSRGTLEIDGAGTTLFTK
EPWTNTDTDREAWALFINELLDMARKPDSPLVFSGGSNATADAILSTPVQPGIHIVGSAKIGTDDGRSNG
TAVVDLDTKVYGTDNLFVVDASFHADLPTGNTQAIVMVAAERAVERIIALQGGDSTQRKKRVISFKA

>VUC26327.1 unnamed protein product [Clonostachys rosea]
MKTSTLFSGLIALIASAMAQSTTSYVDPKTSITFQQFADSKTGYTFGIALPQNPTTDFIGQISAPITEGY
AAVSMSSSMANSYLVVAFPSGESVQASIRLATGYTNPSVITDAGIELKEIPSGTFVNETSFTYTFLCSGC
ISGDKAFDPTTESGVMGWALSTTALTDTSSASATLNYHGGGFGGFGVKLAEAQSADYATWAALATGTTPT
NPGSGTPTNPGNFTTIISNVTYDYIVSGAGAAGIIAAERLAESGASVLLLERGKESMYSSGGRSVMDWND
TTTQYDVPSMAYYLSTASDTTEYCTDTASQAGCILGGGTVVNAMMFVRPRAADFDDKWPSGWKWADGLET
AAERLYERTPGTIMASKDGQRYDQGAWDVLSKWFSGIGFSEVNTLEEPEKKHAIYSRPPWMINNGLRAGP
VRDYLPLAKALPNFTLQLNSKMLRVIRNGTAATGVEVETSSTTRQIINLKTGGAVVLASGALSTPRILFN
SGIGPEAQIRTVSNGTTKITLPAQADWIELPVGQNLQDHPIYTATFKTKQSLQSLNSSSFTDPSQTDIDL
YAQGSGLLAQSGQRLNFWTTVEGSDGITRSIQGTCNSPSSDTVRMKIYLTHGLTSTGSLAITSDGATTFS
KDPYLNTAEDKEAILGFMQQLIDYSSKANSTISLASNTTAESLIKDLSPGSHFIGTARMGSSNDGESVVD
TDTKVWGMDNLFVVDASMHPDLPTGNTQAIVMVAAEYAVEKILASGKGTGTGGGNGSTPTTTPTPVTTTA
SATTPTATPSGTAPSCKSKRRAKKRALKWKDL

>KAH1494729.1 hypothetical protein KXX42_006525 [Aspergillus fumigatus]
MRSFLFGGLVALSSTLGAFAANYNSSAYSDSASGIDFQRWCDANTGFCFGLALPETVGTDFVGQLVVPLD
SSKGWGGVSLGGSMTSTLLIAAWPNGNSVVSSLRKTTNYANPDVYSGGASLTEIPDGTSVNSTHLTYTFL
CSGCILGQPATFDATDETYFLGWALSKTSPTTPASASSALTYHAAGFGSFEMLLAQAKSSKYSTWAAMAK
STGGSPSSTPSASASVTPSPGRSPVPSVTPTVSNSTYDYIVVGGGAAGIVAAERLAEANKRILLIERGVA
PTVEMGATDALAWNKTLTPVDIPALNQALTSLGVVGDYLCEDTPGMAGCVLGGGTTVNAMALIYPQEADF
DDKWPAGWKWQDVKSAAARFYERNPGSLLPSADGRRYDQGMYIVLSSFLSGLGWKSVDQHKQPNEKHKAF
SYPSWSVANGIRAGPVRSYLPLVQNKDNFTLRLQTTVRRLIRTGGHVTGVEVQNASGGIELIGIRPGGKV
ILAAGALSTPRILFNSGIGPAKQIKTVQSGSTGITLPAQKDWINLPVGHNLKDHPMFTVKVNTGANFTAF
NTSSVIPATNSLAQRLYASGSGILTQGGHRLQFWTSNVASDGVTRFFQASCSPGGDGIITMKLYLTHGAT
SSGVLGINAAGSTTIESDPLLQTPEDKEALTSFLQELLDDLKKASYTVQGSSSPADILAKVTSGEHFVGT
AKMGPDDGRRNGTSVVDTNTKVYGTDNLYIVDASIHPDLPTGNTQAIVMIAAEAAVARILAQGSGPSSSS
SIAVSAPSQNTAIAAVSSTPSATAVPVPVPIPTGGQETPGGDSRCSAYRN

>KAH1549375.1 hypothetical protein KXX57_000875 [Aspergillus fumigatus]
MRSFLFGGLVALSSTLGAFAANYNSSAYSDSASGIDFQRWCDANTGFCFGLALPETVGTDFVGQLVVPLD
SSKGWGGVSLGGSMTSTLLIAAWPNGNSVVSSLRKTTNYANPDVYSGGASLTEIPDGTSVNSTHLTYTFL
CSGCILGQPATFDATDETYFLGWALSKTSPTTPASASSALTYHAAGFGSFEMLLAQAKSSKYSTWAAMAK
STGGSPSSTPSASASVTPSPGRSPVPSVTPTVSNSTYDYIVVGGGAAGIVAAERLAEANKRVLLIERGVA
PTVEMGATDALAWNKTLTPVDIPALNQALTSLGVVGDYLCEDTPGMAGCVLGGGTTVNAMALIYPQEADF
DDKWPAGWKWQDVKSAAARFYERNPGSLLPSADGRRYDQGMYIVLSSFLSGLGWKSVDQHKQPNEKHKAF
SYPSWSVANGIRAGPVRSYLPLVQNKDNFTLRLQTTVRRLIRTGGHVTGVEVQNASGGIELIGIRPGGKV
ILAAGALSTPRILFNSGIGPAKQIKTVQSGSTGITLPAQKDWINLPVGHNLKDHPMFTVKVNTGANFTAF
NTSSVIPATNSLAQRLYASGSGILTQGGHRLQFWTSNVASDGVTRFFQASCSPGGDGIITMKLYLTHGAT
SSGVLGINAAGSTTIESDPLLQTPEDKEALTSFLQELLDDLKKASYTVQGSSSPADILAKVTSGEHFVGT
AKMGPDDGRRNGTSVVDTNTKVYGTDNLYIVDASIHPDLPTGNTQAIVMIAAEAAVARILAQGSGPSSSS
SIAVSAPSQNTAIAAVSSTPSATAVPVPVPIPTGGQETPGGDSRCSAYRN

>KAH1606150.1 hypothetical protein KXX44_000940 [Aspergillus fumigatus]
MRSFLFGGLVALSSTLGAFAANYNSSAYSDSASGIDFQRWCDANTGFCFGLALPETVGTDFVGQLVVPLD
SSKGWGGVSLGGSMTSTLLIAAWPNGNSVVSSLRKTTNYANPDVYSGGASLTEIPDGTSVNRTHLTYTFL
CSGCILGQPATFDATDETYFLGWALSKTSPTTPASASSALTYHAAGFGSFEMLLGQAKSSKYSTWAAMAK
STGGSPSSTPSASASVTPSPSRSPVPSVTPTVSNSTYDYIVVGGGAAGIVAAERLAEANKRVLLIERGVA
PTVEMGATDVLAWNKTLTPVDIPALNQALTSLGVVGDYLCEDTPGMAGCVLGGGTTVNAMALIYPQEADF
DDKWPAGWKWQDVKSAAARFYERNPGSLLPSADGRRYDQGMYTVLSSFLSGLGWKSVDQHKQPNEKHKAF
SYPSWSVANGIRAGPVRSYLPLVQNKDNFTLRLQTTVRRLIRTGGHVTGVEVQNASGGIELIGIRPGGKV
ILAAGALSTPRILFNSGIGPAKQIKTVQSGSTGITLPAQKDWINLPVGHNLKDHPMFTVKVNTGANFTAF
NTSSVIPATNSLAQRLYASGSGILTQGGHRLQFWTSNVASDGVTRFFQASCSPGGDGIITMKLYLTHGAT
SSGVLGINAAGSTTIESDPLLQTPEDKEALTSFLQELLDDLKKASYTVQGSSSPADILAKVTSGDHFVGT
AKMGPDDGTSVVDTNTKVYGTDNLYIVDASIHPDLPTGNTQAIVMIAAEAAVARILAQGSGPSSSSSIAV
SAPSQNTAIAAVSSTPSATAVPVPVPIPTGGQETPGGDSRCSAYRN

>KAH2532717.1 hypothetical protein KXW97_008796 [Aspergillus fumigatus]
MRSFLFGGLVALSSTLGAFAANYNSSAYSDSASGIDFQRWCDANTGFCFGLALPETVGTDFVGQLVVPLD
SSKGWGGVSLGGSMTSTLLIAAWPNGNSVVSSLRKTTNYANPDVYSGGASLTEIPDGTSVNRTHLTYTFL
CSGCILGQPATFDATDETYFLGWALSKTSPTTPASASSALTYHAAGFGSFEMLLGQAKSSKYSTWAAMAK
STGGSPSSTPSASASVTPSPSRSPVPSVTPTVSNSTYDYIVVGGGAAGIVAAERLAEANKRVLLIERGVA
PTVEMGATDALAWNKTLTPVDIPALNQALTSLGVVGDYLCEDTPGMAGCVLGGGTTVNAMALIYPQEADF
DDKWPAGWKWQDVKSAAARFYERNPGSLLPSADGRRYDQGMYTVLSSFLSGLGWKSVDQHKQPNEKHKAF
SYPSWSVANGIRAGPVRSYLPLVQNKDNFTLRLQTTVRRLIRTGGHVTGVEVQNASGGIELIGIRPGGKV
ILAAGALSTPRILFNSGIGPAKQIKTVQSGSTGITLPAQKDWINLPVGHNLKDHPMFTVKVNTGANFTAF
NTSSVIPATNSLAQRLYASGSGILTQGGHRLQFWTSNVASDGVTRFFQASCSPGGDGIITMKLYLTHGAT
SSGVLGINAAGSTTIESDPLLQTPEDKEALTSFLQELLDDLKKASYTVQGSSSPADILAKVTSGDHFVGT
AKMGPDDGQDGPR

>KAH2841531.1 hypothetical protein KXW08_008107 [Aspergillus fumigatus]
MRSFLFGGLVALSSTLGAFAANYNSSAYSDSASGIDFQRWCDANTGFCFGLALPETVGTDFVGQLVVPLD
SSKGWGGVSLGGSMTSTLLIAAWPNGNSVVSSLRKTTNYANPDVYSGGASLTEIPDGTSVNRTHLTYTFL
CSGCILGQPATFDATDETYFLGWALSKTSPTTPASASSALTYHAAGFGSFEMLLGQAKSSKYSTWAAMAK
STGGSPSSTPSASASVTPSPSRSPVPSVTPTVSNSTYDYIVVGGGAAGIVAAERLAEANKRVLLIERGVA
PTVEMGATDALAWNKTLTPVDIPALNQALTSLGVVGDYLCEDTPGMAGCVLGGGTTVNAMALIYPQEADF
DDKWPAGWKWQDVKSAAARFYERNPGSLLPSADGRRYDQGMYTVLSSFLSGLGWKSVDQHKQPNEKHKAF
SYPSWSVANGIRAGPVRSYLPLVQNKDNFTLRLQTTVRRLIRTGRHVTGVEVQNASGGIELIGIRPGGKV
ILAAGALSTPRILFNSGIGPAKQIKTVQSGSTGITLPAQKDWINLPVGHNLKDHPMFTVKVNTGANFTAF
NTSSVIPATNSLAQRLYASGSGILTQGGHRLQFWTSNVASDGVTRFFQASCSPGGDGIITMKLYLTHGAT
SSGVLGINAAGSTTIESDPLLQTPEDKEALTSFLQELLDDLKKASYTVQGSSSPADILAKVTSGDHFVGT
AKMGPDDGTSVVDTNTKVYGTDNLYIVDASIHPDLPTGNTQAIVMIAAEAAVARILAQGSGPSSSSSIAV
SAPSQNTAIAAVSSTPSATAVPVPVPIPTGGQETPGGDSRCSAYRN

>KAH3306996.1 hypothetical protein KXV87_008371 [Aspergillus fumigatus]
MRSFLFGGLVALSSTLGAFAANYNSSAYSDSASGIDFQRWCDANTGFCFGLALPETVGTDFVGQLVVPLD
SSKGWGGVSLGGSMTSTLLIAAWPNGNSVVSSLRKTTNYANPDVYSGGASLTEIPDGTSVNRTHLTYTFL
CSGCILGQPATFDATDETYFLGWALSKTSPTTPASASSALTYHAAGFGSFEMLLGQAKSSKYSTWAAMAK
STGGSPSSTPSASASVTPSPSRSPVPSVTPTVSNSTYDYIVVGGGAAGIVAAERLAEANKRVLLIERGVA
PTVEMGATDALAWNKTLTPVDIPALNQALTSLGVVGDYLCEDTPGMAGCVLGGGTTVNAMALIYPQEADF
DDKWPAGWKWQDVKSAAARFYERNPGSLLPSADGRRYDQGMYTVLSSFLSGLGWKSVDQHKQPNEKHKAF
SYPSWSVANGIRAGPVRSYLPLVQNKDNFTLRLQTTVRRLIRTGGHVTGVEVQNASGGIELIGIRPGGKV
ILAAGALSTPRILFNSGIGPAKQIKTVQSGSTGITLPAQKDWINLPVGHNLKDHPMFTVKVNTGANFTAF
NTSSVIPATNSLAQRLYASGSGILTQGGHRLQFWTSNVASDGVTRFFQASCSPGGDGIITMKLYLTHGAT
SSGVLGINAAGSTTIESDPLLQTPEDKEALTSFLQELLDDLKKASYTVQGSSSPADILAKVTSGDHFVGT
AKMGPDDGTSVVDTNTKVYGTDNLYIVDASIHPDLPTGKTQAIVMIAAEAAVARILAQGSGPSSSSSIAV
SAPSQNTAIAAVSSTPSATAVPVPVPIPTGGQETPGGDSRCSAYRN

>KAH3914236.1 hypothetical protein HBH56_100620 [Parastagonospora nodorum]
MARSILLSSALFALQATAQSAAPYTDAKTGIKFNGYTADTGFTFGIALPETAGKDFIAQIQSPITAGWAG
FSMGQSMVGNLLAVAWPNDGKVVSSFRVATGYSSPSVATGDFTMSPIPDGTFVNDTAFSYTFLCSNCISE
DPLTGFVVAPELNIVGWAQSDDALTDPTSASGALTYHSAGFGAFGMPLADARSADFAKWAALAVKGGSGG
NSTTPTTPITPGAGGNTTTPITGGNATVANATYDYIVAGAGPAGVIAAERLAESGASVLLIERGGPSLAS
SGNTKTLDWNSSVTMYDVPAYGYYLSDVGSPAFCSDTADQAGCLLGGGSSINAMMFVKPQDRDFDDKWPA
GWKSSDVSAAADRVWERNPGQTYGSMDGKRYNDEAFNVLSKFFAGQGWAETDFIKDPNSKKDVFGHPSWN
AADGLRSGVVRTYLPLAQKLENFKLMMNTKVIRAVREGETISGVEVESEAGQRVIYNVKAGGSVLLAAGA
MSTPRILFNSGIGPAKQLQTVASGSSGVKLPAEADWIDLPVGEEIKDHPIFTVKFNVSTPVRAEPKTAYT
TPNQTTIDLFAKGSGLLAQSGQRLNWWTSVNTTEGKEVFFQGTCNGPAENQIQMKVYITHGSESVGSLGI
TADGATNFITNPHLTSDVDKEAATIMMNRLIKMAAEGNSTLSLIAPAGVTNVTGADLIKDFKTGSHYVGT
AKMGAKGEAGVVVDTDTKVYGTSNLFVVDASMHPDLPTGNTQAIIMVAAEAAAARILKLGGGSTTPTQPK
PSGAASSSIVAPVAPTPSPVEPSSAPSASSPAETPIAPSVPSTPAAPAPSSPAESAPSTPPAATPAPSNP
GSGTAKPYDRCGGNGYDGPTQCESGWSCKVQNDWYSQCIPASKRSEQGTTVHKRMDLLKRRGLVPAIVIS
E

>KAH3942774.1 hypothetical protein HBH53_180860 [Parastagonospora nodorum]
MARSILLSSALFALQATAQSAAPYTDAKTGIKFNGYTADTGFTFGIALPETAGKDFIAQIQSPITAGWAG
FSMGQSMVGNLLAVAWPNDGKVVSSFRVATGYSSPSVATGDFTMSPIPDGTFVNDTAFSYTFLCSNCISE
DPLTGFVVAPELNIVGWAQSDDALTDPTSASGALTYHSAGFGAFGMPLADARSADFAKWAALAVKGGSGG
NSTTPTTPITPGAGGNTTTPITGGNATVANATYDYIVAGAGPAGVIAAERLAESGASVLLIERGGPSLAS
SGNTKTLDWNSSVTMYDVPAYGYYLSDVGSPAFCSDTADQAGCLLGGGSSINAMMFVKPQDRDFDDKWPA
GWKSSDVSAAADRVWERNPGQTYGSMDGKRYNDEAFNVLSKFFAGQGWTETDFIKDPNSKKDVFGHPSWN
AADGLRSGVVRTYLPLAQKLENFKLMMNTKVIRAVREGETISGVEVESEAGQRVIYNVKAGGSVLLAAGA
MSTPRILFNSGIGPAKQLQTVASGSSGVKLPAEADWIDLPVGEEIKDHPIFTVKFNVSTPVRAEPKTAYT
TPNQTTIDLFAKGSGLLAQSGQRLNWWTSVNTTEGKEVFFQGTCNGPAENQIQMKVYITHGSESVGSLGI
TADGATNFITNPHLTSDVDKEAATIMMNRLIKMAAEGNSTLSLIAPAGLTNVTGADLIKDFKTGSHYVGT
AKMGAKGEAGVVVDTDTKVYGTSNLFVVDASMHPDLPTGNTQAIIMVAAEAAAARILKLGGGSTTPTQPK
PSGAASSSIVAPVAPTPSPVEPSSAPSASSPAETPIAPSVPSTPAAPAPSSPAESAPSTPPAATPAPSNP
GSGTAKPYDRCGGNGYDGPTQCESGWSCKVQNDWYSQCIPASKRSEQGTIVHKRMDLLKRRGLVPAIVIS
E

>KAH3964567.1 hypothetical protein HBH51_157130 [Parastagonospora nodorum]
MARSILLSSALFALQATAQSAAPYTDAKTGIKFNGYTADTGFTFGIALPETAGKDFIAQIQSPITAGWAG
FSMGQSMVGNLLAVAWPNDGKVVSSFRVATGYSSPSVATGDFTMSPIPDGTFVNDTAFSYTFLCSNCISE
DPLTGFVVAPELNIVGWAQSDDALTDPTSASGALTYHSAGFGAFGMPLADARSADFAKWAALAVKGGSGG
NSTTPTTPITPGAGGNTTTPITGGNATVANATYDYIVAGAGPAGVIAAERLAESGASVLLIERGGPSLAS
SGNTKTLDWNSSVTMYDVPAYGYYLSDVGSPAFCSDTADQAGCLLGGGSSINAMMFVKPQDRDFDDKWPA
GWKSSDVSAAADRVWERNPGQTYGSMDGKRYNDEAFNVLSKFFAGQGWAETDFIKDPNSKKDVFGHPSWN
AADGLRSGVVRTYLPLAQKLENFKLMMNTKVIRAVREGETISGVEVESEAGQRVIYNVKAGGSVLLAAGA
MSTPRILFNSGIGPAKQLQTVASGSSGVKLPAEADWIDLPVGEEIKDHPIFTVKFNVSTPVRAEPKTAYT
TPNQTTIDLFAKGSGLLAQSGQRLNWWTSVNTTEGKEVFFQGTCNGPAENQIQMKVYITHGSESVGSLGI
TADGATNFITNPHLTSDVDKEAATIMMNRLIKMAAEGNSTLSLIAPAGVTNVTGADLIKDFKTGSHYVGT
AKMGAKGEAGVVVDTDTKVYGTSNLFVVDASMHPDLPTGNTQAIIMVAAEAAAARILKLGGGSTTPTQPK
PSGAASSSIVAPVAPTPSPVEPSSAPSASSPAETPIAPSVPSTPAAPAPSSPAESAPSTPPAATPAPSNP
GSGTAKPYDRCGGNGYDGPTQCESGWSCKVQNDWYSQCIPASKRSEQGTTVHKRMDLLKRRGLVPAIVIS
D

>KAH3981455.1 hypothetical protein HBH52_088490 [Parastagonospora nodorum]
MARSILLSSALFALQATAQSAAPYTDAKTGIKFNGYTADTGFTFGIALPETAGKDFIAQIQSPITAGWAG
FSMGQSMVGNLLAVAWPNDGKVVSSFRVATGYSSPSVATGDFTMSPIPDGTFVNDTAFSYTFLCSNCISE
DPLTGFVVAPELNIVGWAQSDDALTDPTSASGALTYHSAGFGAFGMPLADARSADFAKWAALAVKGGSGG
NSTTPTTPITPGAGGNTTTPITGGNATVANATYDYIVAGAGPAGVIAAERLAESGASVLLIERGGPSLAS
SGNTKTLDWNSSVTMYDVPAYGYYLSDVGSPAFCSDTADQAGCLLGGGSSINAMMFVKPQDRDFDDKWPA
GWKSSDVSAAADRVWERNPGQTYGSMDGKRYNDEAFNVLSKFFAGQGWTETDFIKDPNSKKDVFGHPSWN
AADGLRSGVVRTYLPLAQKLENFKLVMNTKVIRAVREGETISGVEVESEAGQRVIYNVKAGGSVLLAAGA
MSTPRILFNSGIGPAKQLQTVASGSSGVKLPAEADWIDLPVGEEIKDHPIFTVKFNVSTPVRAEPKTAYT
TPNQTTIDLFAKGSGLLAQSGQRLNWWTSVNTTEGKEVFFQGTCNGPAENQIQMKVYITHGSESVGSLGI
TADGATNFITNPHLTSDVDKEAATIMMNRLIKMAAEGNSTLSLIAPAGVTNVTGADLIKDFKTGSHYVGT
AKMGAKGEAGVVVDTDTKVYGTSNLFVVDASMHPDLPTGNTQAIIMVAAEAAAARILKLGGGSTTPTQPK
PSGAASSSIAAPVAPTPSPVEPSSAPSASSPAETPIAPSVPSTPAAPAPSSPAESAPSTPPAATPAPSNP
SSGTAKPYDRCGGNGYDGPTQCESGWSCKVQNDWYSQCIPASKRSEQGTTIHKRMDLLKRRGLVPAIVIS
E

>KAH4070381.1 hypothetical protein HBH50_098160 [Parastagonospora nodorum]
MARSVLLSSALFALQATAQSAAPYTDAKTGIKFNGYTADTGFTFGIALPETAGKDFIAQIQSPITAGWAG
FSMGQSMVGNLLAVAWPNDGKVVSSFRVATGYSSPSVATGDFTMSPIPDGTFVNDTAFSYTFLCSNCISE
DPLTGFVVAPELNIVGWAQSDDALTDPTSASGALTYHSAGFGAFGMPLADARSADFAKWAALAVKGGSGG
NSTTPTTPITPGAGGNTTTPITGGNATVANATYDYIVAGAGPAGVIAAERLAESGASVLLIERGGPSLAS
SGNTKTLDWNSSVTMYDVPAYGYYLSDVGSPAFCSDTADQAGCLLGGGSSINAMMFVKPQDRDFDDKWPA
GWKSSDVSAAADRVWERNPGQTYGSMDGKRYNDEAFNALSKFFAGQGWTETDFIKDPNSKKDVFGHPSWN
AADGLRSGVVRTYLPLAQKLENFKLMMNTKVIRAVREGETISGVEVESEAGQRVIYNVKAGGSVLLAAGA
MSTPRILFNSGIGPAKQLQTVASGSSGVKLPAEADWIDLPVGEEIKDHPIFTVKFNVSTPVRAEPKTAYT
TPNQTTIDLFAKGSGLLAQSGQRLNWWTSVNTTEGKEVFFQGTCNGPAENQIQMKVYITHGSESVGSLGI
TADGATNFITNPHLTSDVDKEAATIMMNRLIKMAAEGNSTLSLIAPAGVTNVTGADLIKDFKTGSHYVGT
AKMGAKGEAGVVVDTDTKVYGTSNLFVVDASMHPDLPTGNTQAIIMVAAEAAAARILKLGGGSTTPTQPK
PSGAASSSIVAPVAPTPSPVEPSSAPSASSPAETPIAPSVPSTPAAPAPSSPAESAPSTPPAATPAPSNP
SSGTAKPYDRCGGNGYDGPTQCESGWSCKVQNDWYSQCIPASKRSEQGTTIHKRMDLLKRRGLVPAIVIS
E

>KAH4080771.1 hypothetical protein HBH46_228270 [Parastagonospora nodorum]
MARSILLSSALFALQATAQSAAPYTDAKTGIKFNGYTADTGFTFGIALPETAGKDFIAQIQSPITAGWAG
FSMGQSMVGNLLAVAWPNDGKVVSSFRVATGYSSPSVATGDFTMSPIPDGTFVNDTAFSYTFLCSNCISE
DPLTGFVVAPELNIVGWAQSDDALTDPTSASGALTYHSAGFGAFGMPLADARSADFAKWAALAVKGGSGG
NSTTPTTPITPGAGGNTTTPITGGNATVANATYDYIVAGAGPAGVIAAERLAESGASVLLIERGGPSLAS
SGNTKTLDWNSSVTMYDVPAYGYYLSDVGSPAFCSDTADQAGCLLGGGSSINAMMFVKPQDRDFDDKWPA
GWKSSDVSAAADRVWERNPGQTYGSMDGKRYNDEAFNVLSKFFAGQGWAETDFIKDPNSKKDVFGHPSWN
AADGLRSGVVRTYLPLAQKLENFKLMMNTKVIRAVREGETISGVEVESEAGQRVIYNVKAGGSVLLAAGA
MSTPRILFNSGIGPAKQLQTVASGSSGVKLPAEADWIDLPVGEEIKDHPIFTVKFNVSTPVRAEPKTAYT
TPNQTTIDLFAKGSGLLAQSGQRLNWWTSVNTTEGKEVFFQGTCNGPAENQIQMKVYITHGSESVGSLGI
TADGATNFITNPHLTSDVDKEAATIMMNRLIKMAAEGNSTLSLIAPAGVTNVTGADLIKDFKTGSHYVGT
AKMGAKGEAGVVVDTDTKVYGTSNLFVVDASMHPDLPTGNTQAIIMVAAEAAAARILKLGGGSTTPTQPK
PSGAASSSIVAPVAPTPSPVEPSSAPSASSPAETPIAPSVPSTPAAPAPSSPAESAPSTPPAATPAPSNP
GSGTAKPYDRCGGNGYDGPTQCESGWSCKVQNDWYSQCIPASKRSEQGTTIHKRMDLLKRRGLVPAIVIS
E

>KAH4132941.1 hypothetical protein HBH47_000830 [Parastagonospora nodorum]
MARSILLSSALFALQATAQSAAPYTDAKTGIKFNGYTADMGFTFGIALPETAGKDFIAQIQSPITAGWAG
FSMGQSMVGNLLAVAWPNDGKVVSSFRVATGYSSPSVATGDFTMSPIPDGTFVNDTAFSYTFLCSNCISE
DPLTGFVVAPELNIVGWAQSDDALTDPTSASGALTYHSAGFGAFGMPLADARSADFAKWAALAVKGGSGG
NSTTPTTPITPGAGGNTTTPITGGNATVANATYDYIVAGAGPAGVIAAERLAESGASVLLIEHGGPSLAS
SGNTKTLDWNSSVTMYDVPAYGYYLSDVGSPAFCSDTADQAGCLLGGGSSINAMMFVKPQDRDFDDKWPA
GWKSSDVSAAADRVWERNPGQTYGSMDGKRYNDEAFNVLSKFFAGQGWAETDFIKDPNSKKDVFGHPSWN
AADGLRSGVVRTYLPLAQKLENFKLMMNTKVIRAVREGETISGVEVESEAGQRVIYNVKAGGSVLLAAGA
MSTPRILFNSGIGPAKQLQTVASGSSGVKLPAEADWIDLPVGEEIKDHPIFTVKFNVSTPVRAEPKTAYT
TPNQTTIDLFAKGSGLLAQSGQRLNWWTSVNTTEGKEVFFQGTCNGPAENQIQMKVYITHGSESVGSLGI
TADGATNFITNPHLTSDVDKEAATIMMNRLIKMAAEGNSTLSLIAPAGVTNVTGADLIKDFKTGSHYVGT
AKMGAKGEAGVVVDTDTKVYGTSNLFVVDASMHPDLPTGNTQAIIMVAAEAAAARILKLGGGSTTPTQPK
PSGAASSSIVAPVAPTPSPVEPSSAPSASSPAETPIAPSVPSTPAAPAPSSPAESAPSTPPAATPAPSNP
GSGTAKPYDRCGGNGYDGPTQCESGWSCKVQNDWYSQCIPASKRSEQGTTVHKRMDLLKRRGLVPAIVIS
E

>KAH4260599.1 hypothetical protein HBI03_127710 [Parastagonospora nodorum]
MARSILLSSALFALQATAQSAAPYTDAKTGIKFNGYTADMGFTFGIALPETAGKDFIAQIQSPITAGWAG
FSMGQSMVGNLLAVAWPNDGKVVSSFRVATGYSSPSVATGDFTMSPIPDGTFVNDTAFSYTFLCSNCISE
DPLTGFVVAPELNIVGWAQSDDALTDPTSASGALTYHSAGFGAFGMPLADARSADFAKWAALAVKGGSGG
NSTTPTTPITPGAGGNTTTPITGGNATVANATYDYIVAGAGPAGVIAAERLAESGASVLLIEHGGPSLAS
SGNTKTLDWNSSVTMYDVPAYGYYLSDVGSPAFCSDTADQAGCLLGGGSSINAMMFVKPQDRDFDDKWPA
GWKSSDVSAAADRVWERNPGQTYGSMDGKRYNDEAFNVLSKFFAGQGWAETDFIKDPNSKKDVFGHPSWN
AADGLRSGVVRTYLPLAQKLENFKLMMNTKVIRAVREGETISGVEVESEAGQRVIYNVKAGGSVLLAAGA
MSTPRILFNSGIGPAKQLQTVASGSSGVKLPAEADWIDLPVGEEIKDHPIFTVKFNVSTPVRAEPKTAYT
TPNQTTIDLFAKGSGLLAQSGQRLNWWTSVNTTEGKEVFFQGTCNGPAENQIQMKVYITHGSESVGSLGI
TADGATNFITNPHLTSDVDKEAATIMMNRLIKMAAEGNSTLSLIAPAGVTNVTGADLIKDFKTGSHYVGT
AKMGAKGEAGVVVDTDTKVYGTSNLFVVDASMHPDLPTGNTQAIIMVAAEAAAARILKLGGGSTTPTQPK
PSGAASSSIVAPVAPTPSPVEPSSAPSASSPAETPIAPSVPSTPAAPAPSSPAESAPSTPPAATPAPSNP
GSGTAKPYDRCGGNGYDGPTQCESGWSCKVQNDWYSQCIPASKRSEQGTTVHKRMDLLKRRGLVPAIVIS
D

>KAH5025951.1 hypothetical protein HBI74_119560 [Parastagonospora nodorum]
MARSILLSSALFALQATAQSAAPYTDAKTGIKFNGYTADTGFTFGIALPETAGKDFIAQIQSPITAGWAG
FSMGQSMVGNLLAVAWPNDGKVVSSFRVATGYSSPSVATGDFTMSPIPDGTFVNDTAFSYTFLCSNCISE
DPLTGFVVAPELNIVGWAQSDDALTDPTSASGALTYHSAGFGAFGMPLADARSADFAKWAALAVKGGSGG
NSTTPTTPITPGAGGNTTTPITGGNATVANATYDYIVAGAGPAGVIAAERLAESGASVLLIERGGPSLAS
SGNTKTLDWNSSVTMYDVPAYGYYLSDVGSPAFCSDTADQAGCLLGGGSSINAMMFVKPQDRDFDDKWPA
GWKSSDVSAAADRVWERNPGQTYGSMDGKRYNDEAFNVLSKFFAGQGWAETDFIKDPNSKKDVFGHPSWN
AADGLRSGVVRTYLPLAQKLENFKLMMNTKVIRAVREGETISGVEVESEAGQRVIYNVKAGGSVLLAAGA
MSTPRILFNSGIGPAKQLQTVASGSSGVKLPAEADWIDLPVGEEIKDHPIFTVKFNVSTPVRAEPKTAYT
TPNQTTIDLFAKGSGLLAQSGQRLNWWTSVNTTEGKEVFFQGTCNGPAENQIQMKVYITHGSESVGSLGI
TADGATNFITNPHLTSDVDKEAATIMMNRLIKMAAEGNSTLSLIAPAGVTNVTGADLIKDFKTGSHYVGT
AKMGAKGEAGVVVDTDTKVYGTSNLFVVDASMHPDLPTGNTQAIIMVAAEAAAARILKLGGGSTTPTQPK
LSGAASSSIVAPVAPTPSPVEPSSAPSASSPAETPIAPSVPSTPAAPAPSSPAESAPSTPPAATPAPSNP
GSGTAKPYDRCGGNGYDGPTQCESGWSCKVQNDWYSQCIPASKRSEQGTTVHKRMDLLKRRGLVPAIVIS
D

>XP_044644732.1 uncharacterized protein KVR01_005929 [Diaporthe batatas]
MRSVLMGSAAALAGLARMAAAATTSSAYTDANTGIDFQQYYANGGAFQFGIALPETIESDFIGQLVVPIT
ETGGWGAVSLAGGMLNHLLLVAWANGDEVVSTFRTASAYANPAVYDATEVSALPIEKGTFVNSTHFSFTF
LCEGCIVGGTTTFKPTDETPIFGWALSAENPTTPSDPASELPYHGAGFGLYGVPAASAQSAKFEEWAAMA
SKATTPAPPAPGAGSNSTAPVGGNGTSVIPTTSNSTYDVIVVGGGPSGIIAAERIAESGASVLLIERGPA
NTVALGSDNALPWNDTLTPYDVPALGSSLSGLSGTKICSDTASMAGCLLGGSSSINGENFIHPPAHDFQN
WPAGWSWDDVTKASERLYERNPGTTLPSKDGKYYDDTAFSVVSSYLDAQGWTEVDSIKSPNEKHMIYSRP
AWSITNNLRAGPARTYMPHAQALDNFTLKLGSKVVQVKRDGSSVTGVLVEAEDKSQQIINLNQGGKVVLA
AGALSTPRILWNSGIGKSDALKIVQGGTTGVELPDEADWIDLPVGHGLKDHAQAPLSFNIASLDAYDFTG
IATAPVESDLDLYKQGSGPITQAAQRMHLWTSINGTDGVERYLQGTVSAMKDGIITVRTFLTHGTTTTGE
LGITAGGNTVLNVKPWLITDGDKEAFTTFIQWWIDTTTKKNGNATLAAAASMAMDADATPESIITNNLIS
GDHWVGTAKMGTDDGRSNGTAVVDTDTRVYGTDNLFVVDASIHPDLPTGNTQAIIMIVAEHAAEKIAAFD
VATGSAGSPGAGAETEVPCKRRKRRDSTGRVIRRRY

>XP_044638029.1 uncharacterized protein KVR01_012873 [Diaporthe batatas]
MISRTLFAAAAMAAGVLGQQSTTFTDDKSGIKFSYYEKSGWGFGLALPEAPKAGGDFIGILQSNTVDGYA
AVSLGGPMANSLLVTAWADGDKMVGSLRKASGYTNPAPVTDASMGMYEISKGTAINSTGWQYTFLCKGCI
TDDSESFTVDAEADVFGYALSKTALTDTSDASAVLNYHGAAFGEYSHSLAAAKSADYDTWAALASKTAAG
SVSGGASNSTVGGSAQNITTTTSKDTYDYIVAGAGAAGLIVSQRLVESGASVLLLERGGPSTYSTGGDAT
VPYNDTITQYDVPGMAYYLSKAGDTSEYCLDTASMAGCILGGSTMVNALMFVKPAAHDFDDKWPTGWKWS
DVSASADSFYERSPGFILQNGTGVDQDAFHLMSGFFEKQGWSQVNALENPDAKEKVYTHPPWLIEDGLRG
GPIRSYLPLAQAKDNFKLSLNTKLVRVIREGATATGVEVELSNGNRQIINLTSGGKVVLAGGALSTPRML
INSGIGPKEQIQTVKSGSVKVTLPDEADWIELPVGEHLMDHPIFTVSLKVKDGLAALPETAFTAPNETVA
SEFNTKSAGLLAQAGQRINIWDSVKSDDGLTHYVQGTINAPSANTIKVKIYLTHGITSTGALGITASGAT
EITKQPYLIDAGDKNAIKTFMANLIEMVNGPDSPFNPMNSTADSLIAEDNMTTGSHFVGTARMGATNDGS
SVVDTNTKVWGTDNIYVVDASMHPDLPTGNTQAIVMVAAEHAAKAILADTTGASTSTNASAGSSASSGSS
SSASSSGSSTGCKRRRAARKL

>XP_044682594.1 hypothetical protein J7337_003545 [Fusarium musae]
MRFTLSSMAGLLGLASAQGLRSSAYTDPKTGIDFQRFVDDGYSLGIAVPETLGKDLIAQMVFPREKEGWG
GISFRGGMVGGMLFVAWPNGDDIVTSFRMANSYANPDVYTNSTVKATPIPEGTFVNSTHMSYTFLCEGCV
VKETTSLTGESPVVGYAWSSIDVDTPSDPESALNYHGAGFGQFGLDIKKAASAKYATWAAMAKETTPAPG
TGTPVPGNSTTLPPTTSNVTYDVIVVGGGPAGIIAAERLAEKGASVLLIERGPANTVALGNAAQALPWNN
TLTPYDIPALGSSMTSMSGTKFCSDTASTAGCLLGGSSSINGLNFIHPPERDFQRWPKGWGWSDVSKAAD
RLYERNPGTTLPSDDGKYYDDRTYTILSGYLSAKGWKEVDSIEEPNEKHLVYSRPSWSIKNNMRAGPART
YMPFAKNLPNFTLKLETKVIQPIRSGSKITGVLTQGANGSKQIINVKAGGKVVLAAGAMSTPRLLWNAGI
GKSDALAIVKQGASKTGVTLPAASDFIDLPVGHHLQDHAQVMLQFKTKSNFTAYKFNNIATEPVKSDLEL
YYQGSGPITQAAQRMHIWTSAKGADGRVRYLQGTASAMADGIITVRTFLTHGTSTVGELGITAGGNTVLN
TKPWLIDQEDRKAMADFVQYWLDLTSGSNSTLSYITPGATVDDILATKMISGDHWMGSAKMGVDDGRKAN
GSAVVDLNTKVYGTDNLFVVDASMHPDLPTGNTQAIIMVAAEHAAEKIAALKVGGSNSTAPEPINSAPTP
VPTPGSKCKRGLRRRAARVPMDFRRRSLY

>XP_044709350.1 hypothetical protein FPOAC1_006145 [Fusarium poae]
MRFSTLLSSAALMFQAVSAASEEYKDADTGITFQQFVDKSSKFTFGIAMPETPSTDFIGQIIAPISEGYA
SLSMGSTMSKKLLIVAWPNEGKVLTSVRQASGYTNPDVLDDDTVKIKPIEKGVKVGADSFTFTFLCEGCI
KTDGTTFKASDANAVMAFAFSTTALDDPTDASGALNYHGAGFGGFSVDAGSSQSADYETWAAMASDGSAT
PGSGSGSDGSAPSTGNFTTVVSNMTYDYIVVGGGASGLIVAERLLESQKSVLLLERGKASFYSTGGKAVM
SWNDTTTQYDVPAMAYHLTNSVIDTSEYCTDTASMAGCILGGGTAVNAQMFVRPQRADFDDKWPAGWKYD
DVEAAASRLWERTPGTLSPTKDGKLVDQSAYTILSQFFSGNGFSEVDAIAQPDKKKAVFTHPPMMITDGQ
RAGPVRDYLPLAQANPNFKLMLESKVMRVVREGKEITGVEIQSGPSTRQIIKVKTGGAVVLAAGALSTPR
LLVNSGIGPAKQIETVASGSQRLTMPPKNQWIDLPVGENLKDHPIFTVKVKTKSPMAALPDTAFTAPSQE
DVDLYAQGTGLLAQSGQRFIFWDSVKGSDGVERYVQGTCAPAGDNALKLKVYLTHGSTSSGALEVTGSGA
TKLIGEPYLNDAADKAAVKTFMQKLIDMTSKPNSTISIANNATAESLMAEYVSGSHFVGSAIMGTENDGS
SVVDTDTKVWGTDNLYVVDASIHRDLPTGNTQAIVMVVAEHAASKILNGGSGSSSPVVPPTTGDNGNGSS
PVETPVSGNSPTTPTGSVETPVATSVIPPTYGGDNSNNNPGFPPSSPPSSPPGFPPSFPPAFGNGPSPPS
QPVETPVKKPGSKCRRSLRQRQRRRMQRRS

>XP_044704858.1 hypothetical protein FPOAC1_007738 [Fusarium poae]
MRFTLSSAAALLGLVASSTAQRTTAYTDPKTGIDFQRLVDDDFSVGIAVPETLGKDLIAQLVVPVAKDGW
GGISFRGGMVGGLLFVAWPNGEDIVTSFRLASSYANPDTYTNTTVKATPIPEGTFVNSTHFSYTFLCEGC
VEEKVTSLTGQSPVIGYAYSTIAVDAPAEPESALSYHGAGFGQGGLDIKAAASAKFAEWAKMAKETTPAP
PVGGGGGNGTIPVPDAPPTTSNVTYDVIVVGGGPAGIIAAERLAETGVSVLLIERGPANTVALGNTQQAL
PWNNSLTPYDVPALGSSLGSMSGTKFCSDTASTAGCLLGGSSSINGLNFIHPPERDFQRWPAGWSWADMS
AAAERLYERNPGTTLPSDDGKYYDDMTFRVLEGYLSAKGWKEVDSIEQPNEKHQVYSRCSWSIKDNMRAG
PARTYMPFAKALPNFTLKLETKVIQPIRSGSMITGVLTQAADGSKQIIKVKAGGKVVLAAGAMSTPRLLW
NAGIGKSDALAIVKEGASRTGVTLPPASDFIDLPVGHHLQDHAQVMLQFKAKSNFTAYKFNDIATKPVPS
DLDLYMQGSGPITQAAQRMHLWTSAEGADGRVRYLQGTASAMADGIITVRTFLTHGTSTVGELGIAAGGN
TLLKTKPWLIDQEDRKAMGDFVQYWLDLVSSSNSTLSYITPGATVDDILATKMISGDHWMGSAKMGVDDG
RKANGSSVVDLNTKVYGTDNLFVVDASLHPDLPTGNTQSIIMIAAEHAAEKIAALKVFGGGSNSTIPAPI
SSAPTPVPTPSKGTKCKRAMRRAARRSIDFRRRSVY

>XP_044675062.1 hypothetical protein J7337_012636 [Fusarium musae]
MRFSTLLSSAALMYQAVSAESVEYKDADTGITFQQYTDKSSKFSFGIALPKNPSTDFIGQMTVPISEGYG
SVGMGSTMTKKLLVVAWPNDGKVITSVRQADGYTNPAVLDDETVSIKPIEKGTKVGTDSFTFTFLCEGCI
KTDGTTFKAADTNAVLSFAMSTIALDDPTDAAGALNYHGAGFGGYSLDTAAAQSAEFETWAKLASDATTP
GTSPGGSTGSNPGNFTTIVSNATYDYIVVGGGTAGLIVAERLVESKKSVLLLEQGKASFYESGGRSTMDW
NDTVTQYDVPSMAYYLTTAKDTSAYCTDTASMAGCILGGSSVINAMMFVRPQPADFDDKWPTGWKWQDVE
SSANKLYERTPGTTSPTKDGKRVDQNAWNVLSKFFSANGFTEVDAIEEPSKKKSVFTHPPLMVNDGLRAG
PVRDYLPLAQANNNFKLQLNTKVLRVIREGKAVTGIEVQSGPSTRQIINLKTNGAVVLAAGSLATPRLLV
NSGIGPSEQIEAVASGSQRLTMPAKDQWLDLPVGENLKDHPIFTVKMKTKQPMSALTETDFTKPSQTNID
LFAQGDGLLAQSGQRFIFWDTVKGSDGVERYVQGTCAAAGNDTVKVKVYLTHGATSSGSLTVTSSGATKL
VGEPYLKTAGDKEAVKSFMNKLISFASKPNSTLSIASNATAESLMAEYVSGSHFVGSAIMGTENDGTSVV
DTDTKVWGTENLFVVDGSIHPDLPTGNTQAIIMVAAEHAASKILGGGNGATSPVVPSNGTVPVPTTPIST
PVATKRPSKCKRSMRQRRHHRRQ

>KAH6613834.1 hypothetical protein C7974DRAFT_437223 [Boeremia exigua]
MRSTIISPAVALLGLLRLATAATTPVAYTDPNTDIDFQLLDANGNFSIAIALPETIDTDFIGQLVVPTGG
WGAVSFGGGMLNRLLLVAWANGEEIVSSFRIAGAYANPPTYDATAVSALPIANGTFVNSTHFSFTFLCKG
CIVGGTTTFKKTDEIPVLGWALSSSKPTTPSDPASELPYHDGGFGLYGQPAAAAQSAEYETWASWASAST
GNGTAPGAGGNTSPPSTGNGTAIVPTTSNTTYDVIVAGGGTAGIIAAERIAEAGLSVLLIERGPANTVAL
GSSEGLVWNNTLTQYDIPALGSSLSTIPGTKICSDTASMAGCLLGGSSSINGQNFVRPPQHDFKNWPAGW
SWDDMSEAADRLYSRNPGTTQPSADGKHYDDMSYTTVESYLKDQSWTEIDSIKTPDEKRMIYSRPAWSIA
NNLRAGPARTYMPFAEALENFTLKLETKVIQVKRTGSRVTGVLVQLADGSQQIINLNQGGKVVLAGGALS
TPRILWNSGIGKSDALNIVQSGTTGVELPKEADWIDLPVGHGLKDHAQVPLQFKISTNHTAYKFAEIASD
PVESDLDLYKSGSGILTQAAQRMHLWTSVNGTDGKERFLQGTVSNMKDGIITIRTFLTHGTTSTGELGIT
AGGNTVLNVKPWLTDAADKEALSSFIQWWMDTTSKGNSTVNTSIALDAGSTPESIITSSLISGDHWVGTT
KMGTDDGRTDGTSVVDTDTKVYGTDNLFVVDASIHPDLPTGNTQAIIMIAAEHAAEKIATFKVGNGTSPA
TPSVPEASTPTLSITPEAATSVAATPRLDWVANGSGLNWVRSLS

>KAH6629088.1 choline dehydrogenase [Boeremia exigua]
MARSFIISTALFALQTVAQVSVPYTDPKTGIDFRGYIDARTGYHLGIALPENPTTDFIAQIQAPITNDGG
WAGFSMGQSMTGNLLVVAYPNAGEVVSSFRLATGYSNPAVATGDFTMNPIPDGTYVNDTAFSYTFLCKNC
ISTDPKTGLVIYDAPSTNVVGWAFSSTPLTDSTSASAALNLHTGFGAFGLPMTNATSAKYDTWAAMAVEG
STGSGSAPIGGGNSTAPATPIAGNTTATVANATYDYIVAGAGPAGIIAAQRIAESGASVLLIERGGPSYG
FTGYTENMPWNETVSMYDVPGYGYYLKDVGTPAYCDDTADMAGCLLGGGTSVNAMMFVKPRDQDWDDKWP
TGWKSSDVSAAADRVWERNPGQTYGSEDGKRYNDEAYDVLSKFFAAQGWADTDFIKDPNSKTDVFGHPPW
NVANGLRSGPVRTYLPLAEKLDNFKLMLNTKVIRAVREGSSISGMEVETADGKRVIYNVNAGGSVLLAAG
AMSTPRLLFNSGIGPADQLKTVQSGTSGVTLPAEADWIDLPVGAEIKDHPIFTVKFTTSTNMSSTASTVL
TEPDQTDMDLFAKGSGILAQSGQRLNWWTSVTTSKGNEVFFQGTCNGPSDNTIQMKIYITHGSQSVGSLG
INAAGATEFITNPHMTSEEDTEAVTMMMDRLIKMTSAANSTLSIIAPTGVTNVTAADLIKDYKTGSHYVG
TAKVGTKGDAGVVVDTNTKVYGTDNLFVVDASFHADLPTGNTQAIVMVAAEAAAERILALGGSNATAPAT
PATPASSTVAQATSAVASVEATPAVPVGTGSPAAPSAAPIGTGSPAVPSAAPVESAAPSAPAASAPASPA
ETAPATPPTASSPAAATVEAYGRCGGIGYDGPTTCVQGFTCTKQNDYYSQCTAGSARRAAFPVVRRDAKN
ANRAAKRASFLESY

>KAH6651519.1 hypothetical protein BKA67DRAFT_637517 [Truncatella angustata]
MALGASAAGTVNYTDTNTGISFSGYSDGKGYLFGMALPETIGTDAIIQLVAPATDGAGWAGFDFGVAMAN
KLLLCSWPNGDDVVTSARVATGYTNPPEYTGDISFYPIADGTFVNTTHYSATFLCSGCITNDDDTFLTTD
TLATLGWAYSATAPTTPADTASALNYHAAGFGGFGMTLSFAQSAEYETWAALASTTASWPATTSGGSNST
IGGSTGGSNSTVPSNSTTTVTYSNETYDYIIAGAGPAGLVVAGRLAESGASVLLIERGGASTMSSGGDAT
LTWNSSVTQYDVPAEAYYLSTAAVTDEYCTDTASQAGCLLGGGGMVNALMYVKPQDKDFDDNWPTGWTSS
DISAAAERLYARSSGTTLPSADGKLYDQGAYDVLSSFLSANNFTSVDAIEQPNEKIDTYSHPPWLIQDGM
RGGPVKSYLPLVQDLSNFKLSLNTKVIRAVRESSFISGVEVQLEDGTNQIINVTESTGKVILAAGTLSTP
RILFYSGIGPTEQVEAVPSDVTLPASSEWINLPVGQGVKDHTIITFTMSSKTAIDALTSANFTSPTEDAI
SQFAQGSGVLTQGGQRLNFWTSVVSPSDGKTRYMQGTCNSPSDDTIKVKLYVTHGLTSSTDLVLDSAGTS
TQFSGSPWLQTDGDIEAFQVMFDRFIQATGKDNSTLTLQLVDGTAVGSDITGATYYDNVKSTYTTGAHFV
GTAKMGTDDGRTDNGTAVVDLNTQVYGTDNLFVVDGSFHPDLPTGNTQAIILVAAEAAVEKILALDGKTI
SDSGASTGSSGSVSSSAPTSTASSSPKTGKCKRAAKALREKEAKQKREQQEKAVRGARRQVRSQSHKAYK
KGLSSRRSELAEMYEM

>KAH6657577.1 hypothetical protein BKA67DRAFT_532778 [Truncatella angustata]
MHARLLGSLALAGLAQTVTAAVATKAYTDSNTGIEFQTYSDATTGYSFGMAIPEDATTDFIGQMVFPLTD
GAGWGAAAFGPGMTGRLLLVAWPNGDEVVSSFRYTSAYSTPDVYSNSTLSALPIANGTFINSTHVSYTFL
CQGCAVGDSTTFSFSDGTGALGYAVSSSNPTTPSDSATALVYHDLGANIYVANFTASINAQYSTWASWAS
ATTTTPSTGGSSNSTIPSTGTGSNSTVSTPTTLNTTYDVIVVGGGTAGIIAAERLAEAGVSVLLLERGPA
NTVALGSSQKLSWNSTLTPYDVPALGSSLSTISGTKFCSDTASTAGCLLGGSSSINGLNFIRPAAHDFER
WPTGWEWNSISDAADRLYSRNPGTTQPSADGKHYNDIAYTTLSAYLGKSGYSEVDSIESPNEKHAVFSRP
AWSISNHLRAGPARTYMPFAEQLNNFNLKLETSVIQVLRTGSTVTGVLTQATDGSTQIINLNKNGKVVLA
AGALSTPRVLWNSGIGRSDALSIVKGGTSGVSLPASSEWIDLPVGHNLMDHAQVPLQFTANPTFTAFDFS
GLAASPEETDLDLYEEGSGTITQAAQRMHLWTSINGTDGVTRYLQGTVSAMKDNTVTVKAFLTHGSTSRG
ELGISASGNTVLNTKPWLQTDEDLAVYSDFIQSFLDMTSSNSTTGLSNSSYSLSYATSGATPSSIITSSL
VSGDHWVGSTRMGTDDGRENNGTSVVDTDTKVYGTDNLFVVDASIHPDLPTGNTQAIIMVVAEQAAAKIA
AYEVTNWSGSTGSNTTTTVPSTGTGSTSKCSRRRRRSAARQQLKLHS

>KAH6662656.1 cellobiose dehydrogenase [Plectosphaerella plurivora]
MARTSLLATLALGLGLVQAQSTAFTDAETGITFQQVSQQSGAYTFGIALPETGTDFIGRISSQSATGWAG
VSLGGPMRDSLMVIAWPNEDAVIASLRLSTGYSSPGVYTGSAALKVIPSGTSFDGTTFTYTFLCEGCIQT
DGTTFAADESPASLGYGRSTGTINAPSNPASALNFHAGGYGLFDVDLAAARSADFATWAALAEGDTETPP
GGEPGTPIPGNGTVPVSNSTFDYIVVGGGPAGLVTSQRLTETGRSVLLIERGMASTASTGGTRFSSWNSS
LTYYDVPGLFNALPRATLGEGYCTDTAAIAGCVLGGGGSVNGMAFIRPPTWDFDEEWPAGWKWADVEPAS
ERLYARNPGTTTPSRDGKWYDRAAADVLEGWLEGNGWTFADGIETPDDKLKSFGPPSLNIANGIRSGPIH
TYLPLAQGTADFRLQLNTKVIRVIRNGATMTGVEVENAQGRQIINLRPGGSVLLAAGVMSTPRVLFNSGI
GPSEKISVVKSGSTGVTLPAEADWINLPVGEDVKDHSRYELSFNVPGGLTTYGPTQLTNPSAEDIALYNA
GSGVLTQSFQRLDTFRRVTTSDGHEIMVQSHCSSNANNTVQMMLLQSHGLTSRGTLTIGADGNTLFTKVP
WTNTDTDREAWSIAINELLDMARAPGSPLVFSLGSNATAEAVLATPVQAGIHMVGTAKMGTDSGLEGGSS
VAIVMVAAEHAVERIIALREDASPCRRRRRALVAADML

>KAH6668595.1 hypothetical protein F5X68DRAFT_249380 [Plectosphaerella plurivora]
MRFSLSTAAALGFASITSVNGQRTSPYTDPATGISFQRFASNDLFSFGIALPETAGTDFIGQLVGQVNDA
GEWASVSLRGPMANSLLFVAWADGEDIKTSFRTVGSYSNPGPYTATEVTALPIADGTFVNATHFSYTFLC
QGCVLADVTSLTSTAPVLGWAVSATAVDTPSDANSALSFHGAGYGQFGLDIAGARSASFAEWAALASAPA
PIPPVTTPGTNTTLPGNGTFPEPTISNSTYDIIVVGGGPAGIITAERLAESGLGVLLIERGPANIIPLGA
NRPLPWNESLTTYDIPALGSAMTGLPGTSMCSDTASTAGCVFGGSSSINALNFIHPPDRDFDTWPAGWQS
ADVADATARLYERNSGTTQPSRDGIYYNDRAFQVVSGLVKARGFSEVDSIQSPNEKHAIFSRPSWSIKDN
LRAGPARTYMPFVADLPNFTLRLNTKVVQVVRNKGTVSGVLVDVEGGGRQIINVKAGGKVILAAGALSTP
RLLWNSGIGRADALAIVQSGASQTGVTLPAEADWIDLPVGHHLQDHAQVVLQFNDTANLPAYRFSAVATA
PIPEDLELYRQGSGPITQSTQRMHLWTSAEGSDGRVRYLQGTVAATLDSTITVRTFLTHGTTTVGELGIT
PAGNTVLNTRPWLIDPVDREVMSNFVQFWLDVTEASNGTLSYTVAGSTPADIIAARLVSGDHWVGTAKMG
IDTTSSVVDLDTKVHGTDNLFVVDASIHPDLGTGNTQSTVMIVAEHAAVKIAGLTSEEVPGPGGPGGEGC
GAAPRRSRRSMSDRRRR

>KAH6676901.1 GMC oxidoreductase [Plectosphaerella plurivora]
MGVKSFLAHALGAVALASTASAQQTTPFTDPATGIAFQSYTDASSKFTFGVALPETASNDFIGRISAPIS
EGWASVSMAGSMIGTLLVVAWPEGDQVLTSLRKASGYANPSVLDDAGTIKTIATGTSVEGDTFTLTFLCE
GCVSGGSVTFESAATTGIFGWAMSTTALDDPTDATSALNYHSAGFGLWGADLTAARSADFATWAALASET
VVTPPATGGNSTLPTTPIANVTTTVRNTTYDYVVAGAGAAGIVVAERLANEGHSVLLLERGGPSFYSTGN
DKVTTWNDTITQYDIPGMAYYLASSAQNDYCTDTASQAGCILGGSTMVNALMWVKPRAADFESWPEQWQW
ASGVSAAADKLYQRVPGTIQPSADGKRYDQAAWDTMSQFLSSNGWTEGDALNDVESKHNMYSHPPWLISN
GLRGGPLRDIMPAAQALPNFALEMNTKVIRAVRDGSEVTGVEIETGAASRQIINLKPGGGLILAAGALST
PRILFNSGIGPEEQINIVAGGKTNVELPPQNQWIPLPVGEHLKDHPIFTVELKTKQTLTTLPSTSWTAPD
QETADLFANGSGLLAQSGQRLNFWTSVDDAPDGKTRFIQGTVNSPKDDTVRIKVYLTHGLTSEGALGINA
AGATEITKEPKMNTEGDIAAVESFMKTLIDYTQKSNSTLSLSGNSTVADLIKTMTTGSHFIGTARMGVEN
DGTSVVDTNTKVWGTTNLFVVDASMHPDLPTGNTQAPVMVAAQYAAEKILGVKSVDVDCTGKARRSTRRS
RAARRRF

>KAH6680586.1 hypothetical protein B0J14DRAFT_470609 [Halenospora varia]
MRYFLGSLALAAGAYAQSASYVDPNTGIIFQQSSDAATGFSFGMALPETVGSDFIGQMVMPTNGTGYAGV
SLTSSMVGSVLVVAWPNDNSVIASFRETSGYSSPGVYTNASMSMSPIANGTFVNSTHMSYTWLCSGCITG
DSLSFTASSDAAGFGWAMSSSTPTNPSTADGATFAYHNTGYGDLSMTLSSAKSADYATWAAMATASNSTT
GGGSSNSTCTTSSANVTATVSNSTYDYIIAGAGPAGIIVAQRMAESGKSVLLIEGGAASTYATGGRSVVS
WNDTVTQYDVPSMAYYLTTASDTSEYCTDTASMAGCILGGGTMVNALMFVRPQEVDFDDKWPTGWKWSDV
SAAADRLYERNPGTTLASADKQRYDQAAWNVLSTFLSGIGYTEVDAIESPNAKYQAYSHPPWDIQDGLRA
GPVKSYLPLANALSNFKLTLNTKVLRAIRTGSTVSGVEVETSTGARQIINLNTNGRVILAAGAMSSPRIL
MNSGIGPTDQITTVKNGCTGITLPDESDWINLPVGQNLKDHPIFTLTFNTTSTFKNATSMLASAFTSPNT
TDIDLFAHASGPLAQSGQRLNFWTSLNTTSTNGTETRYFQGTCNSPAAGQVRIKLYLTHGATSSGVLGIT
STGATEFTTDPLMNTAADKSAVISFIDSLLSAATNSSIITPSSSTATGSSLSQSYISGDHFVGTAVMGTS
NDGSSVVDTDTKVWGVDNLFVVDASIHPDLPTGNTQAIVMVAAEQAAAKILALSGSSSNSTTGVSGAASS
SRVATATANASGKATATGKGVVATPTPFTSGSGANSTRPGSGSGSSSGNGTGSNSLSSSSPAPTSGSGSG
QGGEGGDEGDDDDCE

>KAH6714170.1 cellobiose dehydrogenase [Leptodontidium sp. MPI-SDFR-AT-0119]
MSCSGLLQKLSLGLGILGGVYGQSSIPFTDTATGITFQQVTDGAYTFGIALAETASTDFIGRISATGSSG
WAGISLKGPMKGSLMVVAWPNVDQVVASLRLATGYSNPGVFTGSASLKTIAVGTSFDGTTYTYTFLCEGC
IQTDGSTFAADASTANLGWGLANASPASPVDSSSTLGFHAGGFGLFGVDLTAARSSSFAQWAALAETGTP
TTPTPTPGNGTANGTAPISNTTYDYIVVGGGPAGLITSQRLTETGRSVLLLERGVASTASTGGTRFVPWN
SSLTYYDVPGVFNSLPQGTQGEGYCTDTASIAGCVLGGGGSVNGMAFIHPPTWDFDDNWPEGWKWADVAP
AAARLYARNPGTTMPSRDGKQYDNQSSEVVSAWLEGNGWTYADGIESPNSKIRSFGPPQLNIAGGIRSGP
IHTYLPLAEANPDFKLQINTKVIRVLRNGSTITGVETETTSGRQIINLKAGGSVLLAAGVMSTPRVLFNS
GIGPSEQINIVKAGTTGITVPESDWINLPVGLDVKDHSRYTLTFNVTSGLSTYSIAQLLNPSEEDKDLYY
QGSGVMTQSFQRLDTFRQINTTDGHSIMFQMHCNSYANNTVQLMILMSHGLTSRGVMAINGAGNTLFTKE
PWTSTDTDKEAWALAINELLDMSRKPGSPLTFSGGANATAAAVLSGPVQPGVHMVGSAKMGIDDGRTNGT
AVAIVMVAAEKAVERIIKLREGGGS

>KAH6723839.1 hypothetical protein BKA61DRAFT_16952 [Leptodontidium sp. MPI-SDFR-AT-0119]
MRFSISLLAFAAGAWAQQSSSSVDPNTGITFQGKTDTTGFYFGMAVPTTVGSDFIGQMVAPITTGYGGLT
LTGSMTGSLLVVAWPNAGEVVASFRETSGYTSPSLYTNASLSLSPIANGTFVNSTHMSYTFLCRECIMRN
ALTFKAETETIVVGWGFSKTAPTNPSSADSATFVYHEAGFGAFGLALNLAGSADYATWASMATTTSGGTG
NATTPATGGSNSTCTTASPSVANSTYDYIVAGAGPAGIIAAQRLAETGKSVLLIERGQASTYATGGRSTV
AWNDTVTQYDVPSMAYYLTTAADTTEYCTDTANMAGCLLGGGTMVNALMFVPPQDADFNDKWPTVWKWSK
VGASAARLYERNPGTTLASEDQQRYDQGAFTVFSSFFKTLGWSQVDAIKEPNRKTAVYSYPAWDIQDGLR
AGPVKSYLPLAKELSNFELILNTKVVRVIRSGSTATGVEVETSTGARQIINLNAGGNVVLASGSMSTPRI
LYNSGIGPFDQITTVQSGSACVTLPDEADWINLPVGQNLKDHPIFTLTFNTSSANSSMVAKDFTSPSQTN
IDLFAKQSGPLVQSGQRVNFWTSLNTTSGTKFFQGTCNSPSAGTVRIKMYLTHGATSAGALGINAQGATV
FTTDPWMNTDDDQTATATMIDQILNAAKNSTILKPADSTLTGTSMVAAKSYAQGSHFVGTTIMGETNDGS
AVVDTNTKVFGTDNIFVVDASIHPDLPTGNTQAIVMVVAEHAAAKIIALGASSASNSTTTPTSSTAPYAN
TTIPQTGAVIPSASVSAVATPVPVVDEDDC

>KAH6863613.1 hypothetical protein B0T12DRAFT_402130 [Alternaria alternata]
MARTFLLSTALLALGVSAQTSSKFTDEKTGITFSGLHHSSGYRLGYALPEKATTDFIVQVQAPITNDGGW
AGFSLGQSMTGNLLVVAWPHEGEVIASFREATGYTNPAVKTGDFTMSPIPDGTFVNDTAFSYTFLCSNCI
SEDPKTGLVIYEDPSVNIMGWAYSNKALADSTDAGAALNYHDAGFGAFGLPMSNATSPDFEKWAAMAVAS
TPSGGNSTTPGGNSTAPAAPVAGNTTATVANSTYDYIVAGGGAAGIIAAERLAESGASVLLVERGGPSYA
FTGKTEVMPWNDTVSMYDVPGYGYYLSDVGSPAYCADTADMSGCLLGGSTAINAMMYVKPQERDFDDKWP
AGWKWADVAEAADRLYERNPGQTYGSEDGIRYDNGAYDVLSQFFAGQGWTETDFVKNPNAKVDVYGHPTW
NIANGLRSGVVRTYLPLAQKLNNFELMMNTNVVRAVREGSAVSGIEVETADGKRVIYNVKSGGSVILAAG
SMSTPRILFNSGIGPADQLQTVASGSSGVTLPDEADWIDLPVGAEIKDHPIFTVKFNTSTPLSGTDEKAL
TSPNQATIDLFAKGSGELAQSGQRLNWWSSVNTTDGSEIFFQGTCNSPADNTIQMKVYITHGLQSVGSLG
ITADGATTFITDPHMTSDVDTEAITMMMDRLIAMTQGGNSTLSLIAPAGVSNVTGADLIKSFKTGSHYVG
TAKMGTKGDAGVVVDTDTKVYGTDNLFVVDASIHPDLPTGNTQAIVMVAAEAAAARILALGDSPASGTAP
TASTTPEATPEAASSSVPAATPVVPAASSAAPIGTGSPAAPSAAPVESAAPIESAAPAESASPVASSPAG
SSTPSAPAESAPATTPSPAEPAQPAQPSTAGAYERCGGIGFTGPTTCASGWKCVVQNDYYSQCLQSTDSN
RGRSEPVSRRHDTLTRRAMVGHKPVSPVVVHEHIHSRKLGRASFLDSYQS

>KAH6865493.1 choline dehydrogenase [Alternaria rosae]
MARSFLLSTALLALRVSAQTSGKFTDEKTGITFQGYHHSSGYKLGYALPEKPTTDVIIQLQAPITNDGGW
AGFSLGQSMTGNLLVVAWPHEDKVLSSFREATGYTNPAVKTGDFTMSPIPDGTFVNDTAFSYTFLCSNCI
SDDPSTGLVIYEDPSVNVQGWAYSDKPLADSTTAGAVLNYHDAGFGAFGLPMSNATSPDFEKWAALAVAG
TPSTPGAGNSTTPGAGGNSTAPAGGNTTATIANSTYDYIVAGGGAAGIIAAERFAESGASVLLIERGGPS
YAFTGKTDVMPWNDTISMYDVPGYGYYLSDVGSPAYCSDTADMAGCLLGGSTAVNAMMYVKPQERDFDDK
WPAGWKWTDVAKAADRLYERNPGQTYGSEDGVRYDDGAYDVLSKFFEGQGWTETDFVKDPNAKVDVYGHP
TWNIANGLRSGVVRTYLPLAQKLDNFELMMNTNVVRAVREGSAVSGIEVETADGKRVIYNVNKGGNVILA
AGSMSTPRILFNSGIGPADQLKTVASGSSGVTLPDEADWIDLPVGAEIKDHPIFTVKFNTSTPLSGTDKD
ALITPNQTTIDLFAKGSGMLAQSGQRLNWWSSVNTTDGSEIFFQGTCNSPSDNTIQMKVYITHGLQSVGS
LGITADGATSFITDPHMTSDVDTEAVTMMMDRLIAMTKGGNSTLTLQAPAGVTNVTGADLIKSFKTGSHY
VGTAKMGTKGDAGVVVDTDTKVYGTDNLFVVDASIHPDLPTGNTQAIVMVAAEAAAERILALGGSPASGT
TPAVPEEASSGVPAATSSAPAVSSAEPTSTGSTATPTAGPAESEAPVASASPSPSSSAGSSTPSAPAESA
PTTTPAPAEPAEPTEPAEPSTAGAYERCGGIGFTGPTTCANGWKCVKQNDYYSQCLQGSASKRGRSEPIS
LRHDAPTRRAINGHKPVSPVIVREHVHAQKLGRASFIEAYKS

>KAH6876361.1 hypothetical protein B0T10DRAFT_585438 [Thelonectria olida]
MRCNLSGIAALVGLAGTAAAQRSSAYADPETGIDFQRYLASSYNYSFGIALPETVGSDFIGQMVVPKTDN
EGWGAVSLKGGMLNSLLFVAWADGEDIKTTFRLTGSYANPDVYSDTEVTALPIANGTFINDTHISYTFLC
EGCILANKTSLLGESPVLGWAISDTNPTTPSDATSALSYHAAGFGQFGLDIASAKSDKYATWASWAAADT
PTPGNGTVTNPGNSTFPAPTTSNVTYDVIVVGGGPAGIIAAERIAETGSSVLLIERGPANTVALGSSQAL
SWNESLTPYDIPALGSSMTSLSGTKFCSDTASTAGCLLGGSSSINGLNFIHPPEHDWQRWPKGWSWADVS
EAATRLYERNPGTTEPSDDGKYYDDHAFKVLSSYLKAEEWTEVDSIEAPNEKHMVYSRPSWSIKDNLRAG
PARTYMPFAKDLPNFTLKLETKVIQTIRNGSAITGVLTQAADGSRQIIKVKSGGKVVLAAGALSTPRLLW
NSGIGRSDALAIVKSGVTQTGVSLPAQSEWIDLPVGHHLQDHAQVMLQFNAKTNFTSYGFNGIATDPVES
DLDLYYQGSGPITQAAQRMHLWTSAKGADGRTRYLQGTASAMASGVITVRTFLTHGTKTTGELGITTSGN
TVLNTKPWLIDEDDREAMSDFVQWWLDITGGSNSTLSYVTPGATPADIIASKMISGDHWVGSAKMGVDDG
RVSNGTSVVDLNTKVYGTDNLFVVDASIHPDLPTGNTQSIIMITAEHAAEKIAAFKVGGSGSSNNSTAPL
ASRCSTRPVKRAVRMPTRWS

>KAH6887500.1 hypothetical protein B0T10DRAFT_71755 [Thelonectria olida]
MKLTSLLGSALALPGLALAASTTYVDPDTKISFQRWTDTTTSFSFGIALPSSPSTDFIGQISAPITEGYA
AVALRTSMASSLLIVAWPNGDSVVSSLRQATGYSNPDVLDDSTVTLKVIEDGTSVNSTAFTYTFLCEGCI
KTDDTTFAASDTSAALGWALSKTALDDASDASGALNYHAAGFGGFGVTLTDAQSSDYATWAAMATEDTSG
TTPGAGSGSGSSGNITTTISNVTYDYIVAGAGAAGLIVAERLAESGSSVLLLERGKASYYSTGGQSVMDW
NSTITQYDVPSMGYYLSTADDTSEYCTDTASQAGCILGGSTAINAMMWVKPRSEDFDRMWPTGWKWADGV
ETAAERLYKRTPGTTTPSKDGKLYDQGAWDVLEQFLGDNGFSEVDAVAEPAKKRAVYSHPPTMIHNGLRA
GPVRDYLPLAQALPKFDLKLNSKMVRAVRNGSSITGVEVETSASTRQIINLKANGAVVLASGALSTPRIL
FNSGIGPTAQISTVSNGTTHVTLPAAADWINLPVGEHLMDHPIFTVNLQTKKTLTSLASTDFTEPSQTNI
DMFAQGSGILAQSGQRLVFWTSVKNTTDGVERFVQGTCNSPSNDTVRIKVYLTHGLSSTGTLGITSAGAT
KITKEPYLQTAADKEAILSFMNQLISYASKSDSVLSIASNTTAESLIADYVTGSHFVGTAKMGTANDGTS
VVDTNTKVWGTDNLFVVDASIHPDLPTGNTQSIVMVAAEHAATKILARTSSGNSTTETGSSGSGSGTGSS
RCKTKRGVRRSRMYY

>KAH6951784.1 hypothetical protein DER45DRAFT_511098 [Fusarium tricinctum]
MRFSTLLSSAALMYQAASAASVEYKDAETGITFQQFTDTSSKFTFGIALPKNPSTDFIGQIIAPISEGYA
SVAMGSTMTKKLLVVAWPNDGKVLTSVRQASGYTNPSVLDDDTVTIKPIEKGVSVGADSFTFTFLCEGCI
KTDGTTFKAADANAVLGFAISSTALDTPSDATSALNYHGAGFGGFSLDTAAAQSADFETWAKMASAGTVG
TTPGGSTGSPAGNFTTVVSNMTYDYIVVGAGASGLIVAERLLESKKSVLLLEQGKASMYASGGRSVMDWN
STVTQYDTPSMAYHLTTAKDTSEYCTDTASMAGCILGGGTVVNAQMFVRPQPADFDDKWPTGWKWQDVQS
SADKLYERTPGTLNPTKDMKRVDQGAWDVLSKWFSGLGFTEVNAIEEPSKKKAVFTHPPLMVTNGLRAGP
VRDYLPLAQANPNFKLQLNTKVMRVIRDGKSVTGIEVQSGPSTRQIINLKTNGAVILAAGALATPRLLVN
SGIGPSEQIEAVASGSQRLTMPSKDQWLNLPVGENLKDHPIFTVKVKTKQSLPALSDSAFTEPSQTDIDL
FAQGSGLLAQSGQRFIFWDSVTGSDGVERYVQGTCAPAGDDALKIKVYLTHGATSSGALTVTSSGATKLV
GEPYLKTTGDKEAVKTFMQKLIDYAAKPNSTIIIPSNATAQSLMAEYVSGSHFVGSAIMGTENDGSSVVD
TDAKVWGTDNLFVVDGSIHPDLPTGNTQAIIMVAAEHAAVKILGGGSGGVSPAIPSNGTVPTAPTDTAPV
TTPVTTPVGPKKPSKCRRSLRHRRSHRHI

>KAH6959375.1 hypothetical protein DER45DRAFT_565886 [Fusarium tricinctum]
MRFSISSAAALLGLAGSAAAQGIRSSAYTDPKTGIDFQQFYDDGFTLGIAVPETLGKDLIAQMVFPHDEK
KGWGGISFRGGMVGGLLFVAWPNGDDIVTSFRIASSYANPDVYTNTTVKATPIPKGTWINSTHASYTFLC
EGCVAEKVTSLTAESPVVGYAWSTIAVDAPADPEAALNYHGAGFGQFGLNIKEAASAKYADWAAMAEESA
PVPAPAPGTGGNGTVPIPGNSTVTPPTTSNVTYDVIVVGGGPAGIIAAERLAETGVSVLLIERGPANTVA
LGNTAQGLPWNNTLTPYDIPALGSSLGSMAATKFCSDTASTAGCLLGGSSSINGLNFIHPPERDFSRWPK
GWGWADVSKAADRLYERNPGTTLPSDDGKYYNDRTFKVLSGYLSAKGWKEVDSIKEPNEKHLVYSRPSWS
IKNNMRAGPARTYMPFAQDLPNFTLKLETKVIQPIRSGSKITGVLTQAADGSKQIIKVKAGGKVVLAAGA
MSTPRLLWNAGIGKADALAIVKEGAAKTGVTLPPASDFIDLPVGHHLQDHAQVMLQFKSNSNFTAYKFND
IATKPVETDLDLYYQGSGPITQAAQRMHLWTSAKGADGRDRYLQGTASAMADGIITVRSFLTHGTTTVGE
LSIAPGGNTILKTKPWLIDQEDRKAMGDFVQYWLDLVSGSNSSLSYITPGATVDDILATKMISGDHWMGS
AKMGVDDGRKSNGSSVVDLDTKVYGTDNLFVVDASIHPDLPTGNTQAIIMVAAEHAAEKIAAIKVGGSNT
TVPEPIFSTPTPVPTPSTGTKCKRSLHRRGGRVPRDFRRRSLY

>KAH6967740.1 hypothetical protein BKA56DRAFT_597096 [Ilyonectria sp. MPI-CAGE-AT-0026]
MHCTMTGLAALLGFAATAAAQRASTYSDPNTGIDFQRYLAASYDYSFGIALPETVGSDFIGQMVVPVTDG
EGWGAVSLKGGMLNSLLFIAWADGEDIQTTFRLAGSYANPDVYTDTEVSAVPIANGTFINSTHISYTFLC
EGCVIANKTTVANDSPILGWAISDTNPTTASDPASALSYHAAGFGQFGVDAAAAKSAKYEEWAAWASATT
PGTGNGSDTTVPGNSTFPAPTTYNVTYDVIVVGGGPAGIIAAERIAEKGASVLLIERGPANTVALSSSQA
LPWNETLTPYDIPALGSSMTSLSGTKFCSDTASTAGCLLGGSSSINGLNFIHPPEHDWQRWPKGWSAADV
ADATARLYERNRGTTAPSDDGKYYDDHTYKVLSKYLNTEGWAEVDSIETPNEKHMVYSRPSWSIKDNLRA
GPARTYMPFAKQLPNFTLKLNTKVLQAVRTGSTITGVLTVADDGSRQIINVKAGGKVVIAAGAMSSPRLL
WNSGIGRSDALAIVKSGASLTGVTLPAESSWIDLPVGHHLQDHVQVKLQFNAKSNFSAYDFTDIATEPVE
SDLDLYYQGSGPITQAAQRMHLWTSAEGADGRTRYLQGTASAMASGVITVRTFLTHGTKTVGELGITASG
NTVLNTKPWLIDEDDRKAMSDFVQWWVDLTSGSNSTLSYVTPGATPAEIISANMISGDHWVGSARMGVDD
GRNANGSSVVDLNTKVYGTDNLFVVDASIHPDLPTGNTQSIIMITAEHAAEKIAAFKVGGSSNSTAPLTS
RCGTELARRAARVPKSYRRRHLY

>KAH6972441.1 hypothetical protein BKA56DRAFT_646364 [Ilyonectria sp. MPI-CAGE-AT-0026]
MYFKSFVSALALPSLIQAASVSYVDPDTSITFQKWTDATSKFSFGIALPADPSTDFIGQISAPITEGYAA
LALRTSMASSLLIVAWPNGETVVSSLREATGYTNPDVLDDDTVSLKTIETGTSVNATAFTYTFLCSGCIK
TDDSTFAASDDTASMGFALSTTALDTPASASGALNYHSAGFGGFGIDLASAQSSDYATWAALASEDSTTT
PDTGSGSGTVPANLTTIISNVTYDYIVGGAGAAGLIVAERLAESGASVLLLERGQASLYSSGGDATMDWN
NTVTQYDVPSMGYYLSTASDTSEYCTDTASQAGCILGGSTAINAMMFVKPNSEDFSKWPAGWSWDTVEAS
AERLYARTPGTTSPTSDGELHDQGAWDVLSTWLDGNGFTEVDAIAEPEKKRKIYSHPPIMVNNGLRAGPV
RDYLPLAQALPKFSLQLNSKLLRVVRTGSTITGVEVSTGAATRQIINLNTNGAVILASGALSTPRVLFNS
GIGPTAQIQTVSNGSTQITLPASSDWINLPVGENLQDHPIFTVNLKTKASLTSLSSTDFTSPNDTNVDLF
AEGTGVLAQSGQRLNFWTSITNTTDGVERFIQGTCNSPSNDTVRIKVYLTHGLTSTGTLGITSAGATKLT
KEPYLNTAGDKEAILSFMRQLISYASKADSTLSIAANTTAESLIAEYVTGSHFVGTARMGTSNDGTSVVD
TNTKVWGTDNLYVVDASIHPDLPTGNTQAIVMVAAEHASKKILAAGGSSNSTTPVTSRCRAARRRRSFRP
RYV

>KAH6974642.1 cellobiose dehydrogenase [Ilyonectria sp. MPI-CAGE-AT-0026]
MEKPSSFLASLVLGLGLLGTVTSAQQSSSAFTDPNTGITFQQVTQGPYSFGIALPENPTTDFIGRISAQA
SEGWAGVSLAGMMSDSLMVVAWPHEDEIVGSLRHSTGYSSPGPFSGSASLRTIPEGTSFDGASYTFTFLC
EGCIQTDGTTFAADASSTTVGYGLSSATVNAPADPASRLTFHAAGFGLFGVDLAAAQSADFSEWAALAEE
GTTTPPEDGGGNPLPGNGTVPVSNSTYDYIVVGGGPAGLVTSQRLTETGRSVLLIERGMASTASTGGTRL
VPWNQSLTYYDVPGLFNTLPQATLGEGYCTDTAAVAGCVLGGGGSVNGMAFIHPPTWDFDENWPEGWKWA
DVAPAAARLYARNPGTTSPSHDGKYYDNEVTDLMRGWFEENGWTYADGIESPDDKLQSFGPPSVNIANGL
RSGPIHTYLPLAQAKSSFKLELNTVVIRVLRDGATMTGVEIENAQGRQIIKLKAGGSVLLAAGVMSTPRV
LFNSGIGPSEQIEIVKAGTTRVTLPDESQWINLPVGLDVKDHSRYVLRFNVPGGLTTYGPEQLTDPSQAD
KDLFNAGSGILTQSFQRLDTFRRVTTSDGHEIMFQSHCSAPENNTVNIMLLMSHGLTSRGTLAISPAGNT
LFTKQPWTNTDTDREAWTLAINELLDMARRPGSPLVFSAGSNATAASVLAGTVQPGIHMVGTAKMGTDDG
REGGTAVVDLDTKVYGTENLFVVDASFHADLPTGNTQAIVMIAAERAVERIIALRETERSYPKRRRWSLG
A

>KAH7006984.1 hypothetical protein EDB80DRAFT_577279 [Ilyonectria destructans]
MHCTMTGLAALLGFAATAAAQRASTYSDPNTGIDFQRYLAASYDYSFGIALPETVGSDFIGQMVVPVTDG
EGWGAVSLKGGMLNGLLFVAWADGEDIQTTFRLAGSYANPDVYTDTEVSAVPIANGTFINSTHISYTFLC
EGCVIANKTTVANDSPILGWAISDTNPTTASDPASALSYHAAGFGQFGVDAAAAKSAKYEEWAAWASATT
PGTGDGSDTTVPGNSTFPAPTTYNVTYDVIVVGGGPAGIIAAERIAEKGASVLLIERGPANTVALSSSQA
LPWNETLTPYDIPALGSSMTSLSGTKFCSDTASTAGCLLGGSSSINGLNFIHPPEHDWQRWPKGWSAADI
ADATARLYERNRGTTAPSDDGKYYDDHTYKVLSGYLNTEGWAEVDSIETPNEKHMVYSRPSWSIKDNLRA
GPARTYMPFAKQLPNFTLKLNTKVLQAVRTGSTITGVLTVADDGSRQIINVKAGGKVVIAAGAMSSPRLL
WNSGIGRSDALAIVKSGASLTGVTLPAESSWIDLPVGHHLQDHVQVKLQFNAKSNFSAYDFTDIATEPVE
TDLDLYYQGSGPITQAAQRMHLWTSAEGADGRTRYLQGTASAMASGVITVRTFLTHGTKTVGELGITASG
NTVLNTKPWLIDEDDRKAMSDFVQWWVDLTSGSNSTLSYVTPGATPAEIISANMISGDHWVGSARMGVDD
GRNANGSSVVDMNTKVYGTDNLFVVDASIHPDLPTGNTQSIIMITAEHAAEKISAFKVSGSSNSTAPLTS
RCGTELARRAARVPKSYRRRHLY

>KAH7010158.1 hypothetical protein EDB80DRAFT_892215 [Ilyonectria destructans]
MYFKSFVSALALPSLIQAASVSYVDPDTSITFQKWTDTTSSFSFGIALPADPSTDFIGQISAPITEGYAA
LALRTSMASSLLIVAWPNGETVVFSLREATGYTNPDVLDDDTVSLKTIETGTSVNATAFTYTFLCSGCIK
TDDSTFAASDDTASMGWALSTTALDTPASASGALNYHSAGFGGFGIDLASAQSSDYATWAALASEDSTTT
PDTGSGSGTVPANITTTISNVTYDYIVGGAGAAGLIVAERLAESGASVLLLERGQASLYSSGGDATMDWN
NTVTQYDVPSMGYYLSTASDTSEYCTDTASQAGCILGGSTAINAMMFVKPNSEDFSKWPTGWSWDTVEAS
AERLYARTPGTTSPTADGELHDQGAWDVLSTWLDGNGFSEVDAIAEPEKKRKIYSHPPIMVNNGLRAGPV
RDYLPLAQALPKFSLQLNSKLLRVVRTGSSITGVEVSTGAATRQIINLNTNGAVILASGALSTPRVLFNS
GIGPTAQIQTVSNGSTQITLPASSDWINLPVGENLQDHPIFTVTLQTKDSLTSLSSTDFTSPNDTNVDLF
AQGSGVLAQSGQRLNFWTSITNTTDGVERFVQGTCNSPSNDTVRIKVYLTHGLTSTGTLGITSAGATKLT
KEPYLNTAGDKEAILSFMRQLISYASKSDSTLSIAANTTAESLIAEYVTGSHFVGTARMGTSNDGTSVVD
TNTKVWGTDNLYVVDASIHPDLPTGNTQAIVMVAAEHASKKILAAGGSSNSTTPVTSRCRAARRRRSFRP
RYV

>KAH7063095.1 hypothetical protein B0J12DRAFT_715707 [Macrophomina phaseolina]
MRSTAAALAALAGAASAATTTSAYTDSTTGITFQRWTDEDTGFQLGLALPENPTAKTDIIGQIVAPGSGW
AGASMTSSMMASTLIACWPNGEDVVASVRKTNAYSSPAVMDGATLTSIPEGTFVNSTHFSYTFKCTGCVT
GDTGAFDATGTTAVLGWAFSKTAPTTPSSAGSALGYHAAGFGAFGMPIADAESADFEAWAKLATGSSGSA
STGTTTGSNSTTTPGASTTPVSTPLPAPVTLNTTYDYIVVGGGAAGLVAAKRLAETEKSVLLIERGGASS
AISGGKDYLDWNSSVTPYDVPAYGYAVEKTGDVSYCTDTASQAGCILGGSTVINAEMFVKPQEKDFENWP
QGWQWADVESSAQSFYEVNPGTTLPSKDGRRYYQGVYQILSNLLKSNGWSEVDAIEEPNKKEKIYSHPPM
NIQDSLRAGPVLTYLPEAQKLSNFKLQLNTKVLRVVRSGSTVTGVEVQTESGATQLINLKAEGKVVLAAG
ALSTPRLLFNSGIGPADQLDVVAKGTSGISLNSSDYIELPVGKGLKDHPILSMQLNVPNSNITVFDPTNP
STNEIELYKQGSGPLAEGMQRLNFWTSVEGSDGKTRYVQGTTSAASSGAIKVKVYLTHGLTSEGRLGIDS
TGATTIMTQPWLNTDADKEAITTFLNEFFGYAQKAGYSVTSSTGGNVTASSLIAGLTTGSHFVGTAKMGT
DSGLESGSSVVDTDCKVYGTDNLFVVDASIHPDLPTGNTQAMVYVVAEHAAKKIAGTVSSSSTGSTGAAA
GSGAASSSAVASASAVVSSAAVSASTSAAATTQIATTETTEVVQNGYTTTVYYTATAAAPQQTHASGSQQ
QQGGHQQGSGSQQQQGSGNNQGGQVYTSASTFVQNGYTTTVTYTQTAPAIGAASSTLATSVVAAEATSYP
TLVPSAAGVASNWTSIIPSAALTQVIAAPTGTGVPDKSLPEGTRIKDVLEWFTFVFESVVKGSLRK

>KAH7066176.1 cellobiose dehydrogenase [Paraphoma chrysanthemicola]
MFASRTIPFFALAASLAGVQAQSTTPFTDAATGITFQQYSAANGFSFGIALPEQPGTDFIGRISASTTGW
AAVTLTGSMRNSLLAVAWPNGESVYSSLRTTTGYTSPGVFDGDAVIKTIPEGTSINSTGFTFTFLCERCI
VEGRAFDPTAETGVLGWAMSSESPTTPSSVSSSLQYHDQGFGGFGFDLAGAKSADFATWAALAIGTTPPP
PTGGNQTVPAPPNNGTIPVSNSTWDYIVVGGGASGLVVSQRLAEAGKSVLVLERGGPSFYSSGGDLVVPW
NNTLTAFEVPGLFSTLPSFPGNDAYCSDTPEIAGCILGGGTTVNGLQFVRPPSFDFENWPENWQWATTVE
AAAARVYERNPGSTSPSMDGKYYDNSVWDVASNWLTGAGWSYADSNEEPDAKFQTFTHPAINTINGLRAG
PVRTYLPLAVGLSNFMLQLHTKVIRAVRTKSAVTGVEVEDDAGQRQIININQGGKVILAAGAMSSPRILF
NSGIGPTDQINIVKSGNTAVVLPEEEDWINLPVGFVRDHVYINLNFNVKGNLTIMKPEEFTSPSNETLAL
YAHGSGPLAQSFNRAMSYTTITNDDGHKTLSQAHISSAADNTISFLVALTHGVTSTGTLGITPDGNTEWT
VSPYLTSASDKEAMAKAIDELLAISRQPNSTLSFIGSANATGASIVASSSPLSGVHMTGTTIMGTEDGTK
NGSSVVDTNCKVWGTDNLFVVDAGMHPDLPTGNTQAIVMVAAEAAVEKIIALGAGVANETATGPDNGTPS
SASLLPSAAPVPTNGYLAVLPTLSRPAASATSTPYRGRPVRGSGKGRWGWQ

>KAH7069555.1 choline dehydrogenase [Paraphoma chrysanthemicola]
MSRSFILSSALFALRAAAQTSAPYTDAKTGITFNGYQHASGFTFGIALPENPTTDFIAQIQAPITNGGGW
AGFSLGQSMTGNLLVVAYPNDGEIVSSFRQATGYTNPAVKTGDFSMSPIPEGTFVNDTAFSYTFLCSNCI
[truncated: 514,692 more chars]
