# Supplementary material for: Exploring class III cellobiose dehydrogenase: sequence analysis and optimized recombinant expression
Source: Microb Cell Fact. 2024 May 23;23:146. doi: 10.1186/s12934-024-02420-2 (PMC11112829; doi:10.1186/s12934-024-02420-2)
Supplement: Supplementary file 4 — Additional file 4. FASTA file of sequences used for inferring the phylogenetic tree. [file 12934_2024_2420_MOESM4_ESM.nwk]

(((((cdhI_sp|Q01738|CDH_PHACH_Basidiomycota_Agaricomycetes_Polyporales_Phanerochaetaceae_Phanerodontia_Phanerodontia_chrysosporium:0.20555700,((cdhI_tr|Q875J3|Q875J3_TRAVE_Basidiomycota_Agaricomycetes_Polyporales_Polyporaceae_Trametes_Trametes_versicolor:0.16003000,cdhI_tr|O74253|O74253_PYCCI_Basidiomycota_Agaricomycetes_Polyporales_Polyporaceae_Trametes_Trametes_cinnabarina:0.10187700)0.9972:0.10456200,cdhI_tr|B6D1P2|B6D1P2_CERSU_Basidiomycota_Agaricomycetes_Polyporales_Gelatoporiaceae_Gelatoporia_Gelatoporia_subvermispora:0.26657200)0.9889:0.08191700)0.9889:0.08544200,cdhI_XP_007387326.1_Basidiomycota_Agaricomycetes_Corticiales_Punctulariaceae_Punctularia_Punctularia_strigosozonata_HHB-11173_SS5:0.28421000)0.9028:0.04063700,((cdhI_KAF8154680.1_Basidiomycota_Agaricomycetes_Agaricales_Crassisporiaceae_Crassisporium_Crassisporium_funariophilum:0.25257000,cdhI_KAF9491048.1_Basidiomycota_Agaricomycetes_Agaricales_Pleurotaceae_Pleurotus_Pleurotus_eryngii:0.38027100)0.8306:0.07621500,cdhI_KAF7369026.1_Basidiomycota_Agaricomycetes_Agaricales_Mycenaceae_Mycena_Mycena_venus:0.44437000)0.8764:0.07259400)0.9794:0.21999800,(cdhI_KAF8681234.1_Basidiomycota_Agaricomycetes_Cantharellales_Ceratobasidiaceae_Rhizoctonia_Rhizoctonia_solani:0.28242600,cdhI_KAF8307890.1_Basidiomycota_Agaricomycetes_Cantharellales_Hydnaceae_Clavulina_Clavulina_sp._PMI_390:0.68536800)0.9722:0.21270800)1.0000:0.53362600,((((cdhII_tr|A0A0B0E3N2|A0A0B0E3N2_NEUCS_Ascomycota_Sordariomycetes_Sordariales_Sordariaceae_Neurospora_Neurospora_crassa:0.25534200,(cdhII_tr|E7D6B9|E7D6B9_9PEZI_Ascomycota_Sordariomycetes_Sordariales_Chaetomiaceae_Crassicarpon_Crassicarpon_thermophilum:0.20692000,cdhII_tr|Q9P8H5|Q9P8H5_HUMIN_Ascomycota_Sordariomycetes_Sordariales_Chaetomiaceae_Humicola_Humicola_insolens:0.21385300)1.0000:0.14252300)1.0000:0.15740600,cdhII_tr|E7D6C3|E7D6C3_9PEZI_Ascomycota_Sordariomycetes_Xylariales_Hypoxylaceae_Hypoxylon_Hypoxylon_haematostroma:0.41426500)0.9898:0.13683000,(((cdhII_tr|E7D6C0|E7D6C0_9PEZI_Ascomycota_Sordariomycetes_Sordariales_Chaetomiaceae_Amesia_Amesia_atrobrunnea:0.11663600,cdhII_tr|A9XK88|A9XK88_9PEZI_Ascomycota_Sordariomycetes_Sordariales_Chaetomiaceae_Crassicarpon_Crassicarpon_hotsonii:0.14695700)0.9889:0.10609400,cdhII_tr|A0A0B0EF60|A0A0B0EF60_NEUCS_Ascomycota_Sordariomycetes_Sordariales_Sordariaceae_Neurospora_Neurospora_crassa:0.27644200)0.9986:0.16462400,cdhII_tr|E7D6C5|E7D6C5_STABI_Ascomycota_Sordariomycetes_Hypocreales_Stachybotryaceae_Stachybotrys_Stachybotrys_bisbyi:0.43161400)0.8370:0.05827300)0.8365:0.07391600,(cdhII_tr|E7D6C1|E7D6C1_9PEZI_Ascomycota_Dothideomycetes_Dothideales_Dichomera_Dichomera_saubinetii:0.47831200,cdhII_TVY81093.1_Ascomycota_Leotiomycetes_Helotiales_Lachnaceae_Lachnellula_Lachnellula_suecica:0.64776100)0.7250:0.05284500)1.0000:0.61055700,(((((((((((((((XP_031016718.1_Ascomycota_Sordariomycetes_Hypocreales_Nectriaceae_Fusarium_Fusarium_coffeatum:0.02936900,tr|A0A395MXV8|A0A395MXV8_9HYPO_Ascomycota_Sordariomycetes_Hypocreales_Nectriaceae_Fusarium_Fusarium_flagelliforme:0.01556500)1.0000:0.13737400,((((tr|K3UHT7|K3UHT7_FUSPC_Ascomycota_Sordariomycetes_Hypocreales_Nectriaceae_Fusarium_Fusarium_pseudograminearum_CS3096:0.01708000,tr|A0A7S8DLL2|A0A7S8DLL2_FUSPS_Ascomycota_Sordariomycetes_Hypocreales_Nectriaceae_Fusarium_Fusarium_pseudograminearum:0.01534700)0.8444:0.00869600,tr|A0A7S8D0N7|A0A7S8D0N7_FUSCU_Ascomycota_Sordariomycetes_Hypocreales_Nectriaceae_Fusarium_Fusarium_culmorum:0.00946800)1.0000:0.05457500,((XP_025586031.1_Ascomycota_Sordariomycetes_Hypocreales_Nectriaceae_Fusarium_Fusarium_venenatum:0.02363300,XP_044709350.1_Ascomycota_Sordariomycetes_Hypocreales_Nectriaceae_Fusarium_Fusarium_poae:0.02645900)0.9306:0.02292100,(tr|A0A395SQ39|A0A395SQ39_FUSSP_Ascomycota_Sordariomycetes_Hypocreales_Nectriaceae_Fusarium_Fusarium_sporotrichioides:0.00912800,tr|A0A0N0DBV1|A0A0N0DBV1_FUSLA_Ascomycota_Sordariomycetes_Hypocreales_Nectriaceae_Fusarium_Fusarium_langsethiae:0.01636300)0.8639:0.01808300)0.8398:0.02415900)0.9963:0.03789300,tr|A0A395T744|A0A395T744_9HYPO_Ascomycota_Sordariomycetes_Hypocreales_Nectriaceae_Fusarium_Fusarium_longipes:0.07764200)1.0000:0.05806400)1.0000:0.13999400,((KAF4985436.1_Ascomycota_Sordariomycetes_Hypocreales_Nectriaceae_Fusarium_Fusarium_graminum:0.01237100,KAF5661402.1_Ascomycota_Sordariomycetes_Hypocreales_Nectriaceae_Fusarium_Fusarium_heterosporum:0.01908500)1.0000:0.09527300,((KIL87676.1_Ascomycota_Sordariomycetes_Hypocreales_Nectriaceae_Fusarium_Fusarium_avenaceum:0.02670700,KAG5660297.1_Ascomycota_Sordariomycetes_Hypocreales_Nectriaceae_Fusarium_Fusarium_avenaceum:0.00907100)0.6722:0.00908700,KAH7233252.1_Ascomycota_Sordariomycetes_Hypocreales_Nectriaceae_Fusarium_Fusarium_tricinctum:0.01408900)1.0000:0.04753400)0.9639:0.03572000)0.9135:0.02870700,(KAF4454204.1_Ascomycota_Sordariomycetes_Hypocreales_Nectriaceae_Fusarium_Fusarium_austroafricanum:0.09392700,(((XP_031032583.1_Ascomycota_Sordariomycetes_Hypocreales_Nectriaceae_Fusarium_Fusarium_oxysporum_NRRL_32931:0.00798500,((KAF5624368.1_Ascomycota_Sordariomycetes_Hypocreales_Nectriaceae_Fusarium_Fusarium_sp._NRRL_52700:0.03607900,SCV47731.1_Ascomycota_Sordariomycetes_Hypocreales_Nectriaceae_Fusarium_Fusarium_fujikuroi:0.00562200)0.9917:0.01400800,KAF4961584.1_Ascomycota_Sordariomycetes_Hypocreales_Nectriaceae_Fusarium_Fusarium_gaditjirri:0.02413600)0.9000:0.00608000)0.9861:0.01829700,KAH7236941.1_Ascomycota_Sordariomycetes_Hypocreales_Nectriaceae_Fusarium_Fusarium_redolens:0.01490200)0.9361:0.01260300,(KAF4345075.1_Ascomycota_Sordariomycetes_Hypocreales_Nectriaceae_Fusarium_Fusarium_beomiforme:0.02910400,KAF9774126.1_Ascomycota_Sordariomycetes_Hypocreales_Nectriaceae_Fusarium_Fusarium_sp._DS_682:0.01889500)0.9306:0.01686300)0.9741:0.02335900)0.9996:0.04650700)0.9990:0.07314100,KAF4959219.1_Ascomycota_Sordariomycetes_Hypocreales_Nectriaceae_Fusarium_Fusarium_sarcochroum:0.12995900)1.0000:0.17660500,((KAF5010524.1_Ascomycota_Sordariomycetes_Hypocreales_Nectriaceae_Fusarium_Fusarium_decemcellulare:0.06319600,(tr|A0A428NIP3|A0A428NIP3_9HYPO_Ascomycota_Sordariomycetes_Hypocreales_Nectriaceae_Fusarium_Fusarium_sp._AF-6:0.03502400,(KAH7237211.1_Ascomycota_Sordariomycetes_Hypocreales_Nectriaceae_Fusarium_Fusarium_solani:0.01287800,tr|C7ZFC9|C7ZFC9_FUSV7_Ascomycota_Sordariomycetes_Hypocreales_Nectriaceae_Fusarium_Fusarium_vanettenii_77-13-4:0.01863400)0.9944:0.04121600)1.0000:0.07448600)0.9981:0.08787800,KAF4979194.1_Ascomycota_Sordariomycetes_Hypocreales_Nectriaceae_Fusarium_Fusarium_zealandicum:0.24581700)0.8563:0.04684500)1.0000:0.11836700,(KAH6887500.1_Ascomycota_Sordariomycetes_Hypocreales_Nectriaceae_Thelonectria_Thelonectria_olida:0.15831300,(tr|A0A0N8H7J3|A0A0N8H7J3_9HYPO_Ascomycota_Sordariomycetes_Hypocreales_Nectriaceae_Neonectria_Neonectria_ditissima:0.15332000,(KAH6972441.1_Ascomycota_Sordariomycetes_Hypocreales_Nectriaceae_Ilyonectria_Ilyonectria_sp._MPI-CAGE-AT-0026:0.04472300,(KAF7558122.1_Ascomycota_Sordariomycetes_Hypocreales_Nectriaceae_Cylindrodendrum_Cylindrodendrum_hubeiense:0.06764200,KAH7131237.1_Ascomycota_Sordariomycetes_Hypocreales_Nectriaceae_Dactylonectria_Dactylonectria_macrodidyma:0.08801500)0.4500:0.02087200)1.0000:0.08904900)0.8481:0.03930500)1.0000:0.10535100)0.9820:0.05716100,((tr|A0A084R515|A0A084R515_STACH_Ascomycota_Sordariomycetes_Hypocreales_Stachybotryaceae_Stachybotrys_Stachybotrys_chartarum_IBT_40288:0.04447700,tr|A0A084QXP6|A0A084QXP6_STAC4_Ascomycota_Sordariomycetes_Hypocreales_Stachybotryaceae_Stachybotrys_Stachybotrys_chlorohalonata_IBT_40285:0.03017300)1.0000:0.42179600,(VUC26327.1_Ascomycota_Sordariomycetes_Hypocreales_Bionectriaceae_Clonostachys_Clonostachys_rosea:0.02730300,(CAH0023268.1_Ascomycota_Sordariomycetes_Hypocreales_Bionectriaceae_Clonostachys_Clonostachys_rhizophaga:0.01135800,CAG9975263.1_Ascomycota_Sordariomycetes_Hypocreales_Bionectriaceae_Clonostachys_Clonostachys_byssicola:0.01892600)0.9889:0.04653700)1.0000:0.24160100)0.9528:0.06929900)0.9994:0.10217200,(((tr|A0A2C5XAX7|A0A2C5XAX7_9PEZI_Ascomycota_Sordariomycetes_Microascales_Ceratocystidaceae_Ceratocystis_Ceratocystis_fimbriata_CBS_114723:0.23918600,tr|A0A0F4ZEH8|A0A0F4ZEH8_9PEZI_Ascomycota_Sordariomycetes_Microascales_Ceratocystidaceae_Thielaviopsis_Thielaviopsis_punctulata:0.27506400)1.0000:0.24013400,(KAH8889610.1_Ascomycota_Sordariomycetes_Chaetosphaeriales_Chaetosphaeriaceae_Thozetella_Thozetella_sp._PMI_491:0.32191800,((tr|A0A2T3A1R2|A0A2T3A1R2_9PEZI_Ascomycota_Sordariomycetes_Diaporthales_Schizoparmaceae_Coniella_Coniella_lustricola:0.39609900,(((tr|A0A194VQB8|A0A194VQB8_9PEZI_Ascomycota_Sordariomycetes_Diaporthales_Valsaceae_Valsa_Valsa_mali:0.01926100,tr|A0A194V299|A0A194V299_9PEZI_Ascomycota_Sordariomycetes_Diaporthales_Valsaceae_Valsa_Valsa_mali_var._pyri:0.00821900)1.0000:0.10493800,(tr|A0A423VZU6|A0A423VZU6_9PEZI_Ascomycota_Sordariomycetes_Diaporthales_Valsaceae_Valsa_Valsa_malicola:0.04894200,tr|A0A423VHE3|A0A423VHE3_9PEZI_Ascomycota_Sordariomycetes_Diaporthales_Valsaceae_Valsa_Valsa_sordida:0.08145600)0.8222:0.03012700)0.9278:0.02730900,tr|A0A423WS49|A0A423WS49_9PEZI_Ascomycota_Sordariomycetes_Diaporthales_Valsaceae_Cytospora_Cytospora_leucostoma:0.12431200)0.9799:0.06148900)0.9200:0.06917000,((XP_043026229.1_Ascomycota_Sordariomycetes_Diaporthales_Diaporthaceae_Diaporthe_Diaporthe_citri:0.02303400,tr|A0A0G2FU20|A0A0G2FU20_9PEZI_Ascomycota_Sordariomycetes_Diaporthales_Diaporthaceae_Diaporthe_Diaporthe_ampelina:0.04289100)0.7667:0.03129900,(tr|A0A2P5IFS2|A0A2P5IFS2_9PEZI_Ascomycota_Sordariomycetes_Diaporthales_Diaporthaceae_Diaporthe_Diaporthe_helianthi:0.08973900,XP_044638029.1_Ascomycota_Sordariomycetes_Diaporthales_Diaporthaceae_Diaporthe_Diaporthe_batatas:0.07610400)1.0000:0.06947800)1.0000:0.10443900)1.0000:0.35171800)0.9294:0.05588300)0.8127:0.05122400,((KAH6676901.1_Ascomycota_Sordariomycetes_Glomerellales_Plectosphaerellaceae_Plectosphaerella_Plectosphaerella_plurivora:0.05257400,KAH7350187.1_Ascomycota_Sordariomycetes_Glomerellales_Plectosphaerellaceae_Plectosphaerella_Plectosphaerella_cucumerina:0.05712400)1.0000:0.43286900,(((tr|A0A010QVV7|A0A010QVV7_9PEZI_Ascomycota_Sordariomycetes_Glomerellales_Glomerellaceae_Colletotrichum_Colletotrichum_fioriniae_PJ7:0.02187900,XP_022472223.1_Ascomycota_Sordariomycetes_Glomerellales_Glomerellaceae_Colletotrichum_Colletotrichum_orchidophilum:0.04705000)1.0000:0.05606800,(((GJC85451.1_Ascomycota_Sordariomycetes_Glomerellales_Glomerellaceae_Colletotrichum_Colletotrichum_spaethianum:0.01480800,tr|A0A161YMP3|A0A161YMP3_9PEZI_Ascomycota_Sordariomycetes_Glomerellales_Glomerellaceae_Colletotrichum_Colletotrichum_incanum:0.01969200)1.0000:0.03432600,(tr|A0A4U6XJ33|A0A4U6XJ33_9PEZI_Ascomycota_Sordariomycetes_Glomerellales_Glomerellaceae_Colletotrichum_Colletotrichum_tanaceti:0.06535100,tr|A0A5Q4BWX2|A0A5Q4BWX2_9PEZI_Ascomycota_Sordariomycetes_Glomerellales_Glomerellaceae_Colletotrichum_Colletotrichum_shisoi:0.01118200)1.0000:0.05753100)0.9056:0.02256200,((tr|A0A066XG61|A0A066XG61_COLSU_Ascomycota_Sordariomycetes_Glomerellales_Glomerellaceae_Colletotrichum_Colletotrichum_sublineola:0.04685100,tr|E3QZI5|E3QZI5_COLGM_Ascomycota_Sordariomycetes_Glomerellales_Glomerellaceae_Colletotrichum_Colletotrichum_graminicola_M1.001:0.04494300)1.0000:0.05570300,tr|A0A1Q8RXD2|A0A1Q8RXD2_9PEZI_Ascomycota_Sordariomycetes_Glomerellales_Glomerellaceae_Colletotrichum_Colletotrichum_chlorophyti:0.09581000)0.8111:0.02109200)0.7944:0.01600300)0.9184:0.02334800,(((XP_038738869.1_Ascomycota_Sordariomycetes_Glomerellales_Glomerellaceae_Colletotrichum_Colletotrichum_karsti:0.06576700,(XP_036490209.1_Ascomycota_Sordariomycetes_Glomerellales_Glomerellaceae_Colletotrichum_Colletotrichum_siamense:0.00593200,KAF4912180.1_Ascomycota_Sordariomycetes_Glomerellales_Glomerellaceae_Colletotrichum_Colletotrichum_viniferum:0.02293600)1.0000:0.06066400)0.8472:0.02515700,XP_036579112.1_Ascomycota_Sordariomycetes_Glomerellales_Glomerellaceae_Colletotrichum_Colletotrichum_truncatum:0.05111500)0.6852:0.01466100,(tr|A0A4V3I2W4|A0A4V3I2W4_9PEZI_Ascomycota_Sordariomycetes_Glomerellales_Glomerellaceae_Colletotrichum_Colletotrichum_sidae:0.08741500,(KAF6833176.1_Ascomycota_Sordariomycetes_Glomerellales_Glomerellaceae_Colletotrichum_Colletotrichum_plurivorum:0.02690100,KAF6806804.1_Ascomycota_Sordariomycetes_Glomerellales_Glomerellaceae_Colletotrichum_Colletotrichum_sojae:0.00809300)1.0000:0.07553700)0.8889:0.03118000)0.6731:0.01627100)1.0000:0.20703100)0.9134:0.05050400)0.6668:0.04418700)0.9882:0.06284400,tr|A0A0C4E9A6|A0A0C4E9A6_MAGP6_Ascomycota_Sordariomycetes_Magnaporthales_Magnaporthaceae_Magnaporthiopsis_Magnaporthiopsis_poae_ATCC_64411:0.62996500)0.9879:0.06896100,((((tr|A0A2T2NIP7|A0A2T2NIP7_CORCC_Ascomycota_Dothideomycetes_Pleosporales_Corynesporascaceae_Corynespora_Corynespora_cassiicola_Philippines:0.28077000,((KAH7092625.1_Ascomycota_Dothideomycetes_Pleosporales_Phaeosphaeriaceae_Paraphoma_Paraphoma_chrysanthemicola:0.01961000,KAH7066176.1_Ascomycota_Dothideomycetes_Pleosporales_Phaeosphaeriaceae_Paraphoma_Paraphoma_chrysanthemicola:0.02447800)1.0000:0.17342900,KAH7347033.1_Ascomycota_Dothideomycetes_Pleosporales_Cucurbitariaceae_Pyrenochaeta_Pyrenochaeta_sp._MPI-SDFR-AT-0127:0.17557600)1.0000:0.20548900)0.8676:0.05373300,((KAF2690244.1_Ascomycota_Dothideomycetes_Pleosporales_Lentitheciaceae_Lentithecium_Lentithecium_fluviatile_CBS_122367:0.36708100,((tr|A0A2V1DQM7|A0A2V1DQM7_9PLEO_Ascomycota_Dothideomycetes_Pleosporales_Periconiaceae_Periconia_Periconia_macrospinosa:0.24845200,KAF2642515.1_Ascomycota_Dothideomycetes_Pleosporales_Massarinaceae_Massarina_Massarina_eburnea_CBS_473.64:0.26577400)0.9972:0.10198400,(KAF2651332.1_Ascomycota_Dothideomycetes_Pleosporales_Lophiostomataceae_Lophiostoma_Lophiostoma_macrostomum_CBS_122681:0.32798000,KAF2710705.1_Ascomycota_Dothideomycetes_Pleosporales_Pleomassariaceae_Pleomassaria_Pleomassaria_siparia_CBS_279.74:0.19456600)0.5139:0.04987100)1.0000:0.13672100)0.9993:0.11311200,KAF2449550.1_Ascomycota_Dothideomycetes_Pleosporales_Didymosphaeriaceae_Karstenula_Karstenula_rhodostoma_CBS_690.94:0.43704800)0.9217:0.04672400)0.9926:0.16054200,(KAF2670679.1_Ascomycota_Dothideomycetes_Microthyriales_Microthyriaceae_Microthyrium_Microthyrium_microscopicum:0.70365200,((VUC27578.1_Ascomycota_Sordariomycetes_Hypocreales_Bionectriaceae_Clonostachys_Clonostachys_rosea:0.03727300,((CAH0028205.1_Ascomycota_Sordariomycetes_Hypocreales_Bionectriaceae_Clonostachys_Clonostachys_rhizophaga:0.02234900,CAG9973821.1_Ascomycota_Sordariomycetes_Hypocreales_Bionectriaceae_Clonostachys_Clonostachys_byssicola:0.03347000)0.5083:0.01267700,CAH0054920.1_Ascomycota_Sordariomycetes_Hypocreales_Bionectriaceae_Clonostachys_Clonostachys_solani:0.01721700)0.9153:0.02663500)1.0000:0.25079400,(((PBP22038.1_Ascomycota_Leotiomycetes_Helotiales_Drepanopezizaceae_Diplocarpon_Diplocarpon_rosae:0.25401400,tr|A0A218Z990|A0A218Z990_9HELO_Ascomycota_Leotiomycetes_Helotiales_Dermateaceae_Marssonina_Marssonina_coronariae:0.13260200)0.9806:0.08916200,(((tr|A0A2V1BPP9|A0A2V1BPP9_9HELO_Ascomycota_Leotiomycetes_Helotiales_Cadophora_Cadophora_sp._DSE1049:0.01908500,(KAH7410641.1_Ascomycota_Leotiomycetes_Leotiomycetes_sp._MPI-SDFR-AT-0126:0.04567000,KAG4412212.1_Ascomycota_Leotiomycetes_Helotiales_Cadophora_Cadophora_malorum:0.05837500)0.6750:0.00922800)0.9875:0.03069500,KAF1955403.1_Ascomycota_Dothideomycetes_Pleosporales_Massarinaceae_Byssothecium_Byssothecium_circinans:0.11224600)0.8926:0.03178200,(KAG4431051.1_Ascomycota_Leotiomycetes_Helotiales_Cadophora_Cadophora_sp._M221:0.08491100,KAH6714170.1_Ascomycota_Leotiomycetes_Helotiales_Leptodontidiaceae_Leptodontidium_Leptodontidium_sp._MPI-SDFR-AT-0119:0.03394700)0.9694:0.03946000)0.8656:0.04280400)1.0000:0.17499400,(XP_028496932.1_Ascomycota_Sordariomycetes_Glomerellales_Plectosphaerellaceae_Verticillium_Verticillium_nonalfalfae:0.24297100,((KAH7363236.1_Ascomycota_Sordariomycetes_Glomerellales_Plectosphaerellaceae_Plectosphaerella_Plectosphaerella_cucumerina:0.06328700,KAH6662656.1_Ascomycota_Sordariomycetes_Glomerellales_Plectosphaerellaceae_Plectosphaerella_Plectosphaerella_plurivora:0.05469500)1.0000:0.13309900,(tr|A0A430L1C8|A0A430L1C8_9HYPO_Ascomycota_Sordariomycetes_Hypocreales_Nectriaceae_Fusarium_Fusarium_euwallaceae:0.16065700,KAH6974642.1_Ascomycota_Sordariomycetes_Hypocreales_Nectriaceae_Ilyonectria_Ilyonectria_sp._MPI-CAGE-AT-0026:0.18862700)0.4833:0.04298800)0.7981:0.04411200)0.7444:0.05358400)0.7602:0.04923700)0.9872:0.08858000)1.0000:0.28411500)0.9831:0.12999000,((((tr|A0A4Q4TA95|A0A4Q4TA95_9PEZI_Ascomycota_Sordariomycetes_Xylariales_Monosporascus_Monosporascus_sp._GIB2:0.04216900,RYO95028.1_Ascomycota_Sordariomycetes_Xylariales_Monosporascus_Monosporascus_cannonballus:0.02816100)0.9833:0.02156600,(((tr|A0A4Q4WU22|A0A4Q4WU22_9PEZI_Ascomycota_Sordariomycetes_Xylariales_Monosporascus_Monosporascus_sp._mg162:0.02833500,tr|A0A4Q4W3R5|A0A4Q4W3R5_9PEZI_Ascomycota_Sordariomycetes_Xylariales_Monosporascus_Monosporascus_sp._MG133:0.01490000)0.8389:0.00211300,(tr|A0A4V1X948|A0A4V1X948_9PEZI_Ascomycota_Sordariomycetes_Xylariales_Monosporascus_Monosporascus_ibericus:0.06740300,tr|A0A4Q4Z4Q6|A0A4Q4Z4Q6_9PEZI_Ascomycota_Sordariomycetes_Xylariales_Monosporascus_Monosporascus_sp._CRB-9-2:0.02409400)0.6306:0.00850600)0.8667:0.00975700,tr|A0A4Q4YTQ7|A0A4Q4YTQ7_9PEZI_Ascomycota_Sordariomycetes_Xylariales_Monosporascus_Monosporascus_sp._5C6A:0.05303600)0.7896:0.01043500)0.9366:0.00948100,tr|A0A4Q4YVS5|A0A4Q4YVS5_9PEZI_Ascomycota_Sordariomycetes_Xylariales_Monosporascus_Monosporascus_sp._CRB-8-3:0.04526700)1.0000:0.11225500,tr|M7TXS5|M7TXS5_EUTLA_Ascomycota_Sordariomycetes_Xylariales_Diatrypaceae_Eutypa_Eutypa_lata_UCREL1:0.11885300)1.0000:0.61174400)0.9746:0.15901200)0.7692:0.05086100,((((XP_033377705.1_Ascomycota_Dothideomycetes_Pleosporales_Aaosphaeria_Aaosphaeria_arxii_CBS_175.79:0.19707100,KAH7119788.1_Ascomycota_Dothideomycetes_Pleosporales_Torulaceae_Dendryphion_Dendryphion_nanum:0.20155100)1.0000:0.09610200,tr|A0A2T2PC78|A0A2T2PC78_CORCC_Ascomycota_Dothideomycetes_Pleosporales_Corynesporascaceae_Corynespora_Corynespora_cassiicola_Philippines:0.21018200)0.7194:0.05030900,((KAF2654839.1_Ascomycota_Dothideomycetes_Pleosporales_Lophiostomataceae_Lophiostoma_Lophiostoma_macrostomum_CBS_122681:0.18262100,(KAF2794503.1_Ascomycota_Dothideomycetes_Pleosporales_Melanommataceae_Melanomma_Melanomma_pulvis-pyrius_CBS_109.77:0.10194000,KAF2713498.1_Ascomycota_Dothideomycetes_Pleosporales_Pleomassariaceae_Pleomassaria_Pleomassaria_siparia_CBS_279.74:0.17184100)0.9778:0.07896900)0.6375:0.02098200,(((KAF2193911.1_Ascomycota_Dothideomycetes_Zopfiaceae_Zopfia_Zopfia_rhizophila_CBS_207.26:0.18406400,(XP_033540638.1_Ascomycota_Dothideomycetes_Pleosporales_Lindgomycetaceae_Lindgomyces_Lindgomyces_ingoldianus:0.13451000,tr|A0A1Y1Y4V1|A0A1Y1Y4V1_9PLEO_Ascomycota_Dothideomycetes_Pleosporales_Lindgomycetaceae_Clohesyomyces_Clohesyomyces_aquaticus:0.19622300)1.0000:0.06854800)0.9208:0.06632900,KAF1997296.1_Ascomycota_Dothideomycetes_Pleosporales_Amniculicolaceae_Amniculicola_Amniculicola_lignicola_CBS_123094:0.23497500)0.7657:0.03734300,KAF2123237.1_Ascomycota_Dothideomycetes_Pleosporales_Lophiotremataceae_Lophiotrema_Lophiotrema_nucula:0.18456100)0.6646:0.06223800)0.4980:0.02584400)0.5094:0.04156200,(((KAF2439437.1_Ascomycota_Dothideomycetes_Pleosporales_Didymosphaeriaceae_Karstenula_Karstenula_rhodostoma_CBS_690.94:0.07467900,tr|A0A177CWJ2|A0A177CWJ2_9PLEO_Ascomycota_Dothideomycetes_Pleosporales_Didymosphaeriaceae_Paraphaeosphaeria_Paraphaeosphaeria_sporulosa:0.03862400)1.0000:0.24070800,(((KAF2641189.1_Ascomycota_Dothideomycetes_Pleosporales_Massarinaceae_Massarina_Massarina_eburnea_CBS_473.64:0.14835500,KAF1948143.1_Ascomycota_Dothideomycetes_Pleosporales_Massarinaceae_Byssothecium_Byssothecium_circinans:0.14483200)1.0000:0.09609300,tr|A0A2V1DC04|A0A2V1DC04_9PLEO_Ascomycota_Dothideomycetes_Pleosporales_Periconiaceae_Periconia_Periconia_macrospinosa:0.26653100)0.9778:0.09175300,(KAF2680801.1_Ascomycota_Dothideomycetes_Pleosporales_Lentitheciaceae_Lentithecium_Lentithecium_fluviatile_CBS_122367:0.18839800,XP_033685132.1_Ascomycota_Dothideomycetes_Pleosporales_Trematosphaeriaceae_Trematosphaeria_Trematosphaeria_pertusa:0.20420000)0.5583:0.05392600)0.6639:0.02875900)0.8546:0.04187000,((((KAF1941685.1_Ascomycota_Dothideomycetes_Pleosporales_Diademaceae_Clathrospora_Clathrospora_elynae:0.15749900,(((CAA9966267.1_Ascomycota_Dothideomycetes_Pleosporales_Pleosporaceae_Pyrenophora_Pyrenophora_teres_f._maculata:0.04862400,KAE8822444.1_Ascomycota_Dothideomycetes_Pleosporales_Pleosporaceae_Pyrenophora_Pyrenophora_teres_f._teres:0.00392300)1.0000:0.02998600,KAA8613941.1_Ascomycota_Dothideomycetes_Pleosporales_Pleosporaceae_Pyrenophora_Pyrenophora_tritici-repentis:0.05203400)1.0000:0.15040900,(((((RII12578.1_Ascomycota_Dothideomycetes_Pleosporales_Pleosporaceae_Alternaria_Alternaria_sp._MG1:0.02349800,XP_043164539.1_Ascomycota_Dothideomycetes_Pleosporales_Pleosporaceae_Alternaria_Alternaria_atra:0.01860800)0.6639:0.01214500,KAG9187198.1_Ascomycota_Dothideomycetes_Pleosporales_Pleosporaceae_Alternaria_Alternaria_panax:0.03377900)0.9958:0.02847000,KAH6865493.1_Ascomycota_Dothideomycetes_Pleosporales_Pleosporaceae_Alternaria_Alternaria_rosae:0.07128000)1.0000:0.04986000,KNG47868.1_Ascomycota_Dothideomycetes_Pleosporales_Pleosporaceae_Stemphylium_Stemphylium_lycopersici:0.07564100)0.8715:0.01688900,(((tr|W6ZG50|W6ZG50_COCMI_Ascomycota_Dothideomycetes_Pleosporales_Pleosporaceae_Bipolaris_Bipolaris_oryzae_ATCC_44560:0.02566100,(tr|W7ELF2|W7ELF2_COCVI_Ascomycota_Dothideomycetes_Pleosporales_Pleosporaceae_Bipolaris_Bipolaris_victoriae_FI3:0.02075800,KAF5854169.1_Ascomycota_Dothideomycetes_Pleosporales_Pleosporaceae_Bipolaris_Bipolaris_sorokiniana:0.01567300)0.4611:0.00429700)0.8458:0.01593700,tr|N4WIT7|N4WIT7_COCH4_Ascomycota_Dothideomycetes_Pleosporales_Pleosporaceae_Bipolaris_Bipolaris_maydis_ATCC_48331:0.03079400)1.0000:0.15755400,tr|R0KG81|R0KG81_SETT2_Ascomycota_Dothideomycetes_Pleosporales_Pleosporaceae_Exserohilum_Exserohilum_turcica_Et28A:0.20979500)0.9986:0.07648600)0.8262:0.02379400)0.9998:0.05350000)0.9985:0.05121500,((KAH7397199.1_Ascomycota_Dothideomycetes_Pleosporales_Cucurbitariaceae_Pyrenochaeta_Pyrenochaeta_sp._MPI-SDFR-AT-0127:0.10790800,tr|A0A178E9P2|A0A178E9P2_9PLEO_Ascomycota_Dothideomycetes_Pleosporales_Cucurbitariaceae_Pyrenochaeta_Pyrenochaeta_sp._DS3sAY3a:0.12086700)0.8361:0.03217400,KAF2847494.1_Ascomycota_Dothideomycetes_Pleosporales_Leptosphaeriaceae_Plenodomus_Plenodomus_tracheiphilus_IPT5:0.13367300)0.6153:0.01473800)0.9444:0.03073600,(((KAH6629088.1_Ascomycota_Dothideomycetes_Pleosporales_Didymellaceae_Boeremia_Boeremia_exigua:0.11470000,(KAF2998525.1_Ascomycota_Dothideomycetes_Pleosporales_Pleosporaceae_Curvularia_Curvularia_kusanoi:0.05545600,KAG9199457.1_Ascomycota_Dothideomycetes_Pleosporales_Didymellaceae_Epicoccum_Epicoccum_nigrum:0.05187100)1.0000:0.08496200)0.9472:0.01814400,(((KAF1351525.1_Ascomycota_Dothideomycetes_Pseudoperisporiaceae_Lizonia_Lizonia_empirigonia:0.09670800,XP_033446163.1_Ascomycota_Dothideomycetes_Pleosporales_Didymellaceae_Didymella_Didymella_exigua_CBS_183.55:0.04796000)0.4500:0.01177400,(XP_033558738.1_Ascomycota_Dothideomycetes_Pleosporales_Didymellaceae_Macroventuria_Macroventuria_anomochaeta:0.01932900,(KAF9697516.1_Ascomycota_Dothideomycetes_Pleosporales_Didymellaceae_Ascochyta_Ascochyta_lentis:0.02394700,XP_038793725.1_Ascomycota_Dothideomycetes_Pleosporales_Didymellaceae_Ascochyta_Ascochyta_rabiei:0.04312700)0.9000:0.01548800)0.8125:0.01195200)0.6681:0.01618500,(KAF3048690.1_Ascomycota_Dothideomycetes_Pleosporales_Didymellaceae_Didymella_Didymella_keratinophila:0.03356400,KAF3042738.1_Ascomycota_Dothideomycetes_Pleosporales_Didymellaceae_Didymella_Didymella_heteroderae:0.03684700)1.0000:0.03566400)0.8407:0.02510500)1.0000:0.09719400,XP_033517929.1_Ascomycota_Dothideomycetes_Pleosporales_Dothidotthiaceae_Dothidotthia_Dothidotthia_symphoricarpi_CBS_119687:0.20886100)0.9336:0.02763700)0.8576:0.02301900,((KAH8711898.1_Ascomycota_Dothideomycetes_Pleosporales_Phaeosphaeriaceae_Phaeosphaeriaceae_sp._PMI808:0.20660600,(((tr|A0A178AJE9|A0A178AJE9_9PLEO_Ascomycota_Dothideomycetes_Pleosporales_Massarinaceae_Stagonospora_Stagonospora_sp._SRC1lsM3a:0.06448400,KAH7381339.1_Ascomycota_Dothideomycetes_Pleosporales_Phaeosphaeriaceae_Phaeosphaeria_Phaeosphaeria_sp._MPI-PUGE-AT-0046c:0.08143700)1.0000:0.07021900,KAF1912017.1_Ascomycota_Dothideomycetes_Pleosporales_Leptosphaeriaceae_Ampelomyces_Ampelomyces_quisqualis:0.16601700)0.8611:0.02664000,KAH3914236.1_Ascomycota_Dothideomycetes_Pleosporales_Phaeosphaeriaceae_Parastagonospora_Parastagonospora_nodorum:0.11537300)0.9880:0.05601200)1.0000:0.08137800,(KAF2027127.1_Ascomycota_Dothideomycetes_Pleosporales_Phaeosphaeriaceae_Setomelanomma_Setomelanomma_holmii:0.10404400,(KAH7070047.1_Ascomycota_Dothideomycetes_Pleosporales_Phaeosphaeriaceae_Paraphoma_Paraphoma_chrysanthemicola:0.01817100,KAH7069555.1_Ascomycota_Dothideomycetes_Pleosporales_Phaeosphaeriaceae_Paraphoma_Paraphoma_chrysanthemicola:0.00585400)1.0000:0.09052700)0.9986:0.05039600)0.9444:0.03280700)1.0000:0.19209200)0.9529:0.03300700)1.0000:0.26087900)0.7628:0.04352600,((tr|A0A0G2EM16|A0A0G2EM16_9EURO_Ascomycota_Eurotiomycetes_Phaeomoniellales_Phaeomoniellaceae_Phaeomoniella_Phaeomoniella_chlamydospora:0.36019100,(((KAF2994877.1_Ascomycota_Sordariomycetes_Xylariales_Sporocadaceae_Neopestalotiopsis_Neopestalotiopsis_sp._37M:0.03213800,tr|W3XGA2|W3XGA2_PESFW_Ascomycota_Sordariomycetes_Xylariales_Sporocadaceae_Pestalotiopsis_Pestalotiopsis_fici_W106-1:0.01297800)1.0000:0.10630100,KAH8204121.1_Ascomycota_Sordariomycetes_Xylariales_Sporocadaceae_Truncatella_Truncatella_angustata:0.16123000)1.0000:0.12897800,(KAH8648421.1_Ascomycota_Sordariomycetes_Xylariales_Xylariales_sp._PMI_506:0.29764300,(tr|M7SAW1|M7SAW1_EUTLA_Ascomycota_Sordariomycetes_Xylariales_Diatrypaceae_Eutypa_Eutypa_lata_UCREL1:0.30898700,XP_040718133.1_Ascomycota_Sordariomycetes_Xylariales_Pseudomassariaceae_Pseudomassariella_Pseudomassariella_vexata:0.25514700)0.9694:0.09231600)0.6986:0.05508400)0.9978:0.13061600)1.0000:0.20202300,(KAF1355368.1_Ascomycota_Dothideomycetes_Dothideales_Dothioraceae_Delphinella_Delphinella_strobiligena:0.31345400,((((KAG2163296.1_Ascomycota_Dothideomycetes_Dothideales_Saccotheciaceae_Aureobasidium_Aureobasidium_pullulans:0.01217100,tr|A0A4T0BFW0|A0A4T0BFW0_AURPU_Ascomycota_Dothideomycetes_Dothideales_Saccotheciaceae_Aureobasidium_Aureobasidium_pullulans:0.01992400)0.8250:0.00878100,tr|A0A4S8YS72|A0A4S8YS72_AURPU_Ascomycota_Dothideomycetes_Dothideales_Saccotheciaceae_Aureobasidium_Aureobasidium_pullulans:0.01105900)0.7736:0.00372300,(tr|A0A4S9K824|A0A4S9K824_AURPU_Ascomycota_Dothideomycetes_Dothideales_Saccotheciaceae_Aureobasidium_Aureobasidium_pullulans:0.01263200,XP_029763465.1_Ascomycota_Dothideomycetes_Dothideales_Saccotheciaceae_Aureobasidium_Aureobasidium_pullulans_EXF-150:0.00969100)0.5722:0.00402200)0.9924:0.06274800,(tr|A0A074YD34|A0A074YD34_AURSE_Ascomycota_Dothideomycetes_Dothideales_Saccotheciaceae_Aureobasidium_Aureobasidium_subglaciale_EXF-2481:0.11111100,((((KAH0362219.1_Ascomycota_Dothideomycetes_Dothideales_Saccotheciaceae_Aureobasidium_Aureobasidium_melanogenum:0.01508000,XP_040878435.1_Ascomycota_Dothideomycetes_Dothideales_Saccotheciaceae_Aureobasidium_Aureobasidium_melanogenum_CBS_110374:0.01665000)0.9861:0.01822200,(KAG9689889.1_Ascomycota_Dothideomycetes_Dothideales_Saccotheciaceae_Aureobasidium_Aureobasidium_melanogenum:0.01153900,(KAG9957457.1_Ascomycota_Dothideomycetes_Dothideales_Saccotheciaceae_Aureobasidium_Aureobasidium_melanogenum:0.01114300,KAG9522407.1_Ascomycota_Dothideomycetes_Dothideales_Saccotheciaceae_Aureobasidium_Aureobasidium_melanogenum:0.00887200)0.9306:0.01027900)0.9083:0.01273800)0.9181:0.01113000,CAD0101039.1_Ascomycota_Dothideomycetes_Dothideales_Saccotheciaceae_Aureobasidium_Aureobasidium_mustum:0.05767400)0.9806:0.04625600,(tr|A0A074XIF5|A0A074XIF5_9PEZI_Ascomycota_Dothideomycetes_Dothideales_Saccotheciaceae_Aureobasidium_Aureobasidium_namibiae_CBS_147.97:0.07108300,CAD0115116.1_Ascomycota_Dothideomycetes_Dothideales_Saccotheciaceae_Aureobasidium_Aureobasidium_uvarum:0.08590300)0.7139:0.01882800)0.8262:0.02845000)0.7833:0.01567400)1.0000:0.28239500)0.9952:0.06616100)0.9061:0.06662800)0.8315:0.02129500,(((tr|A0A4Z1PEC7|A0A4Z1PEC7_9PEZI_Ascomycota_Dothideomycetes_Venturiales_Venturiaceae_Venturia_Venturia_nashicola:0.05391400,RDI76702.1_Ascomycota_Dothideomycetes_Venturiales_Venturiaceae_Venturia_Venturia_inaequalis:0.08689400)0.9528:0.04485600,tr|A0A517LAQ3|A0A517LAQ3_9PEZI_Ascomycota_Dothideomycetes_Venturiales_Venturiaceae_Venturia_Venturia_effusa:0.08513000)1.0000:0.47492000,(((tr|A0A2S7Q1D6|A0A2S7Q1D6_9HELO_Ascomycota_Leotiomycetes_Helotiales_Rutstroemiaceae_Rutstroemia_Rutstroemia_sp._NJR-2017a_BBW:0.03467500,tr|A0A2S7Q7W9|A0A2S7Q7W9_9HELO_Ascomycota_Leotiomycetes_Helotiales_Rutstroemiaceae_Rutstroemia_Rutstroemia_sp._NJR-2017a_BVV2:0.01106200)1.0000:0.11669700,(tr|W9CLR5|W9CLR5_SCLBF_Ascomycota_Leotiomycetes_Helotiales_Sclerotiniaceae_Sclerotinia_Sclerotinia_borealis_F-4128:0.08432600,((XP_038773961.1_Ascomycota_Leotiomycetes_Helotiales_Sclerotiniaceae_Botrytis_Botrytis_porri:0.01716900,(KAF7960669.1_Ascomycota_Leotiomycetes_Helotiales_Sclerotiniaceae_Botrytis_Botrytis_aclada:0.01526000,(tr|A0A4Y8CZ73|A0A4Y8CZ73_9HELO_Ascomycota_Leotiomycetes_Helotiales_Sclerotiniaceae_Botryotinia_Botryotinia_calthae:0.03336800,(tr|A0A4Z1HNN2|A0A4Z1HNN2_9HELO_Ascomycota_Leotiomycetes_Helotiales_Sclerotiniaceae_Botryotinia_Botryotinia_convoluta:0.01203100,(KAF7870738.1_Ascomycota_Leotiomycetes_Helotiales_Sclerotiniaceae_Botrytis_Botrytis_squamosa:0.01399800,((tr|A0A4Z1IKD0|A0A4Z1IKD0_9HELO_Ascomycota_Leotiomycetes_Helotiales_Sclerotiniaceae_Botryotinia_Botryotinia_narcissicola:0.01225800,KAF7902890.1_Ascomycota_Leotiomycetes_Helotiales_Sclerotiniaceae_Botryotinia_Botryotinia_globosa:0.00781700)0.9056:0.00271800,tr|A0A4Z1GM81|A0A4Z1GM81_9HELO_Ascomycota_Leotiomycetes_Helotiales_Sclerotiniaceae_Botrytis_Botrytis_hyacinthi:0.00759900)0.8472:0.00272800)0.9491:0.00643600)0.8688:0.00502800)0.7983:0.00197000)0.9319:0.00821800)0.9972:0.03536200,((KAB8304356.1_Ascomycota_Leotiomycetes_Helotiales_Sclerotiniaceae_Monilinia_Monilinia_laxa:0.01555300,KAA8575011.1_Ascomycota_Leotiomycetes_Helotiales_Sclerotiniaceae_Monilinia_Monilinia_fructicola:0.01819300)1.0000:0.08940800,((CAD6442062.1_Ascomycota_Leotiomycetes_Helotiales_Sclerotiniaceae_Sclerotinia_Sclerotinia_trifoliorum:0.04015500,tr|A7ELR7|A7ELR7_SCLS1_Ascomycota_Leotiomycetes_Helotiales_Sclerotiniaceae_Sclerotinia_Sclerotinia_sclerotiorum_1980_UF-70:0.05538900)1.0000:0.04318400,KAF7863803.1_Ascomycota_Leotiomycetes_Helotiales_Sclerotiniaceae_Sclerotium_Sclerotium_cepivorum:0.02671500)0.9819:0.03175900)0.6847:0.01373000)0.9556:0.02126100)0.9987:0.09830100)1.0000:0.19782900,((((((PBP21408.1_Ascomycota_Leotiomycetes_Helotiales_Drepanopezizaceae_Diplocarpon_Diplocarpon_rosae:0.03222700,PBP27966.1_Ascomycota_Leotiomycetes_Helotiales_Drepanopezizaceae_Diplocarpon_Diplocarpon_rosae:0.02929700)1.0000:0.06329200,tr|A0A218YUI9|A0A218YUI9_9HELO_Ascomycota_Leotiomycetes_Helotiales_Dermateaceae_Marssonina_Marssonina_coronariae:0.10973900)0.9986:0.07999800,tr|K1Y433|K1Y433_MARBU_Ascomycota_Leotiomycetes_Helotiales_Drepanopezizaceae_Drepanopeziza_Drepanopeziza_brunnea_f._sp._multigermtubi_MB_m1:0.33290500)0.9833:0.05094700,((KAH7418942.1_Ascomycota_Leotiomycetes_Leotiomycetes_sp._MPI-SDFR-AT-0126:0.02604000,(KAG4425116.1_Ascomycota_Leotiomycetes_Helotiales_Cadophora_Cadophora_malorum:0.02432900,tr|A0A2V1BKA1|A0A2V1BKA1_9HELO_Ascomycota_Leotiomycetes_Helotiales_Cadophora_Cadophora_sp._DSE1049:0.02082200)0.8222:0.00677700)0.8569:0.01271100,((KAG4433171.1_Ascomycota_Leotiomycetes_Helotiales_Cadophora_Cadophora_sp._M221:0.01883400,KAH6723839.1_Ascomycota_Leotiomycetes_Helotiales_Leptodontidiaceae_Leptodontidium_Leptodontidium_sp._MPI-SDFR-AT-0119:0.02978300)0.9861:0.01710300,(KAH7343061.1_Ascomycota_Leotiomycetes_Helotiales_Rhexocercosporidium_Rhexocercosporidium_sp._MPI-PUGE-AT-0058:0.08369900,tr|A0A1E1MSN8|A0A1E1MSN8_RHYSE_Ascomycota_Leotiomycetes_Helotiales_Ploettnerulaceae_Rhynchosporium_Rhynchosporium_secalis:0.19422300)0.3194:0.01594500)0.7074:0.01394900)0.9958:0.07869500)1.0000:0.15659700,(KAE9373549.1_Ascomycota_Leotiomycetes_Helotiales_Chalara_Chalara_longipes_BDJ:0.29137600,(tr|A0A132BCE1|A0A132BCE1_9HELO_Ascomycota_Leotiomycetes_Helotiales_Mollisiaceae_Mollisia_Mollisia_scopiformis:0.11559800,(KAF8856239.1_Ascomycota_Leotiomycetes_Helotiales_Mollisiaceae_Acephala_Acephala_macrosclerotiorum:0.07764000,tr|A0A1L7XVH1|A0A1L7XVH1_9HELO_Ascomycota_Leotiomycetes_Helotiales_Mollisiaceae_Phialocephala_Phialocephala_subalpina:0.02943300)1.0000:0.08829000)1.0000:0.09273200)0.9250:0.04575900)0.9254:0.05951300,((TVY17652.1_Ascomycota_Leotiomycetes_Helotiales_Lachnaceae_Lachnellula_Lachnellula_arida:0.03685900,((TVY38146.1_Ascomycota_Leotiomycetes_Helotiales_Lachnaceae_Lachnellula_Lachnellula_subtilissima:0.01437600,XP_031008226.1_Ascomycota_Leotiomycetes_Helotiales_Lachnaceae_Lachnellula_Lachnellula_hyalina:0.02891400)1.0000:0.04621900,TVY49064.1_Ascomycota_Leotiomycetes_Helotiales_Lachnaceae_Lachnellula_Lachnellula_occidentalis:0.05535800)0.8417:0.02430000)1.0000:0.20630500,((tr|S3DWV5|S3DWV5_GLAL2_Ascomycota_Leotiomycetes_Helotiales_Helotiaceae_Glarea_Glarea_lozoyensis_ATCC_20868:0.20081400,(CAG8975376.1_Ascomycota_Leotiomycetes_Helotiales_Helotiaceae_Hymenoscyphus_Hymenoscyphus_albidus:0.02391100,CAG8952718.1_Ascomycota_Leotiomycetes_Helotiales_Helotiaceae_Hymenoscyphus_Hymenoscyphus_fraxineus:0.02743700)1.0000:0.27329300)0.9986:0.10139500,(KAH6680586.1_Ascomycota_Leotiomycetes_Helotiales_Tricladiaceae_Halenospora_Halenospora_varia:0.01169200,KAH8672540.1_Ascomycota_Leotiomycetes_Helotiales_Helotiaceae_Hymenoscyphus_Hymenoscyphus_varicosporioides:0.04528500)1.0000:0.18251500)0.7417:0.03560500)0.5670:0.02431300)0.7350:0.04294600)1.0000:0.14710900)0.9900:0.09624600)0.9388:0.05447600,(tr|A0A0D7AEP1|A0A0D7AEP1_9AGAR_Basidiomycota_Agaricomycetes_Agaricales_Fistulinaceae_Fistulina_Fistulina_hepatica_ATCC_64428:0.57419000,((((tr|A0A1S8BCG6|A0A1S8BCG6_9PEZI_Ascomycota_Dothideomycetes_Botryosphaeriales_Botryosphaeriaceae_Diplodia_Diplodia_seriata:0.05258800,XP_020125307.1_Ascomycota_Dothideomycetes_Botryosphaeriales_Botryosphaeriaceae_Diplodia_Diplodia_corticola:0.07912800)0.9972:0.06189500,XP_035364804.1_Ascomycota_Dothideomycetes_Botryosphaeriales_Botryosphaeriaceae_Lasiodiplodia_Lasiodiplodia_theobromae:0.05807900)0.9750:0.05195400,(tr|R1EJX7|R1EJX7_BOTPV_Ascomycota_Dothideomycetes_Botryosphaeriales_Botryosphaeriaceae_Neofusicoccum_Neofusicoccum_parvum_UCRNP2:0.11167400,tr|K2T0Y1|K2T0Y1_MACPH_Ascomycota_Dothideomycetes_Botryosphaeriales_Botryosphaeriaceae_Macrophomina_Macrophomina_phaseolina_MS6:0.09214200)0.9667:0.09661400)1.0000:0.43842700,(((((((KAG2415949.1_Ascomycota_Eurotiomycetes_Eurotiales_Aspergillaceae_Aspergillus_Aspergillus_terreus:0.12889100,KAF9887715.1_Ascomycota_Eurotiomycetes_Eurotiales_Aspergillaceae_Aspergillus_Aspergillus_nanangensis:0.22077400)0.8972:0.07148900,(tr|A1CFV0|A1CFV0_ASPCL_Ascomycota_Eurotiomycetes_Eurotiales_Aspergillaceae_Aspergillus_Aspergillus_clavatus_NRRL_1:0.20263200,(((((GFF32748.1_Ascomycota_Eurotiomycetes_Eurotiales_Aspergillaceae_Aspergillus_Aspergillus_udagawae:0.03252200,(KAF7159047.1_Ascomycota_Eurotiomycetes_Eurotiales_Aspergillaceae_Aspergillus_Aspergillus_felis:0.01671500,XP_043153761.1_Ascomycota_Eurotiomycetes_Eurotiales_Aspergillaceae_Aspergillus_Aspergillus_pseudoviridinutans:0.00991400)1.0000:0.02302400)0.7778:0.01401400,((XP_026613881.1_Ascomycota_Eurotiomycetes_Eurotiales_Aspergillaceae_Aspergillus_Aspergillus_thermomutatus:0.03985200,(KAF7126121.1_Ascomycota_Eurotiomycetes_Eurotiales_Aspergillaceae_Aspergillus_Aspergillus_hiratsukae:0.08740100,tr|A0A3R7IBX7|A0A3R7IBX7_9EURO_Ascomycota_Eurotiomycetes_Eurotiales_Aspergillaceae_Aspergillus_Aspergillus_turcosus:0.02018900)0.7667:0.01735500)0.7139:0.01592700,XP_043122634.1_Ascomycota_Eurotiomycetes_Eurotiales_Aspergillaceae_Aspergillus_Aspergillus_viridinutans:0.02228800)0.5880:0.00856700)0.6620:0.01098400,(KAF4211988.1_Ascomycota_Eurotiomycetes_Eurotiales_Aspergillaceae_Aspergillus_Aspergillus_fumigatiaffinis:0.03081700,(GFF59030.1_Ascomycota_Eurotiomycetes_Eurotiales_Aspergillaceae_Aspergillus_Aspergillus_lentulus:0.02652700,XP_024686603.1_Ascomycota_Eurotiomycetes_Eurotiales_Aspergillaceae_Aspergillus_Aspergillus_novofumigatus_IBT_16806:0.01997900)0.6222:0.00822200)0.7583:0.00612200)0.8571:0.00435900,tr|A1CYG2|A1CYG2_NEOFI_Ascomycota_Eurotiomycetes_Eurotiales_Aspergillaceae_Aspergillus_Aspergillus_fischeri_NRRL_181:0.01387300)0.9406:0.01607200,tr|Q4WIN9|Q4WIN9_ASPFU_Ascomycota_Eurotiomycetes_Eurotiales_Aspergillaceae_Aspergillus_Aspergillus_fumigatus_Af293:0.03397200)0.9995:0.08150900)1.0000:0.12107900)0.9714:0.06111000,((XP_043136015.1_Ascomycota_Eurotiomycetes_Eurotiales_Aspergillaceae_Aspergillus_Aspergillus_chevalieri:0.02376800,tr|A0A1E3B9J4|A0A1E3B9J4_9EURO_Ascomycota_Eurotiomycetes_Eurotiales_Aspergillaceae_Aspergillus_Aspergillus_cristatus:0.00991300)0.9750:0.01524100,(XP_022395632.1_Ascomycota_Eurotiomycetes_Eurotiales_Aspergillaceae_Aspergillus_Aspergillus_glaucus_CBS_516.65:0.01330100,XP_040635005.1_Ascomycota_Eurotiomycetes_Eurotiales_Aspergillaceae_Aspergillus_Aspergillus_ruber_CBS_135680:0.00979900)0.7528:0.01025500)1.0000:0.28560000)0.8333:0.04473000,((((XP_025553500.1_Ascomycota_Eurotiomycetes_Eurotiales_Aspergillaceae_Aspergillus_Aspergillus_homomorphus_CBS_101889:0.05335100,XP_040799405.1_Ascomycota_Eurotiomycetes_Eurotiales_Aspergillaceae_Aspergillus_Aspergillus_fijiensis_CBS_313.89:0.03558700)0.6361:0.01773500,XP_025427267.1_Ascomycota_Eurotiomycetes_Eurotiales_Aspergillaceae_Aspergillus_Aspergillus_saccharolyticus_JOP_1030-1:0.04445800)1.0000:0.13361800,((XP_025397219.1_Ascomycota_Eurotiomycetes_Eurotiales_Aspergillaceae_Aspergillus_Aspergillus_heteromorphus_CBS_117.55:0.09797300,tr|A0A319DEL6|A0A319DEL6_9EURO_Ascomycota_Eurotiomycetes_Eurotiales_Aspergillaceae_Aspergillus_Aspergillus_ellipticus_CBS_707.79:0.14574500)1.0000:0.11095000,((tr|A0A1L9U833|A0A1L9U833_ASPBC_Ascomycota_Eurotiomycetes_Eurotiales_Aspergillaceae_Aspergillus_Aspergillus_brasiliensis_CBS_101740:0.02500500,(XP_025449553.1_Ascomycota_Eurotiomycetes_Eurotiales_Aspergillaceae_Aspergillus_Aspergillus_niger_CBS_101883:0.01249700,XP_025514585.1_Ascomycota_Eurotiomycetes_Eurotiales_Aspergillaceae_Aspergillus_Aspergillus_piperis_CBS_112811:0.04308500)0.7806:0.01275000)0.9847:0.05799400,((XP_025570064.1_Ascomycota_Eurotiomycetes_Eurotiales_Aspergillaceae_Aspergillus_Aspergillus_ibericus_CBS_121593:0.02806700,tr|A0A319E5X2|A0A319E5X2_ASPSB_Ascomycota_Eurotiomycetes_Eurotiales_Aspergillaceae_Aspergillus_Aspergillus_sclerotiicarbonarius_CBS_121057:0.01673700)0.9500:0.01687400,(tr|A0A1R3REC2|A0A1R3REC2_ASPC5_Ascomycota_Eurotiomycetes_Eurotiales_Aspergillaceae_Aspergillus_Aspergillus_carbonarius_ITEM_5010:0.02461400,XP_025469059.1_Ascomycota_Eurotiomycetes_Eurotiales_Aspergillaceae_Aspergillus_Aspergillus_sclerotioniger_CBS_115572:0.02726900)0.9917:0.01945000)1.0000:0.06730800)0.9972:0.05865500)0.9868:0.04965700)1.0000:0.09266000,XP_040687402.1_Ascomycota_Eurotiomycetes_Eurotiales_Aspergillaceae_Aspergillus_Aspergillus_wentii_DTO_134E9:0.24990100)0.9755:0.05842700)0.7603:0.04413900,(KAE8150784.1_Ascomycota_Eurotiomycetes_Eurotiales_Aspergillaceae_Aspergillus_Aspergillus_avenaceus:0.13354900,(((KAE8386660.1_Ascomycota_Eurotiomycetes_Eurotiales_Aspergillaceae_Aspergillus_Aspergillus_alliaceus:0.06797000,(KAE8379799.1_Ascomycota_Eurotiomycetes_Eurotiales_Aspergillaceae_Aspergillus_Aspergillus_bertholletiae:0.04131500,(KAE8347703.1_Ascomycota_Eurotiomycetes_Eurotiales_Aspergillaceae_Aspergillus_Aspergillus_arachidicola:0.01733100,(KAE8164782.1_Ascomycota_Eurotiomycetes_Eurotiales_Aspergillaceae_Aspergillus_Aspergillus_tamarii:0.01220800,(KAB8263188.1_Ascomycota_Eurotiomycetes_Eurotiales_Aspergillaceae_Aspergillus_Aspergillus_pseudonomiae:0.01029700,XP_022391033.1_Ascomycota_Eurotiomycetes_Eurotiales_Aspergillaceae_Aspergillus_Aspergillus_bombycis:0.01031300)0.6778:0.00377300)0.7139:0.00359500)0.9769:0.01361200)0.9924:0.02231100)0.9433:0.01151500,KAE8353210.1_Ascomycota_Eurotiomycetes_Eurotiales_Aspergillaceae_Aspergillus_Aspergillus_coremiiformis:0.18545300)0.9981:0.04112200,(KAB8071781.1_Ascomycota_Eurotiomycetes_Eurotiales_Aspergillaceae_Aspergillus_Aspergillus_leporis:0.02908700,KAF7589210.1_Ascomycota_Eurotiomycetes_Eurotiales_Aspergillaceae_Aspergillus_Aspergillus_hancockii:0.03499200)1.0000:0.04344500)1.0000:0.07114200)1.0000:0.07266200)0.9662:0.05496800,(KAH8430607.1_Ascomycota_Eurotiomycetes_Eurotiales_Aspergillaceae_Aspergillus_Aspergillus_melleus:0.05873000,XP_024698614.1_Ascomycota_Eurotiomycetes_Eurotiales_Aspergillaceae_Aspergillus_Aspergillus_steynii_IBT_23096:0.06715900)1.0000:0.11268600)1.0000:0.40787900,((KAF2230450.1_Ascomycota_Dothideomycetes_Trypetheliales_Trypetheliaceae_Viridothelium_Viridothelium_virens:0.27257500,tr|A0A0G2ED64|A0A0G2ED64_9EURO_Ascomycota_Eurotiomycetes_Phaeomoniellales_Phaeomoniellaceae_Phaeomoniella_Phaeomoniella_chlamydospora:0.21993900)1.0000:0.16563800,(((KAH6657577.1_Ascomycota_Sordariomycetes_Xylariales_Sporocadaceae_Truncatella_Truncatella_angustata:0.10239700,(tr|W3WYD7|W3WYD7_PESFW_Ascomycota_Sordariomycetes_Xylariales_Sporocadaceae_Pestalotiopsis_Pestalotiopsis_fici_W106-1:0.02739400,KAF3011471.1_Ascomycota_Sordariomycetes_Xylariales_Sporocadaceae_Neopestalotiopsis_Neopestalotiopsis_sp._37M:0.04752500)1.0000:0.06686600)1.0000:0.11489200,(XP_001558156.2_Ascomycota_Leotiomycetes_Helotiales_Sclerotiniaceae_Botrytis_Botrytis_cinerea_B05.10:0.04724900,((tr|A0A4Z1GQ07|A0A4Z1GQ07_9HELO_Ascomycota_Leotiomycetes_Helotiales_Sclerotiniaceae_Botrytis_Botrytis_hyacinthi:0.02608000,((tr|A0A4S8R8W8|A0A4S8R8W8_9HELO_Ascomycota_Leotiomycetes_Helotiales_Sclerotiniaceae_Botrytis_Botrytis_galanthina:0.01071700,(((XP_038769772.1_Ascomycota_Leotiomycetes_Helotiales_Sclerotiniaceae_Botrytis_Botrytis_porri:0.03102700,(tr|A0A4Z1FX56|A0A4Z1FX56_9HELO_Ascomycota_Leotiomycetes_Helotiales_Sclerotiniaceae_Botrytis_Botrytis_paeoniae:0.02720900,tr|A0A4Z1HN95|A0A4Z1HN95_9HELO_Ascomycota_Leotiomycetes_Helotiales_Sclerotiniaceae_Botryotinia_Botryotinia_convoluta:0.02557700)0.6972:0.00623200)0.6931:0.00975100,(XP_037191396.1_Ascomycota_Leotiomycetes_Helotiales_Sclerotiniaceae_Botrytis_Botrytis_fragariae:0.02324300,KAF7856771.1_Ascomycota_Leotiomycetes_Helotiales_Sclerotiniaceae_Botrytis_Botrytis_squamosa:0.03374300)0.2972:0.00175700)0.7688:0.01818800,(KAF7886376.1_Ascomycota_Leotiomycetes_Helotiales_Sclerotiniaceae_Botryotinia_Botryotinia_globosa:0.03894100,tr|A0A4Z1EWW3|A0A4Z1EWW3_9HELO_Ascomycota_Leotiomycetes_Helotiales_Sclerotiniaceae_Botrytis_Botrytis_tulipae:0.02152700)0.3083:0.00279200)0.5958:0.00257900)0.6448:0.00000100,XP_038733748.1_Ascomycota_Leotiomycetes_Helotiales_Sclerotiniaceae_Botrytis_Botrytis_byssoidea:0.01390200)0.7865:0.00341400)0.8929:0.01128800,KAF7947678.1_Ascomycota_Leotiomycetes_Helotiales_Sclerotiniaceae_Botrytis_Botrytis_aclada:0.04626500)0.9603:0.02599500)1.0000:0.07690700)1.0000:0.18467000,((tr|M7T780|M7T780_EUTLA_Ascomycota_Sordariomycetes_Xylariales_Diatrypaceae_Eutypa_Eutypa_lata_UCREL1:0.28210700,(((((KAF4963453.1_Ascomycota_Sordariomycetes_Hypocreales_Nectriaceae_Fusarium_Fusarium_sarcochroum:0.09537700,(((((XP_031019318.1_Ascomycota_Sordariomycetes_Hypocreales_Nectriaceae_Fusarium_Fusarium_coffeatum:0.01384400,CAG7562661.1_Ascomycota_Sordariomycetes_Hypocreales_Nectriaceae_Fusarium_Fusarium_equiseti:0.03412500)1.0000:0.08264300,((((XP_025591908.1_Ascomycota_Sordariomycetes_Hypocreales_Nectriaceae_Fusarium_Fusarium_venenatum:0.02583600,XP_044704858.1_Ascomycota_Sordariomycetes_Hypocreales_Nectriaceae_Fusarium_Fusarium_poae:0.01346000)0.9333:0.01126900,tr|A0A395SI57|A0A395SI57_FUSSP_Ascomycota_Sordariomycetes_Hypocreales_Nectriaceae_Fusarium_Fusarium_sporotrichioides:0.01130500)0.8111:0.01016000,EYB27140.1_Ascomycota_Sordariomycetes_Hypocreales_Nectriaceae_Fusarium_Fusarium_graminearum:0.03568900)0.9713:0.01397500,tr|A0A395SJW2|A0A395SJW2_9HYPO_Ascomycota_Sordariomycetes_Hypocreales_Nectriaceae_Fusarium_Fusarium_longipes:0.02481000)1.0000:0.04024000)1.0000:0.04137100,(KAF5672505.1_Ascomycota_Sordariomycetes_Hypocreales_Nectriaceae_Fusarium_Fusarium_heterosporum:0.11912700,(KIL84924.1_Ascomycota_Sordariomycetes_Hypocreales_Nectriaceae_Fusarium_Fusarium_avenaceum:0.01263300,(KAG5663555.1_Ascomycota_Sordariomycetes_Hypocreales_Nectriaceae_Fusarium_Fusarium_avenaceum:0.00940700,KAH7239394.1_Ascomycota_Sordariomycetes_Hypocreales_Nectriaceae_Fusarium_Fusarium_tricinctum:0.02543800)0.5000:0.00732800)0.9764:0.03534400)1.0000:0.05189900)0.9989:0.03374100,((((KAH7260760.1_Ascomycota_Sordariomycetes_Hypocreales_Nectriaceae_Fusarium_Fusarium_redolens:0.02286900,EWZ99661.1_Ascomycota_Sordariomycetes_Hypocreales_Nectriaceae_Fusarium_Fusarium_oxysporum_f._sp._lycopersici_MN25:0.00693600)0.5194:0.00305300,(KAF4439232.1_Ascomycota_Sordariomycetes_Hypocreales_Nectriaceae_Fusarium_Fusarium_acutatum:0.00620800,KAF5709528.1_Ascomycota_Sordariomycetes_Hypocreales_Nectriaceae_Fusarium_Fusarium_mundagurra:0.02766300)0.9750:0.01268600)0.7861:0.00657900,KAF4944175.1_Ascomycota_Sordariomycetes_Hypocreales_Nectriaceae_Fusarium_Fusarium_gaditjirri:0.02305200)0.8306:0.01130000,KAF4335383.1_Ascomycota_Sordariomycetes_Hypocreales_Nectriaceae_Fusarium_Fusarium_beomiforme:0.03714800)0.8906:0.02695700)0.9929:0.03805100,KAF4454861.1_Ascomycota_Sordariomycetes_Hypocreales_Nectriaceae_Fusarium_Fusarium_austroafricanum:0.08030600)1.0000:0.06727800)1.0000:0.10431000,((tr|A0A428PM24|A0A428PM24_9HYPO_Ascomycota_Sordariomycetes_Hypocreales_Nectriaceae_Fusarium_Fusarium_sp._AF-8:0.01404300,(KAH7254564.1_Ascomycota_Sordariomycetes_Hypocreales_Nectriaceae_Fusarium_Fusarium_solani:0.02609700,tr|A0A430M8M4|A0A430M8M4_9HYPO_Ascomycota_Sordariomycetes_Hypocreales_Nectriaceae_Fusarium_Fusarium_euwallaceae:0.01187000)0.5750:0.00523200)0.9903:0.02747000,KAF5008441.1_Ascomycota_Sordariomycetes_Hypocreales_Nectriaceae_Fusarium_Fusarium_decemcellulare:0.04077100)1.0000:0.11292000)0.9636:0.04409200,((KAH6967740.1_Ascomycota_Sordariomycetes_Hypocreales_Nectriaceae_Ilyonectria_Ilyonectria_sp._MPI-CAGE-AT-0026:0.06657900,((KAH7127897.1_Ascomycota_Sordariomycetes_Hypocreales_Nectriaceae_Dactylonectria_Dactylonectria_estremocensis:0.02106000,KAH7176885.1_Ascomycota_Sordariomycetes_Hypocreales_Nectriaceae_Dactylonectria_Dactylonectria_macrodidyma:0.01075000)1.0000:0.11247400,KAF7548440.1_Ascomycota_Sordariomycetes_Hypocreales_Nectriaceae_Cylindrodendrum_Cylindrodendrum_hubeiense:0.07076900)0.9667:0.04656700)0.9981:0.06112600,KAH6876361.1_Ascomycota_Sordariomycetes_Hypocreales_Nectriaceae_Thelonectria_Thelonectria_olida:0.10870300)0.9771:0.04369900)0.8817:0.01993900,((KAH7350049.1_Ascomycota_Sordariomycetes_Glomerellales_Plectosphaerellaceae_Plectosphaerella_Plectosphaerella_cucumerina:0.07547500,KAH6668595.1_Ascomycota_Sordariomycetes_Glomerellales_Plectosphaerellaceae_Plectosphaerella_Plectosphaerella_plurivora:0.07377400)1.0000:0.43274000,((KAF6798152.1_Ascomycota_Sordariomycetes_Glomerellales_Glomerellaceae_Colletotrichum_Colletotrichum_sojae:0.08447700,XP_036574541.1_Ascomycota_Sordariomycetes_Glomerellales_Glomerellaceae_Colletotrichum_Colletotrichum_truncatum:0.04618500)0.5361:0.01313300,((tr|N4VEY3|N4VEY3_COLOR_Ascomycota_Sordariomycetes_Glomerellales_Glomerellaceae_Colletotrichum_Colletotrichum_orbiculare_MAFF_240422:0.11126800,((XP_022481094.1_Ascomycota_Sordariomycetes_Glomerellales_Glomerellaceae_Colletotrichum_Colletotrichum_orchidophilum:0.06419300,(XP_035338745.1_Ascomycota_Sordariomycetes_Glomerellales_Glomerellaceae_Colletotrichum_Colletotrichum_scovillei:0.01172400,tr|A0A135SX43|A0A135SX43_9PEZI_Ascomycota_Sordariomycetes_Glomerellales_Glomerellaceae_Colletotrichum_Colletotrichum_salicis:0.01891500)0.4556:0.00822000)1.0000:0.04665800,(((tr|A0A162ND36|A0A162ND36_9PEZI_Ascomycota_Sordariomycetes_Glomerellales_Glomerellaceae_Colletotrichum_Colletotrichum_incanum:0.01900800,tr|A0A166UE44|A0A166UE44_9PEZI_Ascomycota_Sordariomycetes_Glomerellales_Glomerellaceae_Colletotrichum_Colletotrichum_tofieldiae:0.01565900)0.5556:0.00632000,((tr|A0A066Y1X6|A0A066Y1X6_COLSU_Ascomycota_Sordariomycetes_Glomerellales_Glomerellaceae_Colletotrichum_Colletotrichum_sublineola:0.08674700,tr|E3Q5F1|E3Q5F1_COLGM_Ascomycota_Sordariomycetes_Glomerellales_Glomerellaceae_Colletotrichum_Colletotrichum_graminicola_M1.001:0.16209500)1.0000:0.15853300,((tr|A0A4U6X1G3|A0A4U6X1G3_9PEZI_Ascomycota_Sordariomycetes_Glomerellales_Glomerellaceae_Colletotrichum_Colletotrichum_tanaceti:0.08368900,tr|A0A5Q4BMM0|A0A5Q4BMM0_9PEZI_Ascomycota_Sordariomycetes_Glomerellales_Glomerellaceae_Colletotrichum_Colletotrichum_shisoi:0.02497100)0.9528:0.01803200,tr|A0A1B7XWL8|A0A1B7XWL8_COLHI_Ascomycota_Sordariomycetes_Glomerellales_Glomerellaceae_Colletotrichum_Colletotrichum_higginsianum_IMI_349063:0.00470200)1.0000:0.07771100)0.6382:0.00981200)0.8282:0.01652800,tr|A0A1Q8S5M3|A0A1Q8S5M3_9PEZI_Ascomycota_Sordariomycetes_Glomerellales_Glomerellaceae_Colletotrichum_Colletotrichum_chlorophyti:0.10630100)0.8571:0.02089100)0.9847:0.04417500)0.9290:0.01493400,(KAF0316409.1_Ascomycota_Sordariomycetes_Glomerellales_Glomerellaceae_Colletotrichum_Colletotrichum_asianum:0.07215400,XP_038741210.1_Ascomycota_Sordariomycetes_Glomerellales_Glomerellaceae_Colletotrichum_Colletotrichum_karsti:0.05094400)0.7611:0.02344900)0.9312:0.02286900)0.9959:0.08361200)0.9327:0.06167900)0.9688:0.03184400,(((tr|A0A084Q9B7|A0A084Q9B7_STAC4_Ascomycota_Sordariomycetes_Hypocreales_Stachybotryaceae_Stachybotrys_Stachybotrys_chlorohalonata_IBT_40285:0.03038300,tr|A0A084RFE1|A0A084RFE1_STACH_Ascomycota_Sordariomycetes_Hypocreales_Stachybotryaceae_Stachybotrys_Stachybotrys_chartarum_IBT_40288:0.00653800)1.0000:0.27571700,(CAH0040958.1_Ascomycota_Sordariomycetes_Hypocreales_Bionectriaceae_Clonostachys_Clonostachys_rhizophaga:0.01199900,((CAH0045132.1_Ascomycota_Sordariomycetes_Hypocreales_Bionectriaceae_Clonostachys_Clonostachys_solani:0.01813600,VUC31392.1_Ascomycota_Sordariomycetes_Hypocreales_Bionectriaceae_Clonostachys_Clonostachys_rosea:0.03404100)0.7750:0.01974700,CAG9984078.1_Ascomycota_Sordariomycetes_Hypocreales_Bionectriaceae_Clonostachys_Clonostachys_byssicola:0.00458200)0.8625:0.01904900)1.0000:0.21538300)0.8644:0.06000800,tr|A0A0P7BF35|A0A0P7BF35_9HYPO_Ascomycota_Sordariomycetes_Hypocreales_Nectriaceae_Neonectria_Neonectria_ditissima:0.16476600)0.8051:0.03530500)0.9991:0.10637800)1.0000:0.12523100,(((tr|A0A423WLG4|A0A423WLG4_9PEZI_Ascomycota_Sordariomycetes_Diaporthales_Valsaceae_Valsa_Valsa_sordida:0.05962700,tr|A0A423WKB7|A0A423WKB7_9PEZI_Ascomycota_Sordariomycetes_Diaporthales_Valsaceae_Valsa_Valsa_malicola:0.09709900)0.9833:0.06628100,(tr|A0A423XKT2|A0A423XKT2_9PEZI_Ascomycota_Sordariomycetes_Diaporthales_Valsaceae_Cytospora_Cytospora_leucostoma:0.19389500,(tr|A0A194UUM1|A0A194UUM1_9PEZI_Ascomycota_Sordariomycetes_Diaporthales_Valsaceae_Valsa_Valsa_mali_var._pyri:0.02318500,tr|A0A194VV76|A0A194VV76_9PEZI_Ascomycota_Sordariomycetes_Diaporthales_Valsaceae_Valsa_Valsa_mali:0.01399400)1.0000:0.12509600)0.9875:0.05266700)0.9924:0.09496500,(((KAH8759951.1_Ascomycota_Sordariomycetes_Diaporthales_Diaporthaceae_Diaporthaceae_sp._PMI_573:0.01439900,(tr|A0A2P5HIL0|A0A2P5HIL0_9PEZI_Ascomycota_Sordariomycetes_Diaporthales_Diaporthaceae_Diaporthe_Diaporthe_helianthi:0.12070100,XP_044644732.1_Ascomycota_Sordariomycetes_Diaporthales_Diaporthaceae_Diaporthe_Diaporthe_batatas:0.04770600)0.9583:0.06478100)0.9417:0.03552500,(XP_043023236.1_Ascomycota_Sordariomycetes_Diaporthales_Diaporthaceae_Diaporthe_Diaporthe_citri:0.04525100,tr|A0A0G2FDD6|A0A0G2FDD6_9PEZI_Ascomycota_Sordariomycetes_Diaporthales_Diaporthaceae_Diaporthe_Diaporthe_ampelina:0.07021600)0.6361:0.02908000)1.0000:0.10427100,(KAF2438712.1_Ascomycota_Dothideomycetes_Pleosporales_Didymosphaeriaceae_Karstenula_Karstenula_rhodostoma_CBS_690.94:0.11184100,((KAF3000749.1_Ascomycota_Dothideomycetes_Pleosporales_Pleosporaceae_Curvularia_Curvularia_kusanoi:0.06221200,tr|A0A1Y2LKD9|A0A1Y2LKD9_EPING_Ascomycota_Dothideomycetes_Pleosporales_Didymellaceae_Epicoccum_Epicoccum_nigrum:0.09395500)1.0000:0.05788000,(((XP_038796923.1_Ascomycota_Dothideomycetes_Pleosporales_Didymellaceae_Ascochyta_Ascochyta_rabiei:0.09477000,KAF9698923.1_Ascomycota_Dothideomycetes_Pleosporales_Didymellaceae_Ascochyta_Ascochyta_lentis:0.05471100)0.6250:0.01309400,(XP_033443331.1_Ascomycota_Dothideomycetes_Pleosporales_Didymellaceae_Didymella_Didymella_exigua_CBS_183.55:0.10066800,KAH6613834.1_Ascomycota_Dothideomycetes_Pleosporales_Didymellaceae_Boeremia_Boeremia_exigua:0.15432000)0.5444:0.02875500)0.8519:0.02236400,(KAF3037431.1_Ascomycota_Dothideomycetes_Pleosporales_Didymellaceae_Didymella_Didymella_keratinophila:0.04192800,KAF3043809.1_Ascomycota_Dothideomycetes_Pleosporales_Didymellaceae_Didymella_Didymella_heteroderae:0.01926400)1.0000:0.03724200)0.8733:0.01930900)1.0000:0.10625500)1.0000:0.09362600)1.0000:0.13848000)0.9807:0.07161000)0.8737:0.04245200)1.0000:0.20197600)1.0000:0.18499100)0.9755:0.09530400)0.9701:0.05750000)0.9698:0.04405000)1.0000:0.69550600);
